# Supplementary material for: Global Profiling of Lysine Acetylation in Borrelia burgdorferi B31 Reveals Its Role in Central Metabolism
Source: Front Microbiol. 2018 Aug 31;9:2036. doi: 10.3389/fmicb.2018.02036 (PMC6127242; doi:10.3389/fmicb.2018.02036)
Supplement: Supplementary file 1 [file Table_1.XLSX]

## Sheet: WT  expo
	# Protein ID	# Gene ID	Name	Product	# site	Sites	Peptides
Metabolism
Glycolysis	O51672	BB0730	pgi	Glucose-6-phosphate isomerase	2	K14	NLNELENFkILEGIAPEVLK
						K515	NDNFKDEVIESYSK
	O51401	BB0445	fba	Fructose-bisphosphate aldolase	1	K319	LQGQLGDGKDIDIPNKK
	Q59181	BB0056	pgk	Phosphoglycerate kinase	2	K126	FYAEEEKNDK
						K202	VSSkIAVLESLLSK
	P46795	BB0057	gap	Glyceraldehyde-3-phosphate dehydrogenase	4	K36	GIDIVAINDLTDPkTLAHLLK
						K43	TLAHLLkYDSTFGVYNK
						K126	KVILTVPAkDEIK
							VILTVPAkDEIK
						K250	VPVPTGSIVDLTVQLkK
	O51602	BB0658	gpmA	2,3-bisphosphoglycerate-dependent phosphoglycerate mutase	7	K16	HGESEWNKENLFTGWTDVK
						K98	HYGALQGLNkSETAAK
						K104	SETAAkYGEDK
						K109	YGEDkVLIWR
						K169	VIPYWTDEIAkEVLEGK
						K191	ALVkYFDNLSEEDVLK
						K218	LNIPTGIPLVYELDKDLNPIK
	O51312	BB0337	eno	Enolase	3	K125	AAAKYLGLRPYQYLGAYK
						K278	LTSEQMVEYWAKWVEK
						K310	IGNkIQLVGDDLFVTNTSFLK
	O51323	BB0348	pyk	Pyruvate kinase	3	K177	GFIELAAKYNVDFIAHSFVR
						K229	IENQEGIDNIEEIAKASYGIMVAR
						K420	ELALSYGVYSNLVDNNFkR
	O51114	BB0087	ldh	L-lactate dehydrogenase	4	K58	GEVMDLNHGQMFLkK
							AKGEVMDLNHGQMFLKk
						K215	ITELELDEIHKK
						K226	VVNAAYEVIkLK
						K299	ELDkFNSSANQLK
Glycerol	O51257	BB0241	glpK	Glycerol kinase	1	K26	NANIkGFAQK
	Q59182	BB0055	tpiA	Triosephosphate isomerase	3	K3	KTFLAGNWK
						K119	ILAGLkHPFK
						K190	EEAEEVHKAIR
							TATKEEAEEVHKAIR
nucleotide	P0CL64	BBB18	guaA	GMP synthase [glutamine-hydrolyzing]	1	K265	ILELKHQYDLNIK
	O51419	BB0463	ndk	Nucleoside diphosphate kinase	3	K118	GDFSYHSFkYSNEK
						K149	EIPIWFkDNEILNYK
						K157	DNEILNYKR
	O51522	BB0575	pyrG	CTP synthase	1	K203	TLNkAGIFPDLIIAR
	O51718	BB0777	apt	Adenine phosphoribosyltransferase	1	K4	NkTEYYDQFISK
V0V1ATPase	O51121	BB0094	atpA	V-type ATP synthase alpha chain	1	K560	FNkLEHALGELINFK
Transport
	O51508	BB0558	ptsI	Phosphoenolpyruvate-protein phosphotransferase	7	K26	NFDkIISR
						K121	SVEDYkDPYLK
						K252	QVELEkELFSLK
						K273	VFLkANIGTPVDITYVNK
						K287	ANIGTPVDITYVNkYGVEGIGLFR
						K350	EIPYLNFKK
							TLDVGGDKEIPYLNFKK
						K478	ISNLYDkYNPAVLK
Genetic information
RNAP	O51455	BB0502	rpoA	DNA-directed RNA polymerase subunit alpha	2	K20	IEFLkSQGDGSYGK
						K257	SKSESSNLLDMSIEK
Ribosome	P94273	BB0484	rpsC	30S ribosomal protein S3	1	K240	NFDKTLNNR
	O51347	BB0386	rpsG	30S ribosomal protein S7	1	K53	SISESILYSSIDLLADKLEESDK
	O51453	BB0500	rpsM	30S ribosomal protein S13	1	K46	IAKDLDNDEVNR
	O51351	BB0390	rplL	50S ribosomal protein L7/L12	1	K88	AITGLGLGEAkALVEAAPK
Transcription termination	O51740	BB0800	nusA	Transcription termination/antitermination protein NusA	1	K361	QETLEMFDkVMQDVVEEEQFEEISK
mRNA degradation	O51745	BB0805	pnp	Polyribonucleotide nucleotidyltransferase	4	K236	IFEFkDELR
						K297	AFDDFEkEIVR
						K651	DSKYGSGR
						K702	IIDIDkFGK
tRNA	O51603	BB0659	lysS	Lysine-tRNA ligase	1	K117	ANEIEFEkYLPVVGINPEFIDQSK
	Q44951	BB0587	metG	Methionine-tRNA ligase	2	K697	FLkANIVAENGELK
						K694	IDINKFLK
	O51244	BB0226	serS	Serine-tRNA ligase	1	K43	IITkIGELNAK
	O51267	BB0251	leuS	Leucine-tRNA ligase	2	K296	HEELKSDLNR
						K769	WPKFDESLIIK
	O51540	BB0594	argS	Arginine-tRNA ligase	2	K204	KGDHLIGDFYVKYNK
						K207	YNKYSQENENAEK
tRNA loading	P50062	BB0476	tuf	Elongation factor Tu	4	K47	ALkYEDIDNAPEEK
						K210	DIDkPFLLAVEDVFSISGR
						K254	KTTVTGVEMFQKILEQGQAGDNVGLLLR
						K265	TTVTGVEMFQkILEQGQAGDNVGLLLR
	O30913	BB0540	fusA	Elongation factor G 1	1	K545	GFQkAmER
	O51634	BB0691	fusB	Elongation factor G 2	1	K200	EEFIEkVILFK
	O51148	BB0122	tsf	Elongation factor Ts	5	K136	IFITkIQSNEFVK
						K233	kHLAEISLLEQSFVK
						K254	ITVkEMLEEISK
						K267	AISSkVEMVEFK
						K274	VEMVEFkYLR
Replication & Repair	O51141	BB0114	ssb	Single-stranded DNA-binding protein	1	K134	KEDVVKDIDIVDDK
							EDVVKDIDIVDDK
	O51147	BB0121	frr	Ribosome-recycling factor	1	K76	SILNKIEQAILNSDLSMNPSNDGSVIR
Protein folding and degradation
	O51555	BB0610	tig	Trigger factor	2	K78	ATVLEEVINNSFKEFFK
						K232	SYIADYKFEELAGSSR
chaperon	P42555	BB0560	htpG	Chaperone protein HtpG	5	K174	LYLNkEGLEYANK
						K191	KYSNHINYPIYIK
						K359	ILSELEkLSK
						K411	SSSVDGFVSFKEYK
						K431	SIYYITGGkENILK
	P0C922	BB0518	dnaK	Chaperone protein DnaK	3	K93	IEKGLNGDAR
						K525	LkENIEAK
						K588	TEELQkASYK
	P0C923	BB0649	groL	60 kDa chaperonin	6	K74	EIELENPFENMGAQLLKEVAIK
						K129	GIDHAVNLAAEKIR
						K337	DNTTIINTGNkEQIK
							VDKDNTTIINTGNkEQIK
						K362	QIEDSTSEYDKEKLQER
						K474	kGLGFDASSFKWVNmIESGIIDPAK
						K484	GLGFDASSFkWVNmIESGIIDPAK
							KGLGFDASSFkWVNmIESGIIDPAK
	O51683	BB0741	groS	10 kDa chaperonin	2	K5	NIKPLADR
						K63	VGDTVLYEkYAGAAVK
	P28609	BB0519	grpE	Protein GrpE	1	K49	IAELENEISNLKDLYLR
	P0C925	BB0366	apeA	Probable M18 family aminopeptidase 1	3	K246	DVGFDkALIGAYGQDDK
						K391	QLLNKNNIAWQVATLGK
						K414	VEEGGGGTVAkFLAGYGIR
	O51264	BB0248	pepF	Oligoendopeptidase F homolog	2	K143	kHILSEQEEK
						K316	ILKSLEVLGNEYTK
Detoxification
	O51698	BB0757	clpP2	ATP-dependent Clp protease proteolytic subunit 2	1	K43	LFQEkILLLEALDFK
	O51088	BB0061	trxA	Thioredoxin	1	K21	NDkEWSFR
	O30563	BB0153	sod	Superoxide dismutase [Fe]	2	K115	FKDDINAAFGSLDVLKANLK
						K187	IEYVDAFLkALNWEEVSK
							RIEYVDAFLkALNWEEVSK
Outer surface protein
	P0CL66	BBA15	ospA	Outer surface protein A - precursor	2	K60	YDLIATVDkLELK
						K231	TAAWNSGTSTLTITVNSKk
	P17739	BBA16	ospB	Outer surface protein B - precursor	1	K75	NSSGkYDLR
	Q07337	BBB19	ospC	Outer surface protein C - precursor	2	K116	LDGLkNEGLK
						K175	GAEELGkLFESVEVLSK
Motility & Chemotaxis
	Q44903	BB0277	fliN	Flagellar motor switch protein FliN	1	K12	SDNGEKPEIK
	O51551	BB0606	cheD	Probable chemoreceptor glutamine deamidase CheD	1	K133	IPILAKDFDQSK
Unknown function
	O51340	BB0367	BB_0367	Putative phosphotransferase enzyme IIB component BB_0367	1	K6	ADLEkINK
	O51726	BB0785	spoVG	Putative septation protein SpoVG	1	K81	ALQTSIFkEYIR

## Sheet: WT  stat
	# Protein ID	# Gene ID	Name	Product	# site	Sites	Peptides
Metabolism
Glycolysis	O51672	BB0730	pgi	Glucose-6-phosphate isomerase	2	K14	NLNELENFkILEGIAPEVLK
						K515	NDNFKDEVIESYSK
	O51401	BB0445	fba	Fructose-bisphosphate aldolase	3	K6	GVLDkIKPGVVYGK
						K128	NLLPWVEGLLEYGEKYYSQHK
						K319	LQGQLGDGKDIDIPNKK
	Q59181	BB0056	pgk	Phosphoglycerate kinase	2	K126	FYAEEEKNDK
						K202	VSSkIAVLESLLSK
	P46795	BB0057	gap	Glyceraldehyde-3-phosphate dehydrogenase	8	K36	GIDIVAINDLTDPkTLAHLLK
						K43	TLAHLLkYDSTFGVYNK
							GIDIVAINDLTDPKTLAHLLk
						K70	EIKIIAER
						K126	KVILTVPAkDEIK
							VILTVPAkDEIK
						K225	AVGLVLPELKGK
						K250	VPVPTGSIVDLTVQLkK
						K256	DVTkEEINSVLR
						K332	VVDLAQkLVK
	O51602	BB0658	gpmA	2,3-bisphosphoglycerate-dependent phosphoglycerate mutase	9	K16	HGESEWNKENLFTGWTDVK
						K98	HYGALQGLNkSETAAK
						K104	SETAAkYGEDK
						K109	YGEDkVLIWR
						K169	VIPYWTDEIAkEVLEGK
						K191	ALVkYFDNLSEEDVLK
						K218	LNIPTGIPLVYELDKDLNPIK
						K235	HYYLGDESKIk
						K246	AMESVASQGkLK
	O51312	BB0337	eno	Enolase	3	K260	YVLKWSTK
						K278	LTSEQMVEYWAKWVEK
						K310	IGNkIQLVGDDLFVTNTSFLK
	O51323	BB0348	pyk	Pyruvate kinase	9	K58	ISNkIALMIDTK
						K160	SINTPGISLkLQSVTEK
						K167	LQSVTEKDK
						K177	GFIELAAKYNVDFIAHSFVR
							DKGFIELAAKYNVDFIAHSFVR
						K339	mTLYkDELFYDK
						K346	DELFYDKSITR
							MTLYKDELFYDKSITR
						K367	LMDIkAIIVDSLK
						K375	AIIVDSLkGK
						K420	ELALSYGVYSNLVDNNFkR
	O51114	BB0087	ldh	L-lactate dehydrogenase	6	K58	GEVMDLNHGQMFLkK
							AKGEVMDLNHGQMFLKk
						K59	AKGEVMDLNHGQMFLKk
						K97	LDLVDKNSK
						K226	VVNAAYEVIkLK
						K299	ELDkFNSSANQLK
						K308	FNSSANQLkSYIDK
Glycerol	O51257	BB0241	glpK	Glycerol kinase	6	K2	MkYILSIDQGTTSSR
						K21	AMVFDKNANIK
						K26	NANIkGFAQK
						K224	ESSTIYGkTDK
						K393	AALESIAFQSFDILNTMKK
						K491	AkSWIQNSHSS
	Q59182	BB0055	tpiA	Triosephosphate isomerase	5	K3	KTFLAGNWK
						K119	ILAGLkHPFK
						K190	EEAEEVHKAIR
							TATKEEAEEVHKAIR
						K198	LEITKLYSK
						K202	LYSkSASDNIIIQYGGSVNSNNVK
nucleotide	P0CL64	BBB18	guaA	GMP synthase [glutamine-hydrolyzing]	2	K265	ILELKHQYDLNIK
						K300	IIGkEFVDVFEK
	P49058	BBB17	guaB	Inosine-5'-monophosphate dehydrogenase	1	K191	TkYPNLDLIAGNIVTK
	O51419	BB0463	ndk	Nucleoside diphosphate kinase	4	K49	kHYLYDDIVFR
						K118	GDFSYHSFkYSNEK
						K149	EIPIWFkDNEILNYK
						K157	DNEILNYKR
	O51522	BB0575	pyrG	CTP synthase	1	K203	TLNkAGIFPDLIIAR
	O51718	BB0777	apt	Adenine phosphoribosyltransferase	1	K4	NkTEYYDQFISK
V0V1ATPase	O51121	BB0094	atpA	V-type ATP synthase alpha chain	2	K289	TGKSLMDR
						K560	FNkLEHALGELINFK
	O51120	BB0093	atpB	V-type ATP synthase beta chain	2	K372	AMGFNMTkWDEK
						K376	WDEKLLK
	O30564	BB0152	nagB	Glucosamine-6-phosphate deaminase	1	K213	ALkHAIEK
	O51547	BB0601	glyA	Serine hydroxymethyltransferase	1	K239	DFDKLVNFNGK
Transport
	Q44840	BB0559	crr	Glucose-specific phosphotransferase enzyme IIA component	1	K8	GFLDFFkK
	O51508	BB0558	ptsI	Phosphoenolpyruvate-protein phosphotransferase	9	K26	NFDkIISR
						K121	SVEDYkDPYLK
						K252	QVELEkELFSLK
						K273	VFLkANIGTPVDITYVNK
						K287	ANIGTPVDITYVNkYGVEGIGLFR
						K478	ISNLYDkYNPAVLK
						K485	YNPAVLKLIK
						K541	kYTIMELEELANK
						K569	QETLSYFDkFIGD
Cell wall
	O51428	BB0472	murA	UDP-N-acetylglucosamine 1-carboxyvinyltransferase	1	K344	MFFVDKLIK
Genetic information
RNAP	O51455	BB0502	rpoA	DNA-directed RNA polymerase subunit alpha	1	K20	IEFLkSQGDGSYGK
Ribosome	P94273	BB0484	rpsC	30S ribosomal protein S3	1	K240	NFDKTLNNR
	O51453	BB0500	rpsM	30S ribosomal protein S13	1	K46	IAKDLDNDEVNR
	O51439	BB0486	rpmC	50S ribosomal protein L29	1	K5	NFKNFTLEDMK
	O51456	BB0503	rplQ	50S ribosomal protein L17	1	K82	LFTkISPVFR
	O51352	BB0391	rplJ	50S ribosomal protein L10	1	K102	IFYDFVkSSTLK
	O51351	BB0390	rplL	50S ribosomal protein L7/L12	3	K88	AITGLGLGEAkALVEAAPK
						K104	EGLSKSDAEELKK
						K112	SDAEELKK
translation termination	O51214	BB0196	prfA	Peptide chain release factor 1	1	K19	LIEEkLQDINLIK
mRNA degradation	O51745	BB0805	pnp	Polyribonucleotide nucleotidyltransferase	4	K236	IFEFkDELR
						K297	AFDDFEkEIVR
						K488	YVVLSDILGEEDHLGDMDFkVAGTK
						K702	IIDIDkFGK
tRNA	O51344	BB0371	glyQS	Glycine-tRNA ligase	1	K183	NEIVTkNFIFR
	O51603	BB0659	lysS	Lysine-tRNA ligase	1	K117	ANEIEFEkYLPVVGINPEFIDQSK
	Q44951	BB0587	metG	Methionine-tRNA ligase	2	K697	FLkANIVAENGELK
						K694	IDINKFLK
	O51545	BB0599	cysS	Cysteine-tRNA ligase	1	K198	TDFVLWFTNSkFK
	O51244	BB0226	serS	Serine-tRNA ligase	1	K43	IITkIGELNAK
							LITKIGELNAK
	O51267	BB0251	leuS	Leucine-tRNA ligase	1	K204	ITKYAER
	O51540	BB0594	argS	Arginine-tRNA ligase	1	K207	YNKYSQENENAEK
	O51680	BB0738	valS	Valine-tRNA ligase	1	K590	FILLNLKNR
	P94283	BB0514	pheT	Phenylalanine-tRNA ligase beta subunit	1	K3	PKLEIYK
tRNA loading	P50062	BB0476	tuf	Elongation factor Tu	3	K47	ALkYEDIDNAPEEK
						K210	DIDkPFLLAVEDVFSISGR
						K265	TTVTGVEMFQkILEQGQAGDNVGLLLR
	O30913	BB0540	fusA	Elongation factor G 1	1	K545	GFQkAmER
	O51634	BB0691	fusB	Elongation factor G 2	1	K200	EEFIEkVILFK
	O51148	BB0122	tsf	Elongation factor Ts	5	K136	IFITkIQSNEFVK
						K233	kHLAEISLLEQSFVK
						K254	ITVkEMLEEISK
						K267	AISSkVEMVEFK
						K274	VEMVEFkYLR
Replication & Repair	P33761	BB0438	dnaN	DNA polymerase III subunit beta	3	K42	NMNDIWSALLIEVKK
						K280	SLVSLGILKDR
						K292	VNLYVDKSR
	O51141	BB0114	ssb	Single-stranded DNA-binding protein	1	K134	KEDVVKDIDIVDDK
							EDVVKDIDIVDDK
	O51147	BB0121	frr	Ribosome-recycling factor	1	K14	MNKVLLSLDNEYK
Protein folding and degradation
	O51555	BB0610	tig	Trigger factor	1	K78	ATVLEEVINNSFKEFFK
chaperon	P42555	BB0560	htpG	Chaperone protein HtpG	6	K174	LYLNkEGLEYANK
						K359	ILSELEkLSK
						K373	FSEFSKEFGR
						K411	SSSVDGFVSFKEYK
						K431	SIYYITGGkENILK
						K542	EPSAIIIDSNDPTYQMQkIMLSMGQEVK
	P0C922	BB0518	dnaK	Chaperone protein DnaK	5	K93	IEKGLNGDAR
						K320	AIKDAGLK
						K349	IVKDIFGQDPNK
						K525	LkENIEAK
						K588	TEELQkASYK
	P0C923	BB0649	groL	60 kDa chaperonin	7	K129	GIDHAVNLAAEKIR
						K230	ISSIkELLPVLEK
						K337	DNTTIINTGNkEQIK
							VDKDNTTIINTGNkEQIK
						K362	QIEDSTSEYDKEKLQER
						K474	kGLGFDASSFKWVNmIESGIIDPAK
						K484	GLGFDASSFkWVNmIESGIIDPAK
							KGLGFDASSFkWVNmIESGIIDPAK
						K498	WVNMIESGIIDPAkVTR
	O51683	BB0741	groS	10 kDa chaperonin	2	K5	NIKPLADR
						K63	VGDTVLYEkYAGAAVK
	P28609	BB0519	grpE	Protein GrpE	1	K49	IAELENEISNLKDLYLR
Protease	P0C925	BB0366	apeA	Probable M18 family aminopeptidase 1	5	K144	GVVFLkNGEK
						K216	LATLQLIKEK
						K246	DVGFDkALIGAYGQDDK
						K391	QLLNKNNIAWQVATLGK
						K414	VEEGGGGTVAkFLAGYGIR
	O51264	BB0248	pepF	Oligoendopeptidase F homolog	2	K143	kHILSEQEEK
						K316	ILKSLEVLGNEYTK
Detoxification
	O51698	BB0757	clpP2	ATP-dependent Clp protease proteolytic subunit 2	3	K18	SLKLVLKSR
						K22	SLKLVLKSR
						K43	LFQEkILLLEALDFK
	O51088	BB0061	trxA	Thioredoxin	3	K13	AISLTEEDFVVkVFDYK
						K21	NDkEWSFR
						K52	MLSPIFEKLSK
	O30563	BB0153	sod	Superoxide dismutase [Fe]	2	K115	FKDDINAAFGSLDVLKANLK
						K187	IEYVDAFLkALNWEEVSK
							RIEYVDAFLkALNWEEVSK
Outer surface protein
	P0CL66	BBA15	ospA	Outer surface protein A - precursor	6	K60	YDLIATVDkLELK
						K103	LTISDDLGQTTLEVFkEDGK
						K125	SSTEEKFNEK
						K129	FNEKGEVSEK
						K231	TAAWNSGTSTLTITVNSKk
						K269	LDEIKNALK
	P17739	BBA16	ospB	Outer surface protein B - precursor	1	K75	NSSGkYDLR
	Q07337	BBB19	ospC	Outer surface protein C - precursor	5	K116	QKLDGLkNEGLK
							LDGLkNEGLK
						K141	LKEkHTDLGK
						K156	EGVTDADAkEAILK
						K175	GAEELGkLFESVEVLSK
						K185	LFESVEVLSkAAK
Motility & Chemotaxis
	Q44903	BB0277	fliN	Flagellar motor switch protein FliN	1	K12	SDNGEKPEIK
	O51551	BB0606	cheD	Probable chemoreceptor glutamine deamidase CheD	1	K133	IPILAKDFDQSK
Unknown function
	P94252	BB0379		Uncharacterized HIT-like protein BB_0379	1	K116	NDGFGFKR

## Sheet: AckA stat
	# Protein ID	# Gene ID	Name	Product	# site	Sites	Peptides
Detoxification
	O51633	BB0690	napA	Neutrophil activating protein A (NapA)	3	K51	DTNFFVIHkK
						K52	DTNFFVIHKk
						K55	TQkLYEYIEK
							KTQkLYEYIEK
Outer surface protein
	Q07337	BBB19	OspC	Outer surface protein C - precursor	1	K190	EITSPVVAESPkKP
							SPVVAESPkKP

## Sheet: AckA compl stat
	# Protein ID	# Gene ID	Name	Product	# site	Sites	Peptides
Metabolism
Glycolysis	O51672	BB0730	pgi	Glucose-6-phosphate isomerase	1	K110	DVIEDNkENmR
	P70826	BB0020	pfpB	Pyrophosphate-fructose 6-phosphate 1-phosphotransferase	7	K7	NTSLFkQER
						K22	LPNILkK
						K148	TkIETEEHYNK
						K280	THPNIcIVSEEVLAkK
						K340	NEGEFkGLNIEK
						K346	GLNIEkmK
						K512	ALVDLEGRPFkEFVK
	O51669	BB0727	pfkA	ATP-dependent 6-phosphofructokinase	2	K65	YEDVLLEkAGPR
						K300	LLEkESLEEIPHAVILIAEGAGQK
	O51401	BB0445	fba	Fructose-bisphosphate aldolase	6	K6	GVLDkIKPGVVYGK
						K128	NLLPWVEGLLEYGEkYYSQHK
						K242	VLkDGQDYVISK
						k319	LQGQLGDGkDIDIPNK
						K343	EAEVSmkDR
						K351	IAckNLNNINR
	P46795	BB0057	gap	Glyceraldehyde-3-phosphate dehydrogenase	7	K43	GIDIVAINDLTDPKTLAHLLk
							TLAHLLkYDSTFGVYNK
						K53	YDSTFGVYNkK
						K70	EIkIIAER
						K126	KVILTVPAkDEIK
							VILTVPAkDEIK
						K225	AVGLVLPELkGK
						K250	VPVPTGSIVDLTVQLkK
						K332	VVDLAQkLVK
	Q59181	BB0056	pgk	Phosphoglycerate kinase	7	K68	IVLVSHLGRPDGKk
						K71	KNPkYSLKPVANR
							NPkYSLKPVANR
						K133	FYAEEEKNDKNFAk
						K134	kLSENGDVFVNDAFGAAHR
						K184	FLGGILkNPERPFVSIIGGSK
						K202	VSSkIAVLESLLSK
						K252	SLLEDEYIGIASSFLkK
	O51602	BB0658	gpmA	2,3-bisphosphoglycerate-dependent phosphoglycerate mutase	6	K98	HYGALQGLNkSETAAK
						K104	SETAAkYGEDK
						K153	ELPSTEcLkDTVAR
						K169	VIPYWTDEIAkEVLEGK
						K218	LNIPTGIPLVYELDkDLNPIK
						K246	AmESVASQGkLK
	O51312	BB0337	eno	Enolase	6	K57	DGDkSVYmGK
						K63	SVYmGkGVLK
						K66	GVLkAIENIK
						K125	AAAkYLGLRPYQYLGAYK
						K266	EkLTSEQmVEYWAK
						K328	IQLVGDDLFVTNTSFLkK
	O51323	BB0348	pyk	Pyruvate kinase	9	K47	LNTAHQSHEDTIkVIDNVR
						K82	TANIENPIIVkTGDK
						K141	LIcEIkNDGQIK
						K147	NDGQIkNK
						K169	DkGFIELAAK
						K177	GFIELAAkYNVDFIAHSFVR
						K331	KVEkHR
						K346	mTLYKDELFYDkSITR
							DELFYDkSITR
						k375	AIIVDSLkGK
	O51114	BB0087	ldh	L-lactate dehydrogenase	5	K58	GEVmDLNHGQmFLKk
						K216	ITEIELDEIHkK
						K226	VVNAAYEVIkLK
						K299	ELDkFNSSANQLK
						K308	FNSSANQLkSYIDK
Glycerol	O51257	BB0241	glpK	Glycerol kinase	7	K21	AmVFDkNANIK
						K26	NANIkGFAQK
						K93	NTGkPIYNAIVWQDR
						K175	kEHATDYSNASR
						K224	ESSTIYGkTDK
						K274	NTYGTGcFLTVNIGkEPIISHDK
						K474	IFEPSmPkNQK
	O51259	BB0243	glpD	Glycerol-3-phosphate dehydrogenase, anaerobic	8	K152	KSTIEkAPNIK
							STIEkAPNIK
						K199	GGIALNYTELkK
						K216	LSGVIIQNkLSK
						K379	IFISDSNLITIAGGkYTTYR
						K393	TLLkAIEQNLIPNR
						K411	APTTEDLkLHGYLK
						K506	LNkSEEWK
						K516	NEQIkNFLEISK
	O51341	BB0368	gspA	Glycerol-3-phosphate dehydrogenase	1	K341	ELEPkSVIEYmR
	Q59182	BB0055	tpiA	Triosephosphate isomerase	5	K24	mHYTSAEASIVAkK
						K111	LYLAETDEIINkK
						K150	TLEVVLNQVkK
						K190	EEAEEVHkAIR
						K198	LEITkLYSK
nucleotide	P49058	BBB17	guaB	Inosine-5'-monophosphate dehydrogenase	2	K305	ESPSEEIIYNGKk
						K335	YFQLENNEPkK
	O51419	BB0463	ndk	Nucleoside diphosphate kinase	1	K157	DNEIINYkR
	O51718	BB0777	apt	Adenine phosphoribosyltransferase	1	K4	NkTEYYDQFISK
	O51522	BB0575	pyrG	CTP synthase	1	K203	TLNkAGIFPDLIIAR
V0V1ATPase	O51121	BB0094	atpA	V-type ATP synthase alpha chain	2	K289	TGkSLmDR
						K560	FNkLEHALGELINFK
Fatty acid	O51306	BB0327		Glycerol-3-phosphate O-acyltransferase, putative	2	K34	SVENVNYLDkSYR
						K164	VFNTNSmkYIYEK
	O51539	BB0593		Long-chain-fatty-acid CoA ligase	2	K447	VLPYGEkGELWVR
						K574	SDLLANEDVNkLYSK
	O51647	BB0704	acpP	Acyl carrier protein	1	K9	DNDEIFSkVR
							mDNDEIFSkVR
Mevalonate Pathway	O51567	BB0622	ackA	Acetate kinase	7	K33	IISGIVEkIK
						K42	SIIkIVNTDGSTTER
						K56	FEkGIENHQK
						K63	GIENHQkAIEK
						K87	TLSEIkIIGHR
						K113	NSVILNNSILNkLK
						K367	NEmAQSkYLESEISTINSK
	O51626	BB0683	hmgs	Hydroxymethylglutaryl-CoA synthase	1	K269	mPIDSmHYILkK
Pentose phosphate pathway	O51601	BB0657	rpi	Ribose-5-phosphate isomerase A	1	K5	mENQkILVAK
	O51175	BB0151	nagA	N-acetylglucosamine-6-phosphate deacetylase	2	K42	kmDLEEYQmIDTK
						K143	ILGLHLEGPFFSPEkK
	O30564	BB0152	nagB	Glucosamine-6-phosphate deaminase	1	K261	kNFNNDLK
	O51368	BB0407	manA	Mannose-6-phosphate isomerase, class I	1	K105	DIALkGYESENNK
	O51547	BB0601	glyA	Serine hydroxymethyltransferase	1	K401	SDIELkQIK
	O51048	BB0016	glpE	GlpE protein	1	K49	SPkEYSK
Transport
	O50981	BBB05	chbA	Chitibiose transporter protein chbA	1	K4	kIYSIEELIDK
	O51369	BB0408	fruA-1	Pts system, fructose-specific iiabc component	1	K30	EDVIDFLIEkINDK
	O51574	BB0629	fruA-2	Pts system, fructose-specific iiabc component	2	K227	GVIIASGkTIDK
						K273	SNTNkTTETLQK
	O51508	BB0558	ptsI	Phosphoenolpyruvate-protein phosphotransferase	5	K26	NFDkIISR
						K121	SVEDYkDPYLK
						K243	NPSSDEINLYEGkILR
						K478	ISNLYDkYNPAVLK
						K485	YNPAVLkLIK
	O51000	BBB29	MalX2	Pts system, iibc components	7	K16	STSSASISIFTILQkIGK
						K455	EDEEmEkTmmSSEK
							TIGREDEEmEkTmmSSEK
						K466	TmmSSEkTSLSETASK
						K497	VNLkQIEVIK
						K503	QIEVIkSDAYFK
						K509	SDAYFkNLGASGILK
						K518	NLGASGILkK
	O51684	BB0742		ABC transporter, ATP-binding protein	1	K323	NVLTIkNLIK
	O51695	BB0754		ABC transporter, ATP-binding protein	2	K9	mINVEkVTK
						K298	HESLEkIFSK
Genetic information
DNA-dependent RNA polymerase	O51455	BB0502	rpoA	DNA-directed RNA polymerase subunit alpha	6	K20	IEFLkSQGDGSYGK
						K127	DTNVLkASHFER
						K255	EFLFPLVDFEDNVNTSFEkSK
						K302	NAEELSkAR
						K307	SkSESSNLLDmSIEK
						K338	EDALSVLSkNVK
	Q59191	BB0389	rpoB	DNA-directed RNA polymerase subunit beta	3	K154	SPGVVFYkEK
						K296	FVSSNVILNcLEkEDAFFALK
						K839	VTPkSEGDITPEFR
	O51349	BB0388	rpoC	DNA-directed RNA polymerase subunit beta'	2	K979	GIPLFIDKk
						K1150	IPkNLTEmAK
	P52323	BB0712	rpoD	RNA polymerase sigma factor RpoD	1	K234	IPLkPIQDR
Transcription factor	O51157	BB0132	greA	Transcription elongation factor GreA	2	K452	SSNLNEkmYDK
						K596	LVESLYkEDPR
Ribosome	O51153	BB0127	rpsA	30S Ribosomal protein S1	6	K5	ENQkDLQENYLK
						K13	DLQENYLkVLER
						K474	GFISkIQLGDTK
							ImGFISkIQLGDTK
						K481	IQLGDTkESSLETFEK
						K507	VVITSIDSkDK
						K548	GNDEESYKPFENLLkR
	P94273	BB0484	rpsC	30S ribosomal protein S3	1	K236	ERGDAVkNFDK
	O51142	BB0115	rpsF	30S ribosomal protein S6	2	K124	GASkVETPTGPESTDIQEK
						K139	VETPTGPESTDIQEk
	O51445	BB0492	rpsH	30S ribosomal protein S8	2	K47	EEGYIkDFNFLEK
						K54	DFNFLEkK
	P94266	BB0477	rpsJ	30S ribosomal protein S10	1	K28	ILDQSAESIVkAVQK
	O51453	BB0500	rpsM	30S ribosomal protein S13	1	K79	SEVAmSIkR
	O51440	BB0487	rpsQ	30S ribosomal protein S17	2	K12	ELIGkVVSDK
						K82	WSLVEVLEkLK
	P94271	BB0482	rpsS	30S ribosomal protein S19	2	K13	GPFIEkSLYQK
						K27	VLSSFGSEkR
	O51271	BB0256	rpsU	30S ribosomal protein S21	2	K17	mVTVTVDKNENLEKALk
						K25	mIEkEAIIR
	O51353	BB0392	rplA	50S ribosomal protein L1	2	K19	NkFYNIEDAILLLK
						K138	GLmPNPkTQTVTNNLK
	O51443	BB0490	rplE	50S ribosomal protein L5	1	K17	DSVIkELVK
	O51351	BB0390	rplL	50S ribosomal protein L7/L12	3	K74	INVIkEVR
						K88	AITGLGLGEAkALVEAAPK
						K111	SDAEELkK
	O51139	BB0112	rplI	50S ribosomal protein L9	1	K163	LNkADEQGER
	P94269	BB0480	rplW	50S ribosomal protein L23	1	K2	kAYDIIVSPmLTEK
	O51727	BB0786	rplY	50S ribosomal protein L25	2	K26	AkSEIPAVVYGQGK
						K104	NVELEkYVPIK
	O51247	BB0229	rpmE2	50S ribosomal protein L31 type B	1	K36	ETIkYIDGK
mRNA degradation	O51745	BB0805	pnp	Polyribonucleotide nucleotidyltransferase	5	K71	IPGGFIkR
						K297	AFDDFEkEIVR
						K510	IENVTkDLmR
						K544	VGISkYAPK
						K653	DSkYGSGR
tRNA	O51267	BB0251	leuS	Leucine-tRNA ligase	1	K204	ITkYAER
	O51603	BB0659	lysS	Lysine-tRNA ligase	1	K345	IYYGVEDVkEEK
	Q44951	BB0587	metG	Methionine-tRNA ligase	4	K636	HIIIVDNLKPAkFR
						K641	GIkSEGmLIAAEDK
						K694	IDINkFLK
						K697	FLkANIVAENGELK
	O51244	BB0226	serS	Serine-tRNA ligase	1	K64	mQENLDkVLK
	O51680	BB0738	valS	Valine-tRNA ligase	1	K527	mSkSLGNGIDPLDIINEYGSDSLR
tRNA loading	P50062	BB0476	tuf	Elongation factor Tu	4	K47	ALkYEDIDNAPEEK
						K58	YEDIDNAPEEkAR
						K210	DIDkPFLLAVEDVFSISGR
						K315	ASIYcLTkEEGGR
	O30913	BB0540	fusA	Elongation factor G 1	4	K295	NTALDINNNEkEIDLK
						K421	SADNmAkALGR
						K466	EFkAEVETGmPQVAYR
						K544	GFQkAmER
	O51148	BB0122	tsf	Elongation factor Ts	7	K24	EETNAGFGDckK
						K51	EmGIASAEkR
						K171	TEDkIFK
						K233	kHLAEISLLEQSFVK
						K262	EmLEEISkAISSK
						K267	AISSkVEMVEFK
						K274	VEMVEFkYLR
tRNA modification	O51743	BB0803	truB	tRNA pseudouridine synthase B	1	K89	IVSkTDYIPNVEDIDLK
Replication & Repair	O51396	BB0435	gyrA	DNA gyrase subunit A	8	K527	LSQNEYkLQGTGGK
						K623	DLTDDAYLLLTTASGkIAR
						K633	FESTDFkAVK
						K694	GTQGVcGmkLK
						K696	LkEGDLFVK
						K729	LNmSkISELK
						K781	TVAGkVSEQGK
						K787	VSEQGkDAR
	O51141	BB0114	ssb	Single-stranded DNA-binding protein	1	K134	KEDVVkDIDIVDDK
	O51147	BB0121	frr	Ribosome-recycling factor	3	K14	mNkVLLSLDNEYK
						K76	SILNkIEQAILNSDLSmNPSNDGSVIR
						K161	ILDDIQkSTDmYIK
Protein folding and degradation
chaperon	P42555	BB0560	htpG	Chaperone protein HtpG	12	K53	FkNIALEPK
						K104	EFINNLkQDEK
						K158	TGYEIEkAK
						K174	LYLNkEGLEYANK
						K210	YSEPImkDGK
						K340	EILQQNkILSK
						K392	EkLISLIR
						K422	ESQkSIYYITGGK
						K487	NETSNELkDENFK
						K542	EPSAIIIDSNDPTYQmQkImLSmGQEVK
						K571	IVQNLkNLEPEK
						K602	NPGkFINIINEFLEK
	P0C922	BB0518	dnaK	Chaperone protein DnaK	14	K45	TTPSIVAYTNkGER
						K85	FEEVASEIkmVPYK
						K107	VNISNIkK
						K183	IVNEPTAAALAYGIEkK
						K241	kESAIDLSNDK
						K251	ESAIDLSNDkmALQR
						K349	IVkDIFGQDPNK
						K522	DAEAHAEEDkK
						K573	ESLEkEDISLIK
						K580	EDISLIkSR
						K588	TEELQkASYK
						K592	ASYkIAEmmYK
						K634	EADYEVVDEDkK
						K635	EADYEVVDEDKk
	P0C923	BB0649	groL	60 kDa chaperonin	15	K27	LSNAVkVTLGPK
						K50	FGSPTVTkDGVSVAR
						K74	EIELENPFENMGAQLLkEVAIK
						K116	NVSSGINPIGIkK
						K129	GIDHAVNLAAEkIR
						K167	IAEAmDkVGK
						K230	ISSIkELLPVLEK
						K271	GALkVcAIK
						K276	VcAIkSPGFGDR
						K337	VDKDNTTIINTGNkEQIK
							DNTTIINTGNkEQIK
						K341	EQIkER
						K360	QIEDSTSEYDkEK
						K362	QIEDSTSEYDKEkLQER
						K470	QIISNAGFEGSIYIHQIkTEK
						K484	GLGFDASSFkWVNmIESGIIDPAK
	O51683	BB0741	groS	10 kDa chaperonin	3	K21	EAESkTISGLYIPENAK
						K63	VGDTVLYEkYAGAAVK
						K70	YAGAAVkIENK
	P28609	BB0519	grpE	Protein GrpE	3	K37	ENLNLVNSDKk
						K49	IAELENEISNLkDLYLR
						K55	kQAEFENFR
	Q44772	BB0295	hslU	ATP-dependent protease ATPase subunit HslU	1	K156	GSSNSENmDPNEIkAEEK
Protease	P0C925	BB0366	apeA	Probable M18 family aminopeptidase 1	7	K45	EVTAYALDkAK
						K57	LGFINAEEkK
						K144	GVVFLkNGEK
						K202	ILIGSLPIETkEK
						K204	ILIGSLPIETKEk
						K216	LATLQIIkEK
						K414	VEEGGGGTVAkFLAGYGIR
	O51572	BB0627	apeB	Probable M18 family aminopeptidase 2	1	K5	mVNDkTLEPK
							NDkTLEPK
							VNDkTLEPK
	O51264	BB0248	pepF	Oligoendopeptidase F homolog	1	K118	kIQAWINDPELK
	Q59185	BB0253	lon1	Lon protease 1	1	K584	YLNkIVR
	O51096	BB0069		Aminopeptidase II	4	K67	LkFSQEESLK
						K75	FSQEESLkFIPNAEK
						K198	ckTLNELNLEK
						K297	VVDFGcDDEKQk
						K406	EYTIIkAGK
	O51553	BB0608		Aminoacyl-histidine dipeptidase	2	K272	ELkLFVLK
						K301	EFSSVkVLDENSK
Detoxification
	O51342	BB0369	clpA	ATP-dependent Clp protease, subunit A	1	K578	VLDFFLEGFkTGK
	O51698	BB0757	clpP2	ATP-dependent Clp protease proteolytic subunit 2	2	K15	EDNDAcVLHDkSLK
						K43	LFQEkILLLEALDFK
	O51088	BB0061	trxA	Thioredoxin	1	K21	NDkEWSFR
	O51633	BB0690	napA	Neutrophil activating protein A (NapA)	6	K3	mEkYLSYIK
						K51	DTNFFVIHkK
							DTNFFVIHkkTQK
						K52	DTNFFVIHKk
							DTNFFVIHkkTQK
							kTQkLYEYIEK
						K55	kTQkLYEYIEK
							TQkLYEYIEK
						K62	LYEYIEkIIDIVAER
						K87	YSEFmkK
Outer surface protein
	P0CL66	BBA15	ospA	Outer surface protein A	3	K80	NNGSGVLEGVkADK
						K151	LEYTGIkSDGSGK
						K189	EGTVTLSkNISK
	P17739	BBA16	ospB	Outer surface protein B	2	K40	ENDLNLEDSSKk
						K105	NNGSGTLEGSkPDK
	Q07337	BBB19	ospC	Outer surface protein C	2	K56	EGVTDADAkEAIIK
						K208	EITSPVVAESPkKP
	O50917	BBA24	dbpA	Decorin-binding protein A	1	K189	ENSTFTDEKck
	H7C7L8	BBA62	lp6.6	6.6 kDa lipoprotein (Lp6.6 protein)	1	K48	DmmkSmPDK
							VTAPmTDKDmmk
Regulator
	O51216	BB0198	spoT	Guanosine-3',5'-bis(diphosphate) 3'-pyrophosphohydrolase	1	K18	INDLEkAR
	O51418	BB0462	ebfC	Nucleoid-associated protein EbfC	1	K16	NmSSVkNNIDNIK
Motility & Chemotaxis
Motility	Q44903	BB0277	fliN	Flagellar motor switch protein FliN	1	K12	SDNGEkPEIK
Chemotaxis	O51515	BB0567	cheA-1	Chemotaxis histidine kinase	3	K9	DSSDVIDkFK
							mDSSDVIDkFK
						K167	VNSENkFDDEALQSEFK
						K301	DLTNSSFEkSAFVGK
	O51551	BB0606	cheD	Probable chemoreceptor glutamine deamidase CheD	1	K133	IPILAkDFDQSK
	O51501	BB0551	cheY-1	Response regulator	1	K22	NLIkILSQLGFK
	O51543	BB0597	mcp-3	Methyl-accepting chemotaxis protein	1	K453	SIVDILkGFESIADPINDHNK
Cell division
	Q44774	BB0300	ftsA	Cell division protein FtsA	1	K98	GVVAINSkTR
	O51729	BB0789	ftsH	ATP-dependent zinc metalloprotease FtsH	2	K584	EASDILIKHk
						K586	EASDILIkHK
Unknown function
	O51076	BB0047		Uncharacterized protein	1	K90	HNkGYGEYGER
	O51213	BB0195		TPR domain protein	4	K5	mLNEkILDALGDLSSISDDQLLDVTEK
						K262	DPkNNLVLTR
						K321	YEEALIAIkSLIK
						K325	SLIkNNPK
	O51230	BB0212		Borrelia ORF-A superfamily	4	K28	ILkNNNIVELK
						K45	NLNHYPNLkLVEK
						K49	LVEkELYQmK
						K55	ELYQmkSNLSK
	O51246	BB0228		Uncharacterized protein BB_0228	1	K469	EmEEEIEkK
	O51306	BB0327		Glycerol-3-phosphate O-acyltransferase, putative	2	K34	SVENVNYLDkSYR
						K267	DSQTEITkEVLGLK
	O51390	BB0429		Uncharacterized protein	1	K38	GLKPLLEVDNFINkYIQNK
	O51400	BB0444		Uncharacterized protein	4	K23	LVEkGHEVLGIDVLNDYYELK
						K54	LEALGFcSkDVK
						K248	DFTYVGDIADGVYkVLK
						K250	VLkNPAK
						K254	NPAkSDcNFDVK
	O51405	BB0449		Uncharacterized protein	1	K39	HIDNLkITIK
	O51519	BB0572		Glycosyl transferase	1	K185	ELILkNNIR
	O51591	BB0646		Uncharacterized protein	1	K4	mNIkNVIFIIIFLLLLILVSPR
	O51639	BB0696		UPF0109 protein BB_0696	1	K2	mkEYGNEIELIEFIVK
	O51690	BB0749		Uncharacterized protein	3	K85	EmLDNSLkFVQR
						K113	SSETDDSFSKk
						K298	EFDDFENILkEDLDSTVAEGSFSNAGEK
	O50988	BBB12		PF-32 protein	1	K216	FLGSVPkR
	O50750	BBG27		Uncharacterized protein	2	K26	YkSELLESAAcFK
						K37	SELLESAAcFkNSYK
	O50842	BBK40		Uncharacterized protein	1	K146	ELIGLFkEIR

## Sheet: pta stat
	# Protein ID	# Gene ID	Name	Product	# site	Sites	Peptides
Metabolism
Glycolysis	O51672	BB0730	pgi	Glucose-6-phosphate isomerase	3	K110	DVIEDNkENmR
						K510	IIANQILkNDNFK
						K524	DEVIESYSkK
	P70826	BB0020	pfpB	Pyrophosphate-fructose 6-phosphate 1-phosphotransferase	5	K7	NTSLFkQER
							mNTSLFkQER
						K148	TkIETEEHYNK
						K340	NEGEFkGLNIEK
						K346	GLNIEkmK
						K354	EIFVAkLSDYmK
	O51669	BB0727	pfkA	ATP-dependent 6-phosphofructokinase	2	K5	IkNENLDFK
						K65	YEDVLLEkAGPR
	O51401	BB0445	fba	Fructose-bisphosphate aldolase	6	K6	GVLDkIKPGVVYGK
						K242	VLkDGQDYVISK
						k319	LQGQLGDGkDIDIPNK
						K326	DIDIPNkK
						K343	EAEVSmkDR
						K351	IAckNLNNINR
	P46795	BB0057	gap	Glyceraldehyde-3-phosphate dehydrogenase	8	K2	kLAINGFGR
							mkLAINGFGR
						K43	GIDIVAINDLTDPKTLAHLLk
						K53	YDSTFGVYNkK
						K117	GGYLDHVNHAGAkK
						K225	AVGLVLPELkGK
						K227	GkLNGTSmR
						K250	VPVPTGSIVDLTVQLkK
						K332	VVDLAQkLVK
	Q59181	BB0056	pgk	Phosphoglycerate kinase	8	K7	TVkDFSSFAGK
						K15	DFSSFAGkR
						K125	FYAEEEkNDK
						K134	kLSENGDVFVNDAFGAAHR
						K202	VSSkIAVLESLLSK
						K252	SLLEDEYIGIASSFLkK
						K309	EIENVVkTAK
						K389	ILPGIkVLEN
	O51602	BB0658	gpmA	2,3-bisphosphoglycerate-dependent phosphoglycerate mutase	4	K80	ELGQSYISVkK
						K98	HYGALQGLNkSETAAK
						K218	LNIPTGIPLVYELDkDLNPIK
						K246	AmESVASQGkLK
	O51312	BB0337	eno	Enolase	6	K57	DGDkSVYmGK
						K63	SVYmGkGVLK
						K66	GVLkAIENIK
						K255	DIAIALDPATSELYDPKTk
						K266	EkLTSEQmVEYWAK
						K328	IQLVGDDLFVTNTSFLkK
	O51323	BB0348	pyk	Pyruvate kinase	12	K66	IALmIDTkGPEVR
						K82	TANIENPIIVkTGDK
						K141	LIcEIkNDGQIK
						K147	NDGQIkNK
						K150	kSINTPGISLK
						K160	SINTPGISLkLQSVTEK
						K167	LQSVTEkDK
						K327	mmTSIAkK
						K339	mTLYkDELFYDK
						K346	DELFYDkSITR
						K367	LmDIkAIIVDSLK
						k375	AIIVDSLkGK
							AIIVDSLkGkTAR
	O51114	BB0087	ldh	L-lactate dehydrogenase	8	K58	GEVmDLNHGQmFLKk
						K59	kNINVLFGTYK
						K97	LDLVDkNSK
						K216	ITEIELDEIHkK
						K226	VVNAAYEVIkLK
						K291	EVLNFkISPK
						K299	ELDkFNSSANQLK
						K313	SYIDkmEF
Glycerol	O51257	BB0241	glpK	Glycerol kinase	4	K21	AmVFDkNANIK
						K224	ESSTIYGkTDK
						K394	AALESIAFQSFDILNTmKk
						K474	IFEPSmPkNQK
	O51259	BB0243	glpD	Glycerol-3-phosphate dehydrogenase, anaerobic	5	K152	STIEkAPNIK
						K199	GGIALNYTELkK
						K216	LSGVIIQNkLSK
						K358	AQGNTSkISR
						K523	NFLEISkK
	O51341	BB0368	gspA	Glycerol-3-phosphate dehydrogenase	1	K341	ELEPkSVIEYmR
	Q59182	BB0055	tpiA	Triosephosphate isomerase	5	K24	mHYTSAEASIVAkK
						K111	LYLAETDEIINkK
						K150	TLEVVLNQVkK
						K190	EEAEEVHkAIR
						K198	LEITkLYSK
nucleotide	P0CL64	BBB18	guaA	GMP synthase [glutamine-hydrolyzing]	2	K280	YIDASTkFLNR
						K286	LkNISDPEEK
	P49058	BBB17	guaB	Inosine-5'-monophosphate dehydrogenase	3	K305	ESPSEEIIYNGKk
						K319	SYVGmGSISAmkR
						K335	YFQLENNEPkK
	O51419	BB0463	ndk	Nucleoside diphosphate kinase	2	K48	mIIVDESLAkK
						K157	DNEIINYkR
	O51718	BB0777	apt	Adenine phosphoribosyltransferase	1	K4	NkTEYYDQFISK
	O50162	BB0375	pfs	5'-methylthioadenosine/S-adenosylhomocysteine nucleosidase	4	K123	IGQVPNLPQkFK
						K217	DNHIDFNkFLK
						K220	FLkTSSINSSK
						K228	TSSINSSkmTK
	O50821	BBK17	ade	Adenine deaminase	1	K158	GVINkDIEIINK
V0V1ATPase	O51121	BB0094	atpA	V-type ATP synthase alpha chain	2	K289	TGkSLmDR
						K560	FNkLEHALGELINFK
	O51120	BB0093	atpB	V-type ATP synthase beta chain	1	K32	YGELAIVkAK
Fatty acid	O51306	BB0327		Glycerol-3-phosphate O-acyltransferase, putative	1	K42	NADSkSR
	O51539	BB0593		Long-chain-fatty-acid CoA ligase	1	K30	EGESkSFK
	O51647	BB0704	acpP	Acyl carrier protein	1	K9	DNDEIFSkVR
Mevalonate Pathway	O51136	BB0109	Acat	Acetyl-CoA acetyltransferases subfamily	1	K209	ELGYFEDEIYPLTVFDKk
	O51175	BB0151	nagA	N-acetylglucosamine-6-phosphate deacetylase	2	K144	ILGLHLEGPFFSPEKk
						K177	LIDAAGGVFTGSNGkR
	O30564	BB0152	nagB	Glucosamine-6-phosphate deaminase	2	K115	ENINILNGNASNLkK
						K213	ALkHAIEK
	O51547	BB0601	glyA	Serine hydroxymethyltransferase	1	K401	SDIELkQIK
	O50163	BB0376	metK	S-adenosylmethionine synthase	1	K116	DIINAIEkK
Transport
	O50980	BBB04	chbC	Permease IIC component	1	K439	ALLLQEkE
	O51369	BB0408	fruA-1	Pts system, fructose-specific iiabc component	2	K162	EEVFGATkAEK
						K266	ESFNAPVFkSK
	O51574	BB0629	fruA-2	Pts system, fructose-specific iiabc component	3	K94	VVGNGFDFNSSDQkLSK
						K227	GVIIASGkTIDK
						K273	SNTNkTTETLQK
	O51508	BB0558	ptsI	Phosphoenolpyruvate-protein phosphotransferase	5	K71	AmLQFGDDkK
						K121	SVEDYkDPYLK
						K319	SLQPPTEDEQFETYkR
						K478	ISNLYDkYNPAVLK
						K485	YNPAVLkLIK
	O51507	BB0557	ptsH	Phosphocarrier protein HPr	2	K40	EYSSEITIESDGkSVSGK
						K59	LQTLELSSGkK
	O51590	BB0645	PtsG	Pts system, iibc components	1	K10	GFEQAQkFGR
	O51000	BBB29	MalX2	Pts system, iibc components	9	K94	YTGEVIFANLPLmFAAAIPIGLAkVEK
						K444	FNLkTIGR
						K455	EDEEmEkTmmSSEK
							TIGREDEEmEkTmmSSEK
						K466	TmmSSEkTSLSETASK
						K497	VNLkQIEVIK
						K503	QIEVIkSDAYFK
						K509	SDAYFkNLGASGILK
						K518	NLGASGILkK
						K540	mEIDkLm
	O51695	BB0754		ABC transporter, ATP-binding protein	2	K9	mINVEkVTK
						K244	IFNSkNDIFSLIK
	O51310	BB0333	oppC	Oligopeptide transport system permease protein OppC	1	K14	QNEENNSkLER
	H7C7Q3	BB0334	oppD	Oligopeptide transport ATP-binding protein OppD	2	K68	LLPELTTVYkSGEILFENQDLLK
						K284	ITkTSTEEF
	O50994	BBB23		Putative guanine/xanthine permease	1	K288	GGmLDkDGK
	O51583	BB0638	nhaC-2	Na+/H+ antiporter	1	K381	ENNLNSkR
Cell wall
	O51428	BB0472	murA	UDP-N-acetylglucosamine 1-carboxyvinyltransferase	2	K107	FGkIDmALPGGDVIGK
						K344	mFFVDkLIK
Genetic information
DNA-dependent RNA polymerase	O51455	BB0502	rpoA	DNA-directed RNA polymerase subunit alpha	6	K5	LVEkFLK
						K20	IEFLkSQGDGSYGK
						K70	VQSNNkDSSSK
						K255	EFLFPLVDFEDNVNTSFEkSK
						K302	NAEELSkAR
						K307	SkSESSNLLDmSIEK
	Q59191	BB0389	rpoB	DNA-directed RNA polymerase subunit beta	1	K839	VTPkSEGDITPEFR
	O51349	BB0388	rpoC	DNA-directed RNA polymerase subunit beta'	5	K145	YVVIEPGDTDLkK
						K384	LIESEAVFNIkR
						K1045	VIGTFDPFAEPIIAEVkGK
						K1071	EEINTETGNVEkR
						K1150	IPkNLTEmAK
Transcription factor	O51157	BB0132	greA	Transcription elongation factor GreA	4	K338	DVNDNGITVDFVSkR
						K596	LVESLYkEDPR
						K666	NNSVASkR
						K793	ENAEYHSAkEK
transcription termination	P33561	BB0230	rho	Transcription termination factor Rho	1	K215	IkSINDQDPTFAQNR
Ribosome	O51153	BB0127	rpsA	30S Ribosomal protein S1	3	K458	SkGFQVR
						K507	VVITSIDSkDK
						K509	DkSVLLSYR
	O51149	BB0123	rpsB	30S ribosomal protein S2	2	K131	mEVDGTFDmISkK
						K166	DmETLPGAIFIIDPkR
	P94273	BB0484	rpsC	30S ribosomal protein S3	5	K96	IGQLLTkK
						K138	VLkSSLSTSmLK
						K225	QTNSDAGQVINkK
						K240	QTNSDAGQVINkK
						K281	FSASFSkER
	O51445	BB0492	rpsH	30S ribosomal protein S8	1	K54	DFNFLEkK
	P94266	BB0477	rpsJ	30S ribosomal protein S10	1	K28	ILDQSAESIVkAVQK
	O51453	BB0500	rpsM	30S ribosomal protein S13	2	K69	VIESDYIVEGkLR
						K79	SEVAmSIkR
	O51440	BB0487	rpsQ	30S ribosomal protein S17	1	K82	WSLVEVLEkLK
	P94271	BB0482	rpsS	30S ribosomal protein S19	2	K13	GPFIEkSLYQK
						K27	VLSSFGSEkR
	O51140	BB0113	rpsR	30S ribosomal protein S18	2	K22	FENQQDGFkK
						K54	kFITEQGK
	O51271	BB0256	rpsU	30S ribosomal protein S21	1	K8	mVTVTVDkNENLEK
	O51353	BB0392	rplA	50S ribosomal protein L1	1	K138	GLmPNPkTQTVTNNLK
	O51443	BB0490	rplE	50S ribosomal protein L5	1	K21	ELVkEFEYK
	O51446	BB0493	rplF	50S ribosomal protein L6	1	K10	LPIkIPDAVK
	O51139	BB0112	rplI	50S ribosomal protein L9	1	K163	LNkADEQGER
	O51450	BB0497	rplO	50S ribosomal protein L15	1	K85	FkDGQVVNYDTLLENK
	O51456	BB0503	rplQ	50S ribosomal protein L17	1	K82	LFTkISPVFR
	O51447	BB0494	rplR	50S ribosomal protein L18	1	K82	LGEVLAkR
	O51642	BB0699	rplS	50S ribosomal protein L19	1	K82	IFPVYSPIIEkVEVLR
	O51727	BB0786	rplY	50S ribosomal protein L25	2	K26	AkSEIPAVVYGQGK
						K104	NVELEkYVPIK
Transcription termination	O51740	BB0800	nusA	Transcription termination/antitermination protein NusA	1	K175	EVYNLNDkIR
mRNA degradation	O51745	BB0805	pnp	Polyribonucleotide nucleotidyltransferase	4	K493	VAGTkNGITGFQmDIK
						K510	IENVTkDLmR
						K653	DSkYGSGR
						K702	IIDIDkFGK
	O51457	BB0504	rny	Ribonuclease Y	1	K58	QIIANAkSQmLK
tRNA	O51773	BB0833	ileS	Isoleucine-tRNA ligase	1	K377	IIENLkLR
	O51267	BB0251	leuS	Leucine-tRNA ligase	2	K296	HEELkSDLNR
						K777	FDESLIIkGK
	O51603	BB0659	lysS	Lysine-tRNA ligase	3	K345	IYYGVEDVkEEK
						K366	IYELSQPYmPSkR
						K432	SkFDNmEILEENSK
	Q44951	BB0587	metG	Methionine-tRNA ligase	5	K633	HIIIVDNLkPAK
						K636	HIIIVDNLKPAkFR
						K641	GIkSEGmLIAAEDK
						K652	SEGmLIAAEDkNK
						K694	IDINkFLK
	O51680	BB0738	valS	Valine-tRNA ligase	1	K527	mSkSLGNGIDPLDIINEYGSDSLR
tRNA loading	P50062	BB0476	tuf	Elongation factor Tu	4	K47	ALkYEDIDNAPEEK
						K58	YEDIDNAPEEkAR
						K250	VGQEVEIVGIkETR
						K315	ASIYcLTkEEGGR
	O30913	BB0540	fusA	Elongation factor G 1	5	K5	mDYNkLR
						K295	NTALDINNNEkEIDLK
						K466	EFkAEVETGmPQVAYR
						K493	AEFNYTHkK
						K544	GFQkAmER
	O51634	BB0691	fusB	Elongation factor G 2	1	K300	ILVDPNENKk
	O51148	BB0122	tsf	Elongation factor Ts	7	K10	SIISPQDVkK
						K51	EmGIASAEkR
						K130	ENIQVkK
						K167	VNDFSkTEDK
						K171	TEDkIFK
						K267	AISSkVEMVEFK
						K274	VEMVEFkYLR
Replication & Repair	P33761	BB0438	dnaN	DNA polymerase III subunit beta	1	K292	VNLYVDKSR
	O51396	BB0435	gyrA	DNA gyrase subunit A	6	K131	mEkITEYIVK
						K514	ENIVVmLTkK
						K527	LSQNEYkLQGTGGK
						K633	FESTDFkAVK
						K659	DFVTSAEIVFkDEK
						K729	LNmSkISELK
	P33769	BB0436	gyrB	DNA gyrase subunit B	2	K335	VPEPQFEGQTkSK
						K559	FLDSIETkNR
	O51141	BB0114	ssb	Single-stranded DNA-binding protein	1	K134	EDVVkDIDIVDDK
	O51147	BB0121	frr	Ribosome-recycling factor	3	K14	mNkVLLSLDNEYK
						K24	VLLSLDNEYkTLR
						K169	STDmYIKk
Protein folding and degradation
	O51555	BB0610	tig	Trigger factor	2	K99	IPLSYATPTVKEk
						K333	QNkNNmSLEEFK
chaperon	P42555	BB0560	htpG	Chaperone protein HtpG	16	K51	FLSLTNEkFK
						K53	FkNIALEPK
						K104	EFINNLkQDEK
						K158	TGYEIEkAK
						K174	LYLNkEGLEYANK
						K190	IQEIIkK
						K210	YSEPImkDGK
						K220	QEGIEEkEEK
						K239	SEIkAEEYNEFYK
						K340	EILQQNkILSK
						K359	ILSELEkLSK
						K367	KNPEkFSEFSK
							NPEkFSEFSK
						K422	ESQkSIYYITGGK
						K492	NETSNELKDENFkK
						K602	NPGkFINIINEFLEK
	P0C922	BB0518	dnaK	Chaperone protein DnaK	15	K45	TTPSIVAYTNkGER
						K85	FEEVASEIkmVPYK
						K107	VNISNIkK
						K183	IVNEPTAAALAYGIEkK
						K299	AkFEQmVDHLVQK
						K310	FEQmVDHLVQkTK
						K349	IVkDIFGQDPNK
						K522	DAEAHAEEDkK
						K543	NTANSLIYQTEkSLK
						K557	ISSEDkEAIESK
						K573	ESLEkEDISLIK
						K580	EDISLIkSR
						K592	ASYkIAEmmYK
						K634	EADYEVVDEDkK
						K635	EADYEVVDEDKk
	P0C923	BB0649	groL	60 kDa chaperonin	19	K21	SLLSGVEkLSNAVK
						K33	VTLGPkGR
						K42	kFGSPTVTK
						K50	FGSPTVTkDGVSVAR
						K104	EGLkNVSSGINPIGIK
						K116	NVSSGINPIGIkK
						K129	GIDHAVNLAAEkIR
						K167	IAEAmDkVGK
						K170	VGkDGVITVEESK
						K230	ISSIkELLPVLEK
						K326	VDkDNTTIINTGNK
						K337	VDKDNTTIINTGNkEQIK
							DNTTIINTGNkEQIK
						K349	kQIEDSTSEYDK
							kQIEDSTSEYDKEK
						K360	QIEDSTSEYDkEK
						K362	QIEDSTSEYDKEkLQER
						K388	LVGGVAVINVGAVTEVELkEK
						K444	QGFEIVkR
						K525	SALQNAASIAGLLLTTEcAITDIkEEK
						K528	EEkNTSGGGGYPmDPGmGmm
	O51683	BB0741	groS	10 kDa chaperonin	8	K16	IkEAESK
						K21	EAESkTISGLYIPENAK
						K35	EkTNIGTVIAVGSNK
						K48	TNIGTVIAVGSNkEEITVK
						K63	VGDTVLYEkYAGAAVK
						K70	YAGAAVkIENK
						K74	IENkEHLILK
						K80	EHLILkAK
	P28609	BB0519	grpE	Protein GrpE	1	K37	ENLNLVNSDKk
Protease	P0C925	BB0366	apeA	Probable M18 family aminopeptidase 1	8	K45	EVTAYALDkAK
						K57	LGFINAEEkK
							GFLNAEEkK
						K58	kNLmPGDK
						K144	GVVFLkNGEK
						K180	kSDEIVEGENLK
						K202	ILIGSLPIETkEK
						K216	LATLQIIkEK
						K246	DVGFDkALIGAYGQDDK
	O51572	BB0627	apeB	Probable M18 family aminopeptidase 2	2	K5	mVNDkTLEPK
							VNDkTLEPK
						K358	NNIkIQEIImK
	O51264	BB0248	pepF	Oligoendopeptidase F homolog	2	K118	kIQAWINDPELK
						K143	kHILSEQEEK
	Q59185	BB0253	lon1	Lon protease 1	4	K277	AELGIGDkK
						K348	LDLQkSK
						K355	ILDkTHYGmNEVK
						K584	YLNkIVR
	O51096	BB0069		Aminopeptidase II	2	K67	LkFSQEESLK
						K75	FSQEESLkFIPNAEK
	O51553	BB0608		Aminoacyl-histidine dipeptidase	1	K272	ELkLFVLK
Detoxification
	O51088	BB0061	trxA	Thioredoxin	1	K65	YENSIDFYkVDTDK
	O51633	BB0690	napA	Neutrophil activating protein A (NapA)	5	K9	YLSYIkK
						K10	kDDLDAIQLK
						K52	DTNFFVIHKk
							kTQkLYEYIEK
						K55	kTQkLYEYIEK
							TQkLYEYIEK
						K87	YSEFmkK
Outer surface protein
	P0CL66	BBA15	ospA	Outer surface protein A	11	K60	YDLIATVDkLELK
						K69	GTSDkNDGSGVLEGVK
						K80	NDGSGVLEGVkADK
							NNGSGVLEGVkADK
						K125	SSTEEkFNEK
						K129	FNEkGEVSEK
						K135	GEVSEkIITR
						K151	LEYTGIkSDGSGK
						K189	EGTVTLSkNISK
						K211	SGEVSVELNDTDSSAATkK
						K233	TkDLVFTK
						K264	LEGSAVEITkLDEIK
	P17739	BBA16	ospB	Outer surface protein B	3	K40	ENDLNLEDSSKk
						K105	NNGSGTLEGSkPDK
						K110	NNGSGTLEGSKPDKSk
	Q07337	BBB19	ospC	Outer surface protein C	7	K47	GPNLTEISkK
						K56	EGVTDADAkEAIIK
						K111	QkLDGLK
						K121	NEGLkEK
						K175	GAEELGkLxESVEVLSK
						K185	LFESVEVLSkAAK
						K208	ELTSPVVAESPkKP
							EITSPVVAESPkKP
	H7C7N8	BB0603	p66	Integral outer membrane protein P66	1	K206	NQENDkDTPYNK
	O50835	bbk32	bbk32	Fibronectin-binding protein BBK32	1	K301	kLENIEAEIK
Regulator
	O51216	BB0198	spoT	Guanosine-3',5'-bis(diphosphate) 3'-pyrophosphohydrolase	1	K18	INDLEkAR
	O51418	BB0462	ebfC	Nucleoid-associated protein EbfC	1	K16	NmSSVkNNIDNIK
Motility & Chemotaxis
Motility	P52611	BB0289	fliH	Flagellar assembly protein FliH	1	K83	EEVQIESkR
	Q57442	BB0279	fliL	Flagellar protein FliL	1	K4	PNkDDDNLDmGDSNVSR
	P70856	BB0668	flaA	Flagellar filament outer layer protein	1	K340	IESEKPEESSPkN
	P11089	BB0147	flaB	Flagellar filament 41 kDa core protein	2	K25	NGINAANLSkTQEK
							NNGINAANLSkTQEK
						K29	TQEkLSSGYR
	O51657	BB0715	mreB-1	rod shape-determining protein (mreB-1)	1	K212	NSHNIIIGQQTAEkLK
Chemotaxis	O51515	BB0567	cheA-1	Chemotaxis histidine kinase	1	K11	DSSDVIDkFK
	O51513	BB0565		Purine-binding chemotaxis protein	1	K81	AVDEDDKkR
	O51623	BB0680	mcp	Methyl-accepting chemotaxis protein	1	K670	DSkIENPENDDYDFR
Cell division
	Q44774	BB0300	ftsA	Cell division protein FtsA	1	K98	GVVAINSkTR
	O51729	BB0789	ftsH	ATP-dependent zinc metalloprotease FtsH	3	K172	ITFkDVAGQEEVK
						K562	AYSENTADkVDR
						K605	ETLTDkEVR
Unknown function
	O51056	BB0025		Probable transcriptional regulatory protein BB_0025	1	K114	TSSDVkSVLAK
	O51095	BB0068		Haloacid dehalogenase-like hydrolase	2	K158	IQEIkDFNELK
						K562	SKNEIIQIIkK
	O51179	BB0157		Uncharacterized protein	1	K96	LPTEVQNNkK
	O51213	BB0195		TPR domain protein	3	K76	NNYDkAIVYYQK
						K262	DPkNNLVLTR
						K321	YEEALIAIkSLIK
	O51226	BB0208		Uncharacterized protein BB_0208	1	K229	ILIkxYK
	O51230	BB0212		Borrelia ORF-A superfamily	2	K28	ILkNNNIVELK
						K194	kLNNVIVK
	O51246	BB0228		Uncharacterized protein BB_0228	2	K353	EFkNLVFSELK
						K515	LPLLkIEDLPK
	O51306	BB0327		Glycerol-3-phosphate O-acyltransferase, putative	1	K34	SVENVNYLDkSYR
	P94252	BB0379		Uncharacterized HIT-like protein BB_0379	1	K116	NDGFGFkR
	P0CL55	BB0385	bmpD	Basic membrane protein D	1	K310	SNYSEIYNkSLK
	O51387	BB0426		Nucleoside 2-deoxyribosyltransferase superfamily	3	K97	BB_0426
						K52	VDYkFANR
						K97	GFAFAkK
	O51400	BB0444	WbnF	Uncharacterized protein	4	K23	LVEkGHEVLGIDVLNDYYELK
						K248	DFTYVGDIADGVYkVLK
						K250	VLkNPAK
						K324	LkNDVGYEAK
	O51405	BB0449		Uncharacterized protein	1	K33	kHIDNLK
	O51519	BB0572		Glycosyl transferase	1	K185	ELILkNNIR
	O51494	BB0544		Phosphoribosyl pyrophosphate synthetase	1	K262	SPLALLYkER
	O51519	BB0572		Glycosyl transferase	1	K36	DAVNQTLkDK
	O51564	BB0619		DHH family	1	K9	DVINFIkK
	O51589	BB0644	nanE	Putative N-acetylmannosamine-6-phosphate 2-epimerase	1	K68	LEVDLPIIGIIkK
	O51639	BB0696		UPF0109 protein BB_0696	1	K21	SLVDkEDEVK
	O51655	BB0713		Uncharacterized protein	4	K9	mENNIDTLkK
						K10	kLEVIYK
						K52	VLVDLQQkFK
						K85	IDSIkTQR
	O51690	BB0749		Uncharacterized protein	1	K112	SSETDDSFSkK
	O51701	BB0760		Gene 37 protein (Gp37)	1	K9	mELNEYQEkAK
	O51767	BB0827		ATP-dependent helicase HrpA	1	K689	NELNNQNNEDLkK
	O50977	BBB01	acyP	Acylphosphatase	1	K70	YSNIkNIEK
	O50983	BBB07		Putative alpha3-beta1 integrin-binding protein	1	K20	IIkYLEK
	O50988	BBB12		PF-32 protein	1	K216	FLGSVPkR
	O50772	BBJ17		PF-32 protein	1	K199	EVEDALYkR
	H7C7Q6	BBN33		PF-49 protein	1	K64	ILNAINQkK
	H7C7L0	BBP31		Uncharacterized protein	1	K12	mENAPEPIETVkK

## Sheet: pta compl stat
	# Protein ID	# Gene ID	Name	Product	# site	Sites	Peptides
Metabolism
Glycolysis	O51672	BB0730	pgi	Glucose-6-phosphate isomerase	1	K110	DVIEDNkENmR
	P70826	BB0020	pfpB	Pyrophosphate-fructose 6-phosphate 1-phosphotransferase	3	K22	LPNILkK
						K282	kTLSEIVDEMVSVILK
						K396	VPTEkLFIEmIQSR
	O51669	BB0727	pfkA	ATP-dependent 6-phosphofructokinase	1	K300	LLEkESLEEIPHAVILIAEGAGQK
	P46795	BB0057	gap	Glyceraldehyde-3-phosphate dehydrogenase	4	K43	GIDIVAINDLTDPKTLAHLLk
						K70	EIkIIAER
						K126	KVILTVPAkDEIK
						K250	VPVPTGSIVDLTVQLkK
	Q59181	BB0056	pgk	Phosphoglycerate kinase	4	K71	KNPkYSLKPVANR
							NPkYSLKPVANR
						K177	EDkFLGGILK
						K184	FLGGILkNPERPFVSIIGGSK
						K309	EIENVVkTAK
	O51312	BB0337	eno	Enolase	1	K57	DGDkSVYmGK
	O51323	BB0348	pyk	Pyruvate kinase	4	K147	NDGQIkNK
						K177	GFIELAAkYNVDFIAHSFVR
							DKGFIELAAkYNVDFIAHSFVR
						K331	KVEkHR
						K346	DELFYDkSITR
	O51114	BB0087	ldh	L-lactate dehydrogenase	4	K58	GEVmDLNHGQmFLKk
						K59	AKGEVmDLNHGQmFLKk
						K142	FPIHkVIGTGTILDTSR
						K299	ELDkFNSSANQLK
Glycerol	O51257	BB0241	glpK	Glycerol kinase	2	K175	kEHATDYSNASR
						K224	ESSTIYGkTDK
	O51259	BB0243	glpD	Glycerol-3-phosphate dehydrogenase, anaerobic	1	K157	APNIkTEGLK
	O51341	BB0368	gspA	Glycerol-3-phosphate dehydrogenase	2	K332	DLNPNSLLSVIYkILNK
						K341	ELEPkSVIEYmR
	Q59182	BB0055	tpiA	Triosephosphate isomerase	1	K190	EEAEEVHkAIR
nucleotide	P49058	BBB17	guaB	Inosine-5'-monophosphate dehydrogenase	2	K73	EGGIGIIHkNmSIEAQR
						K113	TINTNGDTNEQKPEIFTAkQHLEK
	O51419	BB0463	ndk	Nucleoside diphosphate kinase	1	K157	DNEIINYkR
	O51563	BB0618	cdd	Cytidine deaminase	1	K133	DLLkSPFDKK
	O50162	BB0375	pfs	5'-methylthioadenosine/S-adenosylhomocysteine nucleosidase	1	K217	DNHIDFNkFLK
	G0IQ94	BB0544	prs	Phosphoribosyl pyrophosphate synthetase	1	K262	SPLALLYkER
V0V1ATPase	O51121	BB0094	atpA	V-type ATP synthase alpha chain	2	K48	GVIDQkK
						K206	VPITNYkER
Fatty acid	O51539	BB0593		Long-chain-fatty-acid CoA ligase	1	K30	EGESkSFK
Mevalonate Pathway	O51567	BB0622	ackA	Acetate kinase	6	K42	SIIkIVNTDGSTTER
						K63	GIENHQkAIEK
						K137	QISELAPLHNPNAITAIEAVLkILPHAK
						K263	SGDIDPSIINLMSTILNKTTk
						K291	DIWNkIEEGEYQSK
						K367	NEmAQSkYLESEISTINSK
	O51136	BB0109	Acat	Acetyl-CoA acetyltransferases subfamily	1	K208	ELGYFEDEIYPLTVFDkK
Pentose phosphate pathway	O51175	BB0151	nagA	N-acetylglucosamine-6-phosphate deacetylase	1	K30	DNkIFDIVTSDR
	O51368	BB0407	manA	Mannose-6-phosphate isomerase, class I	3	K105	DIALkGYESENNK
						K353	KGESIFIGkK
						K367	EYDWGGINFIPNLLGDKIDGkPK
Transport
	O51369	BB0408	fruA-1	Pts system, fructose-specific iiabc component	2	K30	EDVIDFLIEkINDK
						K162	EEVFGATkAEK
	H7C7Q3	BB0334	oppD	Oligopeptide transport ATP-binding protein OppD	1	K259	HPYTIGLLkSILTLEHDPNKK
	O51508	BB0558	ptsI	Phosphoenolpyruvate-protein phosphotransferase	2	K243	NPSSDEINLYEGkILR
						K485	YNPAVLkLIK
	O51000	BBB29	MalX2	Pts system, iibc components	2	K455	EDEEmEkTmmSSEK
							TIGREDEEmEkTmmSSEK
Cell wall
	O51218	BB0200	ddl	D-alanine-D-alanine ligase	1	K110	TGEDGAIQGVLkVMDIPcVGAGIIGSAISSNK
secretion
	O07497	BB0154	secA	Protein translocase subunit SecA	1	K853	NVKPIHkELSGIVINENK
Genetic information
DNA-dependent RNA polymerase	O51455	BB0502	rpoA	DNA-directed RNA polymerase subunit alpha	4	K20	IEFLkSQGDGSYGK
						K127	DTNVLkASHFER
						K255	EFLFPLVDFEDNVNTSFEkSK
						K338	EDALSVLSkNVK
	Q59191	BB0389	rpoB	DNA-directed RNA polymerase subunit beta	2	K154	SPGVVFYkEK
						K296	FVSSNVILNcLEkEDAFFALK
	O51349	BB0388	rpoC	DNA-directed RNA polymerase subunit beta'	1	K1150	IPkNLTEmAK
	P52323	BB0712	rpoD	RNA polymerase sigma factor RpoD	1	K234	IPLkPIQDR
Transcription factor	O51157	BB0132	greA	Transcription elongation factor GreA	1	K604	EVEkLFNYVIK
transcription termination	P33561	BB0230	rho	Transcription termination factor Rho	1	k48	DSASSVTkSADLSGVK
Ribosome	O51153	BB0127	rpsA	30S Ribosomal protein S1	2	K13	DLQENYLkVLER
						K548	GNDEESYKPFENLLkR
	P94273	BB0484	rpsC	30S ribosomal protein S3	3	K125	RPELDAQIIANGIAkQVENR
						K226	QTNSDAGQVINKkPFR
						K236	ERGDAVkNFDK
	O51445	BB0492	rpsH	30S ribosomal protein S8	2	K47	EEGYIkDFNFLEK
						K54	DFNFLEkK
	O51440	BB0487	rpsQ	30S ribosomal protein S17	1	K12	ELIGkVVSDK
	P94271	BB0482	rpsS	30S ribosomal protein S19	1	K13	GPFIEkSLYQK
							KGPFIEkSLYQK
	O51443	BB0490	rplE	50S ribosomal protein L5	1	K17	DSVIkELVK
	O51139	BB0112	rplI	50S ribosomal protein L9	1	K163	LNkADEQGER
							KLNkADEQGER
mRNA degradation	O51745	BB0805	pnp	Polyribonucleotide nucleotidyltransferase	1	K71	IPGGFIkR
tRNA loading	P50062	BB0476	tuf	Elongation factor Tu	2	K58	YEDIDNAPEEkAR
						K210	DIDkPFLLAVEDVFSISGR
	O30913	BB0540	fusA	Elongation factor G 1	2	K196	DGTEIIEkEIPSDLLEEAK
						K544	GFQkAmER
	O51148	BB0122	tsf	Elongation factor Ts	4	K24	EETNAGFGDckK
						K51	EmGIASAEkR
						K211	EQEEIFTkQLESSGKPESIIK
						K262	EmLEEISkAISSK
Replication & Repair	O51396	BB0435	gyrA	DNA gyrase subunit A	1	K623	DLTDDAYLLLTTASGkIAR
	O51141	BB0114	ssb	Single-stranded DNA-binding protein	1	K134	KEDVVkDIDIVDDK
	O51147	BB0121	frr	Ribosome-recycling factor	1	K114	RQEIVkHAK
Protein folding and degradation
	O51555	BB0610	tig	Trigger factor	2	K59	VPINVIENkYSEGLK
						K97	IPLSYATPTVkEK
chaperon	P42555	BB0560	htpG	Chaperone protein HtpG	4	K340	EILQQNkILSK
						K367	NPEkFSEFSK
						K422	ESQkSIYYITGGK
						K602	NPGkFINIINEFLEK
	P0C922	BB0518	dnaK	Chaperone protein DnaK	6	K85	FEEVASEIkmVPYK
							RFEEVASEIkmVPYK
						K251	ESAIDLSNDkmALQR
						K346	IPAIQkIVK
						K522	DAEAHAEEDkK
						K580	ESLEKEDISLIkSR
						K634	EADYEVVDEDkK
	P0C923	BB0649	groL	60 kDa chaperonin	6	K74	EIELENPFENMGAQLLkEVAIK
						K129	GIDHAVNLAAEkIR
							KGIDHAVNLAAEkIR
						K230	ISSIkELLPVLEK
						K337	VDKDNTTIINTGNkEQIK
						K362	QIEDSTSEYDKEkLQER
						K484	GLGFDASSFkWVNmIESGIIDPAK
	P28609	BB0519	grpE	Protein GrpE	2	K37	ENLNLVNSDKk
						K75	EKDNFVkFANETImK
Protease	P0C925	BB0366	apeA	Probable M18 family aminopeptidase 1	2	K45	EVTAYALDkAK
						K246	DVGFDkALIGAYGQDDK
	O51264	BB0248	pepF	Oligoendopeptidase F homolog	1	K143	EKkHILSEQEEK
							kHILSEQEEK
	O51096	BB0069		Aminopeptidase II	1	K169	EGSQTLEEFFkIQK
	O51553	BB0608		Aminoacyl-histidine dipeptidase	2	K272	ELkLFVLK
						K301	EFSSVkVLDENSK
Detoxification
	O51698	BB0757	clpP2	ATP-dependent Clp protease proteolytic subunit 2	2	K15	EDNDAcVLHDkSLK
						K152	ELNNIISkETGQK
	O51088	BB0061	trxA	Thioredoxin	2	K21	NDkEWSFR
						K94	VDTDKEQDISSAIGVQSLPTILFIPVDGkPK
	O30563	BB0153	sod	Superoxide dismutase [Fe]	1	K58	IHLTDVSNILkNIHDFPEEFQTLIR
	O51633	BB0690	napA	Neutrophil activating protein A (NapA)	3	K3	mEkYLSYIK
						K51	DTNFFVIHkkTQK
						K52	DTNFFVIHKk
Outer surface protein
	P0CL66	BBA15	ospA	Outer surface protein A	2	K125	DKSSTEEkFNEK
						K189	EGTVTLSkNISK
	P17739	BBA16	ospB	Outer surface protein B	1	K105	NNGSGTLEGSkPDK
	Q07337	BBB19	ospC	Outer surface protein C	2	K56	EGVTDADAkEAIIK
						K208	ELTSPVVAESPkKP
							SPVVAESPkKP
							EITSPVVAESPkKP
Motility & Chemotaxis
Chemotaxis	O51515	BB0567	cheA-1	Chemotaxis histidine kinase	1	K301	DLTNSSFEkSAFVGK
	O51551	BB0606	cheD	Probable chemoreceptor glutamine deamidase CheD	1	K133	IPILAkDFDQSK
Cell division
	O51729	BB0789	ftsH	ATP-dependent zinc metalloprotease FtsH	1	K584	EASDILIKHk
Unknown function
	O51095	BB0068		Haloacid dehalogenase-like hydrolase	1	K164	DFNELkNFENVAK
	O51110	BB0083		Uncharacterized protein	1	K65	EFkSGEEGK
	O51111	BB0084	csd	Probable cysteine desulfurase	1	K18	kDFPILNK
	O51213	BB0195		TPR domain protein	1	K321	EQGKYEEALIAIkSLIK
	O51230	BB0212		Borrelia ORF-A superfamily	1	K247	NEINVITkNK
	O51246	BB0228		Uncharacterized protein	4	K353	EFkNLVFSELK
							EKEFkNLVFSELK
						K469	EmEEEIEKk
						K515	LPLLkIEDLPK
						K850	DPNFTkTYQAFEK
	O51306	BB0327		Glycerol-3-phosphate O-acyltransferase, putative	1	K267	DSQTEITkEVLGLK
	O51390	BB0429		Uncharacterized protein	1	K38	GLKPLLEVDNFINkYIQNK
	O51400	BB0444		Uncharacterized protein	2	K248	DFTYVGDIADGVYkVLK
						K254	NPAkSDcNFDVK
	O51519	BB0572		Glycosyl transferase	1	K185	ELILkNNIR
	O51626	BB0683		Hydroxymethylglutaryl-CoA synthase	1	K269	mPIDSmHYILkK
	O51690	BB0749		Uncharacterized protein	1	K298	EFDDFENILkEDLDSTVAEGSFSNAGEK
	O50732	BBG09		Putative plasmid partition protein	1	K177	KLEEYkNK
