# Supplementary material for: Global Profiling of Lysine Acetylation in Borrelia burgdorferi B31 Reveals Its Role in Central Metabolism
Source: Front Microbiol. 2018 Aug 31;9:2036. doi: 10.3389/fmicb.2018.02036 (PMC6127242; doi:10.3389/fmicb.2018.02036)
Supplement: Supplementary file 2 [file Table_2.XLSX]

## Sheet: Sheet1
protien	chromosome	NCBI	length	NumOfLys	seq	% of aLysine per protein
RBB00744	NC001318	BB0001	190	18	MILMKYSAILLICSVNLFCFQNKLTTSRWEFPKEDLIKKKIKIGIIYHNYINSIFYNENYKYIAFIGILTSYNEWIEIQFSPINFFTIPTNKDFISNTYFNLAFTIYITKYSILTDTLAIKFFIGTQIDLTLRTTIFTGKTTHAFLYPILPIITFKFEIDFIPNNYSIYYKLSTSFKEFILLDLGISIFI	9.47368
RBB00731	NC001318	BB0002	342	33	MDFLKTFSFLFFSFFCLNLIAIESLPEIDYEYFNKDKSDLVDLIKFLGELDFQTILKDRNLFIGIRNLTNFKNVQELNIDDINRIKKINPIGIILFRENLKDAEQTKGLINAIKSHIGHDIFIAIDEEGGIVSRASENKKMGVYNFPAMEHVGGVKDLHLIYKIGEVLAKQLRRLGINLNMAPVADIKFAPHTPLLNRTFGGYSAYNIGLMVEAFIDGMQNNGVFSAIKHFPGLGGTTTDTHKYLAFLPYSKSFL	9.64912
RBB00730	NC001318	BB0003	454	56	MRYHENIFNISDEILRFKFNKGLVEDNLKKYFHDFSKFLQSEEGDCYIFSSCDLENLGLMLFPYLSFGILNGGSATSYFDLAKNRALNEDLYMLYESKILEFKEKFGEFPKGITPAYINKDGSFGFSFLALKIRHLLMVAKRYESFCGKMIKPSIFQMTSCKTDEFISKSLDDLFADDLIKSVNFCNLKKEDVFTAVQPLVYCYEKLNSSNYQYFTLKDNKNANSILALPAGHGQNFKILKDIYLKLYESGKRFI	12.3348
RBB00729	NC001318	BB0004	597	60	MLKQYSLNMKNFKKAFDEMIFSPSGFRKIFAKSKNEDSTENEINNKDKALIALIIFTISNYFKNESKPYIGLGLDSRPTGNIIAEITIKILITNKEKIRFFGILPITEILAYTKNSKDSKGFIYISASHNPIGYNGIKIGLNDGGVLNSAKANEIIQQIKKNSQNEKLISHLINTLNKFDEDKSNLEYYNKIIKLERKNKNQSYEAYKSLIHEIAYENDINNKNIEILKKRILKNPIGIIAEMNGSSRINSIDKE	10.0503
RBB00728	NC001318	BB0005	353	36	MILKRKVMLTGDRPTGALHLGHYVGSVVNRLKFQEEYETYFIIADLHTLTTKPDLKSINTIPSNVREMVLDYLACGINPDKVSIYLQSAIPELFELHLIFSMIVTVARLQRIPSIKDMSIAAGLKEIPYGLLGYPVLMSADILMTKANLVPVGRDNESHIEFARELARRFNHLYKNNFFPIPESVFTDSRPLVGIYGKNKMSKSLDNAIFLNDDENLLEKKIMSMYTDPNRIRADIPGNVEGNPIFIYHSFFNSN	10.1983
RBB00727	NC001318	BB0006	374	50	MIKAVKKRKEGNMLKDLNTNQGLKPWRVESVFYCIVIVLIFIGAFKIAEAVFKPLAISIVLGFLVYPVYTFLARFKVPKFLIVFIIFFLLFSFSYLIFSFVYYSVTVLMKQLPYYQNQLAFIMKDVLSRYKVDSSVINDVNFSGYIYPFLTRAYNEIIGFTSSLVVVFLLLYFLLSEIHVFEMKLDKAFKKPISTRFIGALDTINNQIGKYLGIKILVSCLTGILVFIGLTLFGQDFPLVWAVLSFVFNFIPSIG	13.369
RBB00726	NC001318	BB0007	285	22	MNERENIIALIFDFDNTLIYGNMQQVLFDEYCVDSCSFWREVEGLEYVYKQNGYNIISNEMIYLSHFLTYVREGFFESLDNRALFNLGAKLRFFEGVIGLFDEISEINKKLENSKSQIKIYIVSSGFRQMILGSKIAPYVSKVWACEFIDSYLMPFYELRDDKFSKNKILSSVCYFVDHTIKTRVIFEINKGSYEKINERVPKSKRQIPFKNIFYIADGFSDVPAFEILNNILKHCRNTLTVYHGNDKNAKKLFY	7.7193
RBB00724	NC001318	BB0008	261	36	MSRKFMIDINDLNQIKDTFSRILDLSLISILVYYIYKNVINSYSTNLLKGMLIIISVGIISYYLNLYTISWLLNYIANILPIAIVILFNQEIKKIIMQIGNFNLAFKLSNKKEETLKVISEILKAVKHLSENKSGSLICIEKKIQLEQIINKGTKIDALISSELLISLFERETPLHDGAVIISKNKLKYAGSFLPLSNVDSISKAFGTRHRAGLGISENSDAITIITSEETGSISITINAKLEYNLSLSEIRNKL	13.7931
RBB00723	NC001318	BB0009	334	34	MEIGKKIINIIKLLFDDWQNKAISILIAILMFVAFNFNKIESITTEKEFKIILNDQIALGKIPDFSKIKITIKVNKDDLKYLDLNKIILFIEASSIKIPGSYKLPIKIKNLNSIHIAEYKLSKTNVLLNLDNKVSKLVKIEPKFKLIEKDGKGEYFIAKYNILPENLLVYGPEQELKKINTIQTNVKEFDTRTLFVSDYLEVVPPNPLVMFEKSHVVVNIYLNKKYSNTTIKSPNLIFNNLKNGLEIKDKEKIIN	10.1796
RBB00745	NC001318	BB0010	124	13	MKSIGCDIIKVERFKNFLENKKKMERFFTHKEIENFKLKGGSIIESLAGKFAAKESLIKALSPLLQYKINYTLKDIEVIKSLKGNAEFCLHNEVEKFAIKMNLKLYLTISHEKEYAIAFVIVEN	10.4839
RBB00722	NC001318	BB0011	279	24	MKKISYFTKEKIECPVCSFKFQKEEFLTGSSRLIAGELKIDLKREYIKNDKYGNIYPRIYSITVCPKCYFAAFPSEFNSIPKNKKEILQNKKYERKKINTIFDNMLNFSKPRTLKEGAASYILAMLSYEHLEKNYNPTLNQAKSAIRAAWTFEDLEKEEPNKNYNYLQKIFYHKAAYLYKLVIEKDKDNSEPVSASTMFGPDTDKNYGYDSVLYLSGLLEYFYGNKDNKEYRYKQLNDIKTTLSKIAGMGKFSKE	8.60215
RBB00721	NC001318	BB0012	246	19	MKKILAEIAYDGSIYHGFQIQPTKPTVQGEIEKALMKINKKKVKIHSSGRTDKGVHAKKQIITFDIKINIQLNNLKKALNAILLKNSIKILKLRYVKNSFHPRFSAQKRKYSYCILNSDNYYPWEGYQAHYVNKKLSISNLNQMAKTLIGKHDFTTFSCIKDKSKSKFRHIYFAKFKKRGKYIIFEIIGSSFLWKMVRSIIGTMLDIEIKNESISTFETILKSKNRNLARTTAPANALFLERVYYE	7.72358
RBB00720	NC001318	BB0013	199	21	MNNSVLTKKLFLLKILTNNIEGKITENFEEIDNEIKQKIEKAKNTKIYQKNENSKEPAKLPLENQNSKNILLNNSLQEKGINDQIIIYVNKNYLNEPSRDIITKWCKSINIYNYKIIDTIESLNLEISNKNPKAILSCEEIDFFLNQPLRIHIVRGIELRFKGIPLVFTYLPTNQIKNPELKKEIWQDLKIIKGIIKYG	10.5528
RBB00718	NC001318	BB0014	660	51	MVEHYHSTYYYEIAINIPLNKLFFYKFNLNLEIGIRVMVNFNGSNKIGIIIKKYFENEFKEKFEFKIKEIIKIIDTTKIITEHNIDLAHWISKKTFSGFGETLFFGLPQNSKAKKNQTLPSINEHPDHKKCLELNNEQQNIYKEIIGSEKTNVFYLFGIPGSGKTEIFIKLCEYYLALEQQVLFLIPEISLGYQIIKRIKYALNMHHKIYEYNSKVPNSDKNLIWNKVKNGESLVVIGIKSVLMLPFTKLKLIIM	7.72727
RBB00719	NC001318	BB0015	207	17	MMAKIIGISGGSGSGKTTVVSKISEFIPEFVLISQDNYYKSVGDYEHEFSKVNFDHPDAFDNNLFYEHLKNLKKNSPIDMPLYDFINHKRQLKTVLVVPTPVVIVEGIMIFVEERVRNLIDLKIYIDTPNDIRFIRRLRRDISKRGRTVESVIDQYLNTTRWGYYRFIEPTKEYADLIIPEGGHNDKALYVLSTFLKSLSKEGLDFT	8.21256
RBB00717	NC001318	BB0016	125	13	MAMNYARFAVLIVLLFFYIWFFIILRMKRTNLFLLEKIQNGAKILDIRSPKEYSKSHYLKSINIPFNNLFAKKDKLGDFESPIIVYGKSFNKSYEAKKVLKSMGFKNVFVAGTLKDMPQAKKEVG	10.4
RBB00714	NC001318	BB0017	319	45	MKKKKKIRCRRIKKKLKLLLLILIKKLKTITKNPKLIFDSTIQITLGSALMAISTNVLYIPHGLLSGGIGGISLMLHYLLSFNLGWTIFALNIPLFLIGIKFLNLTFIIQSWISMGLYSIIINHSQFLQNKIHLNDMMLVSILAGLISGLGLGLIFKGKGSSGGSDIIAMIIKEKYSISIGTTNFVVNLVVLILATFFFNIEIALYTLIASFVTSIMTDKTSTGFGNQKAILIISDKGKEIAYLLTNKLKLAATL	14.1066
RBB00713	NC001318	BB0018	336	38	MPCLIIFFNDMIRVKREFTVKENALRLDLYLSGNFEVFTRSQIKRRNVEAFKKSNGKFLKIKLSKPVFKDDEILIEFDEESSQIDCLRPSNIPIAIIYEDSNVIVLNKPQGILSHPGISHWDDTVVNFLLYHIKSLKINFNEEKIRPGIVHRLDKDTSGVLICAKNISTLRFLAQQFKDKRTNKVYIAIVKGNFNSFFGSIESFIDRDKHNRKKFSVSKDRGKKALTEYRLLLNFGEYSLLALKPKTGRTHQLRV	11.3095
RBB00712	NC001318	BB0019	170	21	MFIVSLLLLFSVLNVYSNSLDYFKSNFNYLKLSDAKSLPLQDKSTSSGNFVSHKKNNNMSVADNDDSFLYKNIQENKALNLENDLESKSAKDFFRFSAISIGSFPIVLFLSLFFFDVSYYFYSGMNANYVPYPFSNGPSFSKDEIYKKFIVSASIGAIVALTIALLDYFL	12.3529
RBB00711	NC001318	BB0020	555	57	MNTSLFKQERQKYIPKLPNILKKDFNNISLVYGENTEAIQDRQALKEFFKNTYGLPIISFTEGESSLSFSKALNIGIILSGGPAPGGHNVISGVFDAIKKFNPNSKLFGFKGGPLGLLENDKIELTESLINSYRNTGGFDIVSSGRTKIETEEHYNKALFVAKENNLNAIIIIGGDDSNTNAAILAEYFKKNGENIQVIGVPKTIDADLRNDHIEISFGFDSATKIYSELIGNLCRDAMSTKKYWHFVKLMGRSA	10.2703
RBB00709	NC001318	BB0021	215	18	MVLMKTKEFHFNLSHSLIEQYPSEKRGSSRLIVLDPQLQKIYHKNSVNNILKYINSNIFNNSKARKSRIYAESEMSSNVEFLILDRIDTNLFTALVSKSKKQIIGNFYKFPEGLMDEILSKNSSEVVLKFNNNVGEDYFEKHCFVPLPSYIKRDYDKIDEDRYQTIYSKYVGSTASATAGLHFSRDLFSAFENNNIEYDFITLHVGAWDFSSCKI	8.37209
RBB00708	NC001318	BB0022	347	39	MKDENSISFLSSNENYLYDKSENELRPKVFEDFKGQVNVKETLSIFIRASKERDEALDHVFLSGPPGLGKTTLASIIAFEMNASIKITSAPAFDKPKDIIGILTGLDEKSVLFIDEIHRLRPIIEEMLCIAMEDYELDWVIGQGANARTVRMPLPKFTLIGATTKPGKVTSPLYARFGITARFELYSEIELVEIIKRNSLILNIEIEEDAAFLLARSSRGTPRIANRLLRRIRDIAQVTGSLVITSDIVSIGLEM	11.2392
RBB00707	NC001318	BB0023	197	26	MINKIHGKVIEKKESSLVLMTTVFEFELLVSAFCLANFNLSDKVELFTYLYTRENELKLFGFLNSDEREIFKELIGVSGVGPRAALRVLSNIRYNEFKEAIDKEDIELVSKIKGIGKKMAGKMFLHLQGKLLINSELESTGLFRFKELEESIVSMGFDRKIVNSKIREAFNLAEFANLKDSEKEQFLFKEVLKRISN	13.198
RBB00706	NC001318	BB0024	379	20	MKNQFLNSYFQLITTIFLISSITIAAEEITSTLKVPNGFKVEIFLNNTIEKPRGITSDQDGNIFIGSGSTFAYFVTKNRKIYTIAKTLQKPIGIDYWDNKLYISSVDKIYVVKNVKEEINKSIKSHKDYTWKMQIFALLPKNNSQMHSGRYIKVDSKNNKLIVNIGSQHNVKIPPKKEAVILSINLKTKKEEIVAFGVRNSVGFDFHPISNEIYFSDNGQDGLGDNIPPDEINVITEYKEHFGFPYVFGKNQKNY	5.27704
RBB00705	NC001318	BB0025	243	21	MSGHSKWSTIKRKKGALDAKRNKIFTKLIREITIAAKIGGGDIESNPRLRVAVNKAKVANMPKDNIEKAIKKGIGGNEGVEYFEITYEAYAPYGVALMIKCLTDNKNRTSSDVKSVLAKGGGSLGTPGSVSYMFYRKGLIVYNLEKYLEDEIMEFALEVGAEDILVSNNEAEVITSPDDFDKVLSFLKTKFKEEVAEIALIPENKISLNKDQAEKIILLVEKLEDFDDVQEVIHNLEIPEELS	8.64198
RBB00704	NC001318	BB0026	308	38	MGFKGYILSIVFNGKDFANKYYLMLKEFLKQHNLRDKIALKVVLANDEPASNLYVSIKSRVAKEIGLNVEVIKFSANSVQSDILEVIDRENKNLSTDGIIVQLPLLKGMDLNSILNSIVYSKDVDGLSFVNLGKMILGDKKGFIPCTALAVLKILRDEGIKTLGKTVVVVGRSPLVGRPISILLSSKPYDATVIVCHSKSIYLDVYLRQADIVISAVGKPRLIDKSMLCGKPYVIDIGISEIETDNGKILSGDTD	12.3377
RBB00703	NC001318	BB0027	212	20	MRKYIFIILIAVLLIGVNIKKIAAAANIDRHTNSTLGIDLSVGIPIFYNDLSKAYPTNLYPGGIGAIKYQYHILNNLAIGLELRYMFNFDINHSFNILNPDSSVGKIFYSVPITFSINYIFDIGELFQIPVFTNIGFSLNTYGDRNNNITNLRTFDALPTISFGSGILWNFNYKWAFGATASWWMMFEFGNSAKMAHFALVSLSVTVNVNKL	9.43396
RBB00701	NC001318	BB0028	349	35	MKQKYENYFKKRLILNLLIFLLLACSSESIFSQLGNLQKIKHEYNILGSSSPRGISLVGETLYIAAMHLFKKENGKIEKIDLSNSYEFINDIVNISGKTYLLAQNKEEELEVCELNGKDWTLKFKKPLKAYKFLKSVGRDGVKEAYILAIDKNNREKIFDLQGSDKTPPQATENDKFYQISNEENLITGNSLKIWQMNNNTYTNIDYQQAKEIMPIIKTSIRGSSEVLVMTGGYNNLDTKFKVYSNTNNYTTPIF	10.0287
RBB00746	NC001318	BB0029	143	16	MLSKIFVDADSCNFKIIKFLQKFILHNKSKLIVVSNKFFSLEITENVALEVVDNVDSFILNLADRYSLVITRDIFFAKLLLDLGVKVMNDEGRIFDINNINYLYFRSKINFNLKIKIKKYYDEDFNKSRYEKFITNFYSLFFS	11.1888
RBB00700	NC001318	BB0030	211	28	MAPYLTFEQRLLRKRQRKVFFKYFLTFLILNFFFTKFVLQIFMIKSNEMLPTITKNASLFFVATHITSFFIPLKMNDIVLYEDFRLSNNFLLTLIKDFFFLNKIFKRASYKVSRIAAVQGDSVYVRGLNVLVNKKDTNFFYLNGNLVSYYKLNDFFNTDEVIKCFTLKKNEFFLLNDNLSVLNDSRIFGPINKNAIVSFLVLKVVDYKIVK	13.2701
RBB00699	NC001318	BB0031	326	30	MYLRRLDKFASFLVHIVEKYLTYRKRKKYFCKLRAKKRGFLLNFLFDFVAAAIFVLVINQYFVQAYKIPSGSMENTLQIGDFLFVDKFSYGPELLPGLFKINGFKAPEESDIIIFENPEYKSKGVFFDIFQRILYMLTLSFIDLDRDEYGNPNVRFLVKRGAFADGKIVRFNNGKAYIKREGEENFILEDSYWDLVDKNFKIKKIVANEDYGIYGDFAMFVALSQLNINLSSTPDFSFFDVRMIDRFEFERLEYK	9.20245
RBB00697	NC001318	BB0032	490	53	MKEVDENSNVELFEVKLKPILGIEPKVYVFLTTIILLLSLISTLIIIPKFKNPGAYLKINSNIENTYIYLNEKYIGRTPLNKYINATEGVLRAKRMGFKTYEQRIKIHNKFFGNYSLQINLELVDPEKIIKQRQKELSIMVKIKNINENTKLIPVFSLISSELKEHPKYIKKFLKDSIPYLNSTEMFKDFLNSYKAIYSIDQDNSNQEEIWNSLKTNFDLENRAIFWFLENLDKDLKILTKNAPWVKTLAKTLDN	10.8163
RBB00747	NC001318	BB0033	150	18	MNTNNLLLENKKAKFNYFIEEKISCGIVLKGTEVKSIKAKKLSFNNSFASIKKEELWLENLHVSKYKEGNIFNHDELRPRKLLIKKRELQRLKKFKEKEGYTLIPISFYLKKSIIKVEVGICKGKKLYDKREILKQKSIKKDLSREIKYK	12
RBB00696	NC001318	BB0034	179	24	MNKLLIFVLATFCVFSSFAQANDSKNGAFGMSAGEKLLVYETSKQDPIVPFLLNLFLGFGIGSFAQGDILGGSLILGFDAVGIGLILAGAYLDIKALDGITKKAAFQWTWGKGVMLAGVVTMAVTRLTEIILPFTFANSYNRKLKNSLNVALGGFEPSFDVAMGQSSALGFELSFKKSY	13.4078
RBB00695	NC001318	BB0035	626	58	MDIRTVLKDNFLQYSSYVIKDRAIASVVDGFKPVQRRIIHSLFEMHDGNFHKVANVVGNTMKYHPHGDTSIYEALVNIANKDLFIEKQGNFGNLFTGDPASASRYIECRLTPLAFDVLYSKEITIYESSYDGRNNEPLLYPAKIPVILIQGSEGIAVGMAAKILPHNFNEILNAVKSELLGESYDIYPDFPTGGIVDVNEYADGNGKVLVRAKIETIDEKTIVIRELPFGETTESLISSIEKAIRKNYIKVSSIN	9.26518
RBB00694	NC001318	BB0036	599	53	MKTQNYDESKIITLSSLEHIRLRSGMYIGRLGDGSNIDDGIYVLIKEIIDNSIDEFIMGYGNEIFIKKENNLISIRDYGRGIPLGKVIESVSVINTGAKYNDDVFQFSVGLNGVGTKAVNALSSKFLVRSTRNGKSFEALFSKGKLLESREIKSSDKDGTYVEFLADSEIFGKYSYSEDFLKRRFFHYACLNKGLIINYNDQIFESKNGLLDFLNSEIKSDDLLYDIVYYSSKTLEFAFSHTNNYGETYFSFVNG	8.84808
RBB00692	NC001318	BB0037	250	25	MIIVFMKILRSIITYFNVLLFFLILIFFLFPFYLVCKIFLIERYVVRLSFIMMRACIKISLWLAGIKIIVTGSENIPKKSNVIIMGNHIAAMDPLIFIYTFACPFVILAKHSLLRIPFVNIVLIVMGVIFVNRRSIRSAAAAEVKAIKVMREGRSIGIFPEGTRNRGGDTRVFKKGSIKMALKTGTSILPVTLYNTNNFFIKNIIFNSGLSVYIHVHPLIDVLKLSEYEKENLTSIIRDQIVKKLETIKI	10
RBB00691	NC001318	BB0038	505	45	MTKVLVVSAIALLSKDKELIPFYKFLFLFFFFTLLACSKVSKDFIVFNKDVKTSSRIDNPNSNVLEVNKMEDFFGDIIDLKGYKILSVQQENLNLDVYFEQVVLAQNFSNLNAYLFIIGFDPKIKAGTILFKTQIDIDPKNSYNMYLEDITGDYDFNIVIQGFLKDKSVLYVFQKSVLNDVSSYRPIFFDKVNGTVLINKYARSSAYEENRSRESYPISLEKYEKVGEDLIISKIEKYEYSNVQGRYCLSSVSEK	8.91089
RBB00690	NC001318	BB0039	500	54	MRKRSRKVKNDLVVLESKEKKVGMWGIFALILIVFGFIIAPLLPGIFDNAHSSGLKFGSYKGQPIYYKKDSKFAKYVNYYSNLYSRLQGNAKNINTDYNAWYLAFMKYVEDVAFLDLVKKYNFYISKEMLNKNLLKSPEYLDSSGNFSSKRYNKASDYQKVKIYDDMVENILFSNVKIFLNSNLIFPDSLFDMIKNMSTVERHISYLSLSYQDFSNKEVISYAEKNLNLFKRLSLASIRFKNMNDARTAHDKLLN	10.8
RBB00689	NC001318	BB0040	283	32	MNTNQNKFNLNINITKDELSRLIKIVYNNFGINLSEKKKLLIESRLSSLLKVKGFKNFTEYINFLEKSTGNIQLIELIDKISTNHTYFFRESKHFDFLNNKILPKLTEKILNSENSEIRIWSAGCSSGEEPYTIAMMLKEYMEHNRVNFKVKILATDISISVLNEAREGIYPEDRIINLPKYLKIKYLNQLQDDKFQVKEILKKMVYFKKLNLMDEKFPFSKKFDLIFCRNVMIYFDEKTRNNLANKFNSYLKKD	11.3074
RBB00748	NC001318	BB0041	30	6	MLMRINSFYNKFSIMQNLFSLKGLKIILLS	20
RBB00688	NC001318	BB0042	223	30	MIRRKLTKQLEIIKDYLWDMKECVLKIIDDSLIALESKDKNLAKKIINEDEKIIDDYQYDIEDLCGRIIATEHPVATELREILAIIKIISSLERIADHATKIVKVVLLLESDLDDFDFLNLYFKPLREMADTAKEMLSDIFDAYFDGDFTKILKIVKYDNIIDKLFSKQKSIVIDAMKKNPENLDYLLNILFLNSFLERVGDHVATIGELLYFIRIGEKVNLT	13.4529
RBB00687	NC001318	BB0043	346	36	MIRKYLIYISLLFIVFEVYSKPAFISQDDSYELDFSSGEVDISVNTNSKFNLSFKDESWIYIKSIENEAFIKLIGESYDNGAVFTFQTFKKEGKIKLVFTYQNVKDSSEFNKIIILKITKNFEVAIPQGVGGGSSRDNNIETGNNLELGGGSISGATSKEIIVRALNLSYINDYKGAIDLLNKYNFNDDKYILLKAEIHYKNGDYLKSYENYLKLKSKYFQSIVFDLIRLAIELNIKEEVLENARYLVEKNVDFS	10.4046
RBB00685	NC001318	BB0044	133	16	MQDRKFSFRKYFLISVFLIFIVSGITYFYSTQMLEKSQKCVEDNLDAKVKLVDMEDFYFDLNECLNMDDFFIPRPDFLNENLNKNLVVDGLIKNKFLDENFFKDLWIKKENLFNVDIEKENEKLIDKILEISK	12.0301
RBB00684	NC001318	BB0045	819	123	MGVSLVLKKIVLLGFKSFLNRQEFEIGENLSFIVGPNGCGKSNLIDAVRFCMGEDNLKFLRVEDISDLISVSKSGKSNFAEITLFFSNINSEKSTLKEFNEDFYIRRRLYKDGSSEYYFNNKILNFQDYNRLLNSFKFKKSPYMFITQGRVEDISLERNVNLKSLIEQASGIDILKMEEEEALKNFKQSSQNLSSLLSLQENLRQKYDNIKNVFLLRKKHQDLSQKLEALEKTITLKKLFNINFDLNVLKSELNL	15.0183
RBB00683	NC001318	BB0046	181	19	MICGIDEVGRGCIFGPILSAAVVFKKKPSFIKELDDSKKLKKEKREYLSSLILENSYYAFAEISNITIEKINIHNASLLAMQTAYENLKLNCSLVLVDGKFVPKITAKNVKAIIKGDSIIDEIKAASIIAKVKRDKLMDKYDKIYPLYLLKKNKGYPTKEHKNAIKKYGVLSLHRKNFKLI	10.4972
RBB00682	NC001318	BB0047	127	7	MWRKLMGERGEVYSEKLFTESERTYFFNVKENRKGDYFLNIVESKRSPSGDFERHSIFVYEENINEFESNLLKAIAVIKQKVSTGSVGSSARHNKGYGEYGERSKLDDSRFDKKSHLSGGRFKKKDY	5.51181
RBB00749	NC001318	BB0048	56	11	MLNKILDKLVEAYSIIFRTRVQFPPSPFILFFFLSFKHNSYSQQALLSLENLLSLF	19.6429
RBB00750	NC001318	BB0049	39	3	MDLTENVNIVSCRQRESLKTSKINAKNNNFTSSNLVMAA	7.69231
RBB00751	NC001318	BB0050	224	23	MFNEFLWFGVLFTTYSFLIIVSIFFKKNGLFAWVAVAIIIANIQVLKQITIFGINATLGNIIYTSSYIATDMLSEFYGEKTSKKAVYIGFISFIIFAVLTNAQIHFMSNRTQENFKSLGNIFSSMPALLLASLVAYLISQLNDVYLYQLIKKKFPRFLFFRTNGSTLISGLIDTTIFVGIATYFKVFPKQAFLNIVIFTYVIKAVAGVLGTPFIYFAKYIKLEK	10.2679
RBB00752	NC001318	BB0051	233	38	MNKDMFDLSLWTGMFLFIYTALGILYRFFGKSGLFCFNAIISTMSNIIILRNLKIFGMSLNLSGITFLSAAFSLNLMVEKYSKKEATKSVVLSLLLNITFTIMLYFTILFNHNKLDTADIHLKILFNNSTYILTILIGTYVFFLSQYTNILLYNYLKQIKIKSLWIIHPLSRLISGYLANFLVSISINTILKFYPETKNIELTKGSLIITLIIIAIDTIFYLFINSWKKIKEA	16.309
RBB00680	NC001318	BB0052	218	27	MDDDVLKRIGVLSKFITDEKKARIEKVLNLRTNYLTFVLEDIFQSQNASATIRTGEILGLSDVHVIEKKNKHTLNPDVTLGSSQWINLNKYKNAKFAIDRLKSDGYSIVATSLNPKSINLENLTINNKMAIFFGTELTGLSAEVLGAADLYVKIPMYGFTQSYNISVAVAIVMYSLLMRLRKSSIDYLLNEAEKSNLRLKYYRQVVKNYQFIENLINS	12.3853
RBB00679	NC001318	BB0053	223	19	MKVKIEESWKEVLNNEFNKEYFKKLVKFIKHEYKTKNGKIFPPPKLIFNAFNSLPFKDIKVVIIGQDPYHGKNQANGLAFSVDSKIKIPPSLQNIFKEIEKSLKIKTIPNGDLKRWAIQGVFLINTILTVEEGKPSSHKAIGWEIFTDEVIKIISKNLKNIVFMLWGNLARSKKGLIDPTKHLILETSHPSPYSANNGFLGSNHFSSALDYLKKHNKNIINFQ	8.52018
RBB00678	NC001318	BB0054	125	11	MKRFVLDLVRFFIFIIFVIVSIFIILLVLIQDEQGDGIGGVFGGGSSSIFGAKSSSVAVKITGFFIALFFIFVVLLSFLNTRRADDSFLNDIKTENKNSSTFWDDENSESDANINEIKENNLKEK	8.8
RBB00677	NC001318	BB0055	253	26	MRKTFLAGNWKMHYTSAEASIVAKKIATEVKTLKDDVVIMITPPFTALSKVSECIKGSNILLGAQNMSYMESGARTSEISPSMLLEFGVEYVILGHSECRLYLAETDEIINKKILAGLKHPFKYLILCVGETLDERDSGKTLEVVLNQVKKGLNCVSESDIQRIILAYEPVWAIGTGKTATKEEAEEVHKAIRLEITKLYSKSASDNIIIQYGGSVNSNNVKELMNEPNIDGALIGGASLKAESFLSIINNVL	10.2767
RBB00676	NC001318	BB0056	393	37	MSIKTVKDFSSFAGKRALVRCDFNVPLKEGSISDDTRIRAALSTIEYLKERGARIVLVSHLGRPDGKKNPKYSLKPVANRLSELLGQDVKMLSDCIGSEVVNSTLQMKDGDVVLLENVRFYAEEEKNDKNFAKKLSENGDVFVNDAFGAAHRAHASTVGVADYLPSVGGFLMEKEDKFLGGILKNPERPFVSIIGGSKVSSKIAVLESLLSKSNVVVIGGGMAYTFLHSEGYSIGKSLLEDEYIGIASSFLKKAK	9.41476
RBB00675	NC001318	BB0057	335	33	MKLAINGFGRIGRNVFKIAFERGIDIVAINDLTDPKTLAHLLKYDSTFGVYNKKVESRDGAIVVDGREIKIIAERDPKNLPWAKLGIDVVIESTGVFSSATSDKGGYLDHVNHAGAKKVILTVPAKDEIKTIVLGVNDHDINSDLKAVSNASCTTNCLAPLAKVLHESFGIEQGLMTTVHAYTNDQRILDLPHSDLRRARAAALSIIPTSTGAAKAVGLVLPELKGKLNGTSMRVPVPTGSIVDLTVQLKKKDVT	9.85075
RBB00674	NC001318	BB0058	656	81	MNFNWFLMLFLFNFSVLLGSDTTALGHYQRANEYYLSKRYYDAIDELVEAIKINPNYYEAYKFIASIYYSLKIYTQAQFFIEKASKMSNEDTEYKILYANILLKNDKIDQAKKIYSEVLVKQRNNIDALVGLASIFEKNGLFIAAANYYLSILDYSQNNYSAFEHLIDIYQRLGMHDKIRHLINKVRVNFLSFPDFHKRVAEFYISINNLGLAEKYALNYLALIESSYKDFGVVDAYRLLALVYLHEFKYEDAIE	12.3476
RBB00753	NC001318	BB0059	259	27	MLGFFNFKNKKKKKGSPENDLEDKSNIETSLIKNFNALKETVVKEIMIPRIGVIFVDYAKSKDELLKVVTSSSHSRFPVYHGTIDNIVGIIHTRDILLHMCKKDFYEIDLKDIMRKVMFVPESKKTDSLLKEFQENHVHIAIVVDEYGGVSGLVTLEDILEEIVGDIQDEFDNELDEIVRLDDGSYLCDARILIEDLNEKLNLNLPNGDFDTLGGFVYDLFGRIPLKNEKVEYNNLVFSIKNMHQRNIKVIKISE	10.4247
RBB00672	NC001318	BB0060	155	20	MSKSDLNLLVENIKFEHLNVFYDFVVSVLNALSISDFELSVILCDNAYIQELNNKFRNKNEPTDVLSFNYNEHNELNEDLVDGINYKIQGDLVISFEYLKFSAQEFNVEIYEELQRVTIHGILHLMGYKHETNDFQKEGMLILQENILKENKRVF	12.9032
RBB00671	NC001318	BB0061	117	6	MAISLTEEDFVVKVFDYKNDKEWSFRGDRPAIIDFYANWCGPCKMLSPIFEKLSKKYENSIDFYKVDTDKEQDISSAIGVQSLPTILFIPVDGKPKVSVGFLQEDAFENIIKDFFGF	5.12821
RBB00670	NC001318	BB0062	238	24	MNLMLITFNEFKTGISLNDTRAEHLVKILKLKDNDKFKFGILGEKNIYHCIYKKDKKLFFKKIFKVGESNKLKKLYVLIGMIRPIVAKRIIKELASIGTYKIIFFNTELTEKSYLNSKIFKNNDCEKHLIAGAMQGKITYLPKIKIIKNLKESLKYIQQENFEIKILLEKNSEKNLIDIEQINNAVIIVGPERGFTEKEKQLIAQYNFSPYSISTNTLRTETATIAASIITASKLINM	10.084
RBB00669	NC001318	BB0063	335	37	MFKNKLDLSQSDKNCNNEMLILPKTTIKALLLVIFGSLIVSFAIFFMVLENNEITVVPNLYSLAIEDAVLELQRKELIPHIEFKFSSSALDKGKVIDQGPKPGTVLRHGNKVIIFISKGAIINRVDSFIGKNIDDVIINLKANSFDNSKLLYHIVQPLEVESELPKGIIISQNPSPGSQISSLTDLQFLISKGKDHLDKHVKNYVGIYYKDAIASLLSDSINFDIDLANIGDFGNIISQSIPPGTKINESDKILI	11.0448
RBB00668	NC001318	BB0064	312	38	MKIFFVSSSSIALEVFKEIVKHYEVVGVLTLPDRPKGRGQKLSQNVIKSEAIARNIKVLDPLILDDNVLNLVRDLNPDLMLVFSYGKIFKKEFLDLFPKGCINVHPSLLPKYRGVSPIQSAILNGDCVSGVTIQSMALEMDSGNILVQKNFKIRSYDTSHDISKLVSSLSPSLVLEALEKISKGFLGIPQKSSEATFCSFLKKESGFIDFNLSAFEIKNKINACNPWPLVRVRLDYNDIIFHRADFLEVDLYKER	12.1795
RBB00667	NC001318	BB0065	172	17	MKGGWVFMEMVFYPNDLLRVKTKQIENIDDKIRDYAKKMIELMDISGGVGLAAPQVGLDLALFVVRENKMARPLVFINPSIIETSYEFSSYKEGCLSIPGVYYDLMRPKAVVINFHDENGKSFTIENSDFLARIIQHEMDHLNGVLFIDYYEEKLKNKLLKPYMRERGLKAK	9.88372
RBB00665	NC001318	BB0066	229	24	MRFIIAFLMILNQGFSNLFSLPPEDIIFESSYEVAIKKAQKLNKNVLILVGRDIKENLIKDFLNSFTNGEIIHKVSRKSVFLVIDKDNEIFNKINLQKSPTIFFVDSKNEQIKAAYVGAVLSSVQFDKDFLNYVMGAIKSTSVLKKQKDYEINTADERTFFYKTLKGDWRLKFNGKDRKLVLFDTDLKEFLVFKDINENKLYAIPKSRIGNIYFSLLGNEEWKLFGKIK	10.4803
RBB00664	NC001318	BB0067	592	78	MDINKRLALLRDHMRDNGVDAYLVAGYDPHFSEYSHERYSTRKFITGFSGSFGTVIITLSKAVLFTDGRYFLQAEQELKGTEIALIKLGVKGSPDIFTYINLNLKESKLGIYSDEISIKFYKELSEKCKNTHIKALNQDLIDLIWKSRPQLEFSHVFELADAEKNNKRAEKIKSIYLILEKNLADFYVITALDEIAWVLNLRGADVEESALFYSFLLISRNKNRKNVLFVDXKKLDSGVKEALEMENFEIESYSN	13.1757
RBB00663	NC001318	BB0068	293	31	MKNIKAVASDLDGTLLLSKSYIGAFTELVIKKLTKEKKKFIIATGRSKNEIIQIIKKTDQLQVSFFITLNGAKVYNQEWKLIKSHNLSAEVVKKILNLRDEKFSHIPHFLHKADQNDDQLNIDIKTKIAIDQCKKLQKESNVFRHEIISPINKIQEIKDFNELKNFENVAKIILAGGEESLIEYEAMILEKYKGEINAYLSTPNSLEIVDHKVSKGNALKEVLKTININLSETIAFGDGFNDTDMLENVKKGLLM	10.5802
RBB00662	NC001318	BB0069	412	43	MEKDLIKYAELIILKGINLQKNQCVLIQGSIDNYNFLKILAKKAYEHGAKYVKLNIKDIDILKSRLKFSQEESLKFIPNAEKSFLEEMVQDKWARINVDDTENFEDLKESIGQKMSIYQKALNLASKTLSQAIMSNEIAWCVVCAPGPKWASKVLNKKEGSQTLEEFFKIQKKILLLDSENPIESWESHGEKLHKRCKTLNELNLEKVIFKTEKTNLEVYLLETSLWTGGSEKIKGTEIEFNANMPTEEVFTTPN	10.4369
RBB00661	NC001318	BB0070	153	18	MIRALLTNDLFLSCLVSGISAQVIKYGIQTVKTRKLKLTPVHLLKKIFLETGGMPSSHSSTVTALSTSIALTEGIDTNFIIALAFALITIRDSFGVRYMSGVQAEYLNALSEKLKKEIKIDTTKIKVVKGHKKKEVLTGIIIGIVSAYIVCYF	11.7647
RBB00660	NC001318	BB0071	490	67	MVRFLGFLYLITTIPLIKSCDAAQFGDYKPLYFENENDLKTANEYINSLGYKTISEYTTKIDILDFPENKEITINEINKLNNLDLRKSIFLKKLSNLFNIEHKKLLYVENRFKSINFKNLKKELNINADIHSLDYKTKINFISSIIFLIIIILLIFLDPTNSIFTLIFLLISSLAFMISKEIMYFYPFTVLSYLLFLIISNFNKNYNKIYLKEINFLTLMTKIKHLLFLFTFTALYFITITTFFTTNIDPTFIAF	13.6735
RBB00754	NC001318	BB0072	773	91	MLDLEKVKTIFKKYNKYEININEIQIPEYALIPLETENSKSIIYIIEKQKIEENQILSKNSNIELYTYSPISGIVEKIYTANFPDGKNLKSALIKFQGKIKTEKTPIEEGASREKTLEKLIQLGIPWFNENSLFQFINKCKKIDKMILLTNGKDAFTNISEALMAEKLEEIFSGFQIIDKIFKFKEIIIIISNKDKLKKEFEKLSIFKNRKIKIKSLENAYPYTNHEMIMHFLYNNKNTKDDINPHNNILLANIE	11.7723
RBB00755	NC001318	BB0073	186	31	MTNNLIACLIINNLTLIHFVGFEDIKIKNNIMLIKRYAIITITSLLIYSISFYLYKLFAKNNLLFLVPIFYVILIYVLILLFKVLNDLFIVYNKKSNYSNDFMLSNSSLIAITFFALDKNNGFFEGLEILILSALGILIALMSITSIKKNFDKNPKINILENEPIYFFIIFILSLIPNIIILIYNQ	16.6667
RBB00659	NC001318	BB0074	348	23	MPKTFGGSFDKNEIQAKIEKYEKEINQKNFWNDPKRAQKVIKAQSILKNKIDPWEELINKIKDLSDLCEIAENEKDTNGLEIEFNTLEKQYKDLLTISYFKEELDANNAFLTIHSGAGGTEACDWVAMLYRMYSRYAERKKYKTELIDLLEAEGGIKSVTIEIKGEYAYGLLKSEVGIHRLIRISPFDAAKKRHTSFASVFVDPVIDDKIEITIKPEDIRIDTYRASGAGGQHVNKTSSAVRITHIETGIVTQSQ	6.6092
RBB00658	NC001318	BB0075	469	38	MEKLKLKLAIPLLVFTICKIHSQSNIEYNFSYIINTKKENIDLKKGIEKQLDKIYDKITEHIVNNDDKSIIEDIYINQDIIKTELEISKLKKEMDKKKLQNIITAKEKHNTKTKIDELKKNIQNINNKQKKFAEYFNNLKKLKVKYKKIEEQTNISNLNKEFFIREELFFINYIDLKKIENYYLLEISNITPEKIETKKAVFKTSSSVNEIADHITKYSLKEILGREFLKININVKNNSDAKIYINEKFVSKGIY	8.10235
RBB00657	NC001318	BB0076	281	29	MGILEKIKNLFKSKQQENVIENLEDILLESDINNEIVIEIINKLTKEKNENEKTIIGKLKELLSSYINTKKFTLENNKLNILLIVGINGIGKTSSIAKLANKLKNEGKNILISAADTFRAAAIEQMKIYGEQIGVRIISQNQGSDPSAVIFDSISSAKLKNYDALIIDTAGRLQNKENLIKELQKINNVILKQIKNTDINYQKILVIDSTIGKNANSQAEIFNKAIEIDGIIITKLDSSSKAGTILNISKILEKP	10.3203
RBB00656	NC001318	BB0077	342	21	MKKKQLILLLFMPQIIYAKSYFASDVFFNKYQKLNEKPKTGFYIEYYSVDDTEKLYLYKENNLIKYKTIQIIENTKKITCYDTKDTKRKEEIYDNLNNKIQEIEYDSKGKTLETANYVYENENLISKNLKTINQKPKLIYYSKDDNGKLLKITGSNFQIWNYGINGDIKSTYFDIKKATTKVIKYDDKKRNSNSTIIVNNKIKSKEKNQYLDEEKIVNTFEEENTKIISTYKANNLIKEETYKNNELIKVNDFQY	6.14035
RBB00655	NC001318	BB0078	173	21	MGIRNFLLKRLILEEKNSLALTIVIILSIALGEIIIILTISIMNGFQNDFFLSITNVESGNLKIENELTQEEIKKIKKIEGIKHINKIYETQGIGIQNYYYPTILNIIAVDIKDLKKDQNFISFTGLEKDELDLKDNEIIIGNVLSHNFNLFENDPLELIITDEIKNTYIARK	12.1387
RBB00756	NC001318	BB0079	220	25	MNIDYFIKNKILHNSGINYQVKTKNLNPSNKLIEKIKAVNPKIKAKTWNEYNKEFYKILKIERNTMLIILASIFIVIAVNTYYLQKRIIINKNKAILILLAMGLRIKKIKQIFFIHSIIICTVGGLLGLTLGISISLNINEILKIIDNLVNTLINFLNQILALKIDGIKIQIVKNTITPKLFLSDLTFTFCFACFSTMYSSMKATKKIGSQKNIETINGQ	11.3636
RBB00654	NC001318	BB0080	240	28	MEVKKTLKLLMDSKMENILIIKNLCKAYKKNKTKIQVIENLNLTVEKGEFISIQGKSGCGKSTLFNMISGIDKIDSGEIISCGIFLKNANEKTLSLYKNRQIGLVFQNYNLINEFSVIENIILPQIISGQKTKETINKKALDLMKILKIENRANHYPSELSGGESQRVAIARALINEPNIILCDEPTGNLDLSTAKTVENLLINTAKNFKKTLILVSHNPQFANKADSKYEFKDRTLKKL	11.6667
RBB00653	NC001318	BB0081	416	59	MILRLPEITKIAYLIFKNSTNKIALIGSGISLSLVMIPLIIVYYMSSNIMTSTINKYIESEGFSMQIEYNETNRTHYLKDRLSLLKKKHNYKDLNYFFEKRTYGIIGNNKKQGVLIRAIENKFILENKSIKLIKGTKNLKKDSILISNQIKNKLNLNLNEKIDILIPNTKNDKIMPRIKKFNISGIIETGLKDIDNNLVLISFENENLMSKKFSKSIIGLKTNSNSIKNNEILKQNLETEFQEFQIKTFYELYSN	14.1827
RBB00652	NC001318	BB0082	432	30	MNSSKTSEDRIKIYLSKLKKHKNKILSKKSIKNIIEVSDISDNDIENMGLHFRRSYARAKRFVDIGKIDIAFRELESIYFYSLHDKSMFSLFFFLFKEVADKVNTKESKKKMIHVTLQAKEFGIRDDLDLIDYYEFKKSKNRMLILTISSILIFCISLITYRSFQGFMSMNGNGAMALKEKFAPSFTSQGLPPITMATDLVVEAVNLISSPKDFYYIEIEDAKVLVFEDAHLYQLKAGVISTMHPVKKISYRVTV	6.94444
RBB00651	NC001318	BB0083	124	10	MYKFCLLAMFFDYDILVYMKEVIYRFEKAEDYKLVPVNNIYGNVTNTGEIFCDLVFESTEISEEIAYTKTKEGVLEEASKEFKSGEEGKIVLINSFIGISITKTTARNIAYWLLKKVDELEDNE	8.06452
RBB00649	NC001318	BB0084	422	35	MDFKQIKSNVEKVKFLRKDFPILNKKFDNKYIIYFDNAATSQKPKNVIYSNVEYYENYNANVHRSGHKFAIQSSIKIEKTRELVKNFINAESAKNIIFTSGTTDGINTIASSFFYSKYFKKKDEIILTTLEHNSNLLPWVNLANLANLKIKLAKFNEMGIITPEEIEKLITEKTKLISISGINNTLGTINDLESIGKIAKKYNICLFVDAAQMAPHIKIDVKKIGCDFLVFSGHKMLAPTGIGILYISNNMAEKL	8.29384
RBB00757	NC001318	BB0085	141	18	MLTEKTKKELIRLSKVNNYIIKVETNQNFKHQSKCGDQILFQIIETNNGKFNLKHHASGCIVLLASANALNKLCNNKAKSEILNLVQKVINSNFANLDEIDVSLKIFNVFTNTNRKDCFLLPYKSLKDSLESYKPLRRTIR	12.766
RBB00648	NC001318	BB0086	511	52	MKIYSHSSIGYEGELIEIEIDIKKGISGIDIVGLAGSEIKESRERVKSAIKNSNFHFPKNRILINLAPAGIKKLGTAFDLSIAISIIKIQESKDDKNLEILILGELQLDGKIRSIKAVLPAIALAKEKEIKFAIVPFENLEEASLIDGLNIWGVKDLKETIKIIEQLNSNILPPRTNTKPQSIIEKDYIIDYDFKNIKGQQRAKRAIEIAIAGGHNIMLFGPPGSGKTLSIKCAQSILPPLTNKELIETNRIWSI	10.1761
RBB00647	NC001318	BB0087	316	25	MLKSNKVVLIGAGGVGSSFAYALTIDNSLVHELVIIDVNENKAKGEVMDLNHGQMFLKKNINVLFGTYKDCANADIVVITAGLNQKPGETRLDLVDKNSKIFKDIITNVVSSGFDGIFVVASNPVDIMTYVTMKYSKFPIHKVIGTGTILDTSRLRYFLSDHFNVNTQNIHSYIMGEHXDSSFATWDETKIAMKPLSEYLAEGKITELELDEIHKKVVNAAYEVIKLKGATYYAIGLGIKNIVNAIIGDQNVILP	7.91139
RBB00646	NC001318	BB0088	559	53	MLDSMDIERERGITIKSQAVTITYKSNDGDFYELNFVDTPGHVDFSYEVSRAISSCEGALLLIDASQGIQAQTVSNFYMAFEHDLEIIPVINKIDLPNANVDFVKKQIKNDLGLNEEIAISISAKNGIGIDDLLEAICKYVPSPRGSIKDPLRALIFDSHYDSYRGVVVHFRIFEGQIKMGDKIRLMHTNSEHLIEEIGIFKISLERKDTLEAGDVGYFIAGIKNISDVKIGDTVTLCDFPALSPLEGFKEVKPV	9.48122
RBB00645	NC001318	BB0089	324	36	MRSAVLFFFALPFSISLYSSSNKNFPYWILLEKGRQFLYSKSEFSKSNLTHAINYLQEALLRKGVYPEASYYLSVAYGMSGNAILEKLNLYKSFEDRYYLLDESFEKKILFSLAKMAELENNYVDTIDYLNDILNKFSTKKDYYSYHDYSQGENSMSNNELNASFYLTSYLKQVRGAFGIDFTFNLYRFKNYNVIDTHQLLSKVYLHLKAYELSITHGLIAAVGILTRMYDYVCYYEPVYQFKNLRSFVQKINKY	11.1111
RBB00644	NC001318	BB0090	144	17	MDIGLIGVNSALTISAIGSALGMGAAGSAAIGAWKRCYMQGKPAPFLLIVFVSAPLTQIIYGYILMNTLYEVMMQTNPWLLLGAGIGGGFAIAVSGFAQGKAAAGACDAFSETGKGFATYLLVLGLIESVALFVMVFLMIFKFV	11.8056
RBB00643	NC001318	BB0091	608	73	MIVKMKKVLLLTLSKYKKESLEILRDFGAVHINSCNKNSDSLKKSIDDRRILMQAFSLLKEDGGVKALKSSNGNFLDIAKSIVNLGNEIKEFQDIKRSLLHERNLISVWGNFSLENIDELKESNIYIQFFKIQKSEYKNLLRDPNVNVLLIKNVKNTSYFVSVGEFEQKIEIADEFKFNFDLDYINNKLKVVDEILDQKLTQISLFNKYIDILRDEIKNYDQIVEFEQVLADMQTDXEDFSYITGFVPAESQESL	12.0066
RBB00642	NC001318	BB0092	204	23	MIMSKIKLTKNDLKKQKDELKMFKRYLPTLQLKKQQLYMEIVKIENSYKIKNLEQQKLKENISNWISLFSEKFPFESWIQVKTVVKKSLNIAGVAIPIFDSIEYEDIRHDLLFTPYWVDKGIEILKVVIQIDVELKILKKQIDLLLREFRITSQRVNLFEKVMIPTAKANIKKINIYLGDQQTAAVVRGKIAKSSLIKKNRNSL	11.2745
RBB00641	NC001318	BB0093	434	42	MKRVYSKIESIAGNVITVTAQGIKYGELAIVKAKDTSSLAEVIKLDREKVSLQVYGGTRGVSTSDEIKFLGHSMQVSFSDNLLGRIFDGSGNPRDGGPSLDDNLIEIGGPSANPTKRIVPRNMIRTGLPMIDVFNTLVESQKLPIFSVSGEPYNELLIRIALQAEVDLIILGGMGLKHDDYLTFKDSLEKGGALSRAIFFVHTANDSVVESLTVPDISLSVAEKFALKGKKVLVLLTDMTNFADAMKEISITMEQ	9.67742
RBB00640	NC001318	BB0094	575	48	MNTKGKVVGVNGNLVTIEVEGSVSMNEVLFVKTAGRNLKAEVIRIRGNEVDAQVFELTKGISVGDLVEFTDKLLTVELGPGLLTQVYDGLQNPLPELAIQCGFFLERGVYLRPLNKDKKWNFKKTSKVGDIVIAGDFLGFVIEGTVHHQIMIPFYKRDSYKIVEIVSDGDYSIDEQIAVIEDDSGMRHNITMSFHWPVKVPITNYKERLIPSEPMLTQTRIIDTFFPVAKGGTFCIPGPFGAGKTVLQQVTSRNA	8.34783
RBB00639	NC001318	BB0095	181	33	MLDSYYYVLSSLPYIDLKSLKNYSVSDFLNNVEISLSKKDFNFLKELLEFKIDRGKSRVIDLFLNFEDTIRYTLAALRAEKLGLSKDFYLESTYFSSYYLSILKNICLKENPFEIELSFDLLKWQFLTDLEVGHEFDFEKLIIYFLKLRLFLRHNLFKEKLGIQNFDNICKNLIDKTNEKV	18.232
RBB00638	NC001318	BB0096	200	23	MMQFEVKDLINKIKKDGLEEAERASNDIILKAKREAEEIVARAEEAARVLKAKSEKEANDYKCHALEASRQAIRDLIIGVEKNLKSLFENALKDNVTEVLSDNNFLAELIIKITDSWAKGEKLVIQLNESDFSSLEQILRLKLGNKLKEGMELRPFRGISKGFKIQKKNIGLHYDFSAETIADILFDYLNPRFKEVIKVV	11.5
RBB00637	NC001318	BB0097	128	12	MNISKFNEFENVLFHICLDVDFVLENEFGNSYDIHPNRPFRGKAANGLLDGLFSVTTTFTSGYGSRFGRGYLIIIEILTLNFVDDEFWDKINKRGIEIFREGLKNKFPSKNLDIVLDGNVYKIIGPFF	9.375
RBB00636	NC001318	BB0098	780	91	MQDEQDKYLKNIDFYEILSLVSKYVSNPDTVNLLSNQKILKTKESLEKIFSFVSLIRMLFESCKGYPNSFINSLKYPISLLLKENSRVSIENLRDIIVFLDEVLRINLFLHKNSDIKHLNVQILSDLLFLNPELKNLLNELKEHIDVDALELKSGVVKEYDSIEFEIKNLNRRVENQIKKIISLNAEYLTSNFVCYKSNKYTLALKSNFKGKIKGNIISISSSGETFYIEPNDIVNANNRLNYLSLEKERIILKI	11.6667
RBB00634	NC001318	BB0099	307	25	MNYLEFEVIWGVNNIYSILELNSKLIYEGIFKGKVLETGCKEYSPLVPGDIVLGYIYSSRKVYIDKRLSRKNILWRYNKKADLRQTIVSNIDNVLIVSSANFPEMKNFFIDRVLIVAEEQNIVPIIVINKIDKGISQKAQEFSEIYENLGYKVLKTSVKTYEGIKEVKEVLKNSRTSFIGQSGVGKSSLINLIDSRASQSVNEISHKYSRGKHTTVYSISFHSDSGIIVDTPGIKEFGIETLPFENLKYYFKEFE	8.14332
RBB00633	NC001318	BB0100	261	29	MKNFKEVIIIFDSGIGGLSYFKYIKSRIGGCQYVYVADNKNFPYGEKSPEYLLEAVLFLIEKLKKIYNIGALVLACNTISVSVYNKLNFVFPVVYTLPDVSSVSDLVLKRVLLIATNTTLESKFVKDQVNIHNDLIVKAAGELVNFVEYGENYKKYALRCLEALKFEVVNTGREIVFLGCTHYLHLKVMIEDFLKIPVYENRELVVKNLIRSMNFSEHKGNYYKNDFDFVDDEFYLTENKNLTFYQNFCKKYNLR	11.1111
RBB00632	NC001318	BB0101	466	42	MINKMFASIKDILKNPILNSNVTINGWIRTKRSNGKIGFIEINDGSTLKGIQAVINEEENQFSEKDLKKLTTGTSISLTGLLVESPAKGQNYEIKTHSFNVIGETDPETYPLQKKRHSFEFLREIPHLRIRTNTFGAIARVRNKISYKIHEYFQKNGFFYINTPIITSNDGEGAGEMFRVSTLKFNKLNNALSNIDFKDDFFGKEAFLSVTGQLHGEAYAMALSKIYTFGPTFRAENSNTTRHASEFWMIEPEMA	9.01288
RBB00758	NC001318	BB0102	173	16	MKLPKLYKLILLFLFTTRLFSVKDEKSDNKLELFSNVETKIKKNSKNYDSNSNSKKIKKESILKRDTNSEKNINSNIYIQKSKKINYPNRNLGNNINQKTANDVNFTKTSYVKVYPNYKDDNFQEIKNANKFPAKTEKTHMLIGPILKDNLGIIIKMLKTKGYTLIEYIEDNN	9.24855
RBB00631	NC001318	BB0103	197	15	MKKYVSYEEIRINGFKLAYKIYKDGFIPDIMYVSLRGGAYLGNIISEFFKFVKVDKPLLYAAVVARSYDIFNEQKKIMIDGWTYDPKYLRAGDKVLFVDDIFDTGRTIVYLRNEVLKKGIESENVKIAVYDYKDHGFVDYIPDYYVNKYSNQEELNTWIHYGNHELTGLNESEYKNSFKYIDDELNEILKFLAKNKS	7.61421
RBB00630	NC001318	BB0104	483	37	MSNYVEVIKVEKKFFSGFLLSFLALSIGFFIGMHYLASNRSNIVFAEEKDNTVRALQDSFREVSKKILPSSVEVHATGVIKQSFPIPFFFFDMPEFDSERKSNWAGSGVIIGRDSQKKSLFYVVTNSHVVDKATELEVVSYDKKKHKAKLIGKDEKKDIALISFESDDATIKVADLGDSDKLEIGDWVMAVGSPFQFSFTVTAGIVSGLQRSANPNLQSRNLFIQTDAAINRGNSGGPLVNIKGEVIGINAWIAS	7.66046
RBB00629	NC001318	BB0105	251	22	MTKLRLKSKDEIKKIKASASLLALTLLEVERNIVPGISTKELDLIAYDFIIKNRAKPAFKGYRGFKGTICASVNEEVIHGIPGKRKLADGDIVSIDCGVILDGFYSDMAKTFKVGNVDSSIDKLLEVTNASLYKGIAEMKVGNRILNISKAIEDYIKPFGFGIVREYTGHGVGFELHEEPSVPNYYAPFFKNIRIQEGMVLAIEPMVNLRGHKVSIKSDGWTVFASDLSYSAHFEHTVAVVDGLPLILSEV	8.76494
RBB00628	NC001318	BB0106	569	80	MVYLMLCLKIWRVVLKKNKTLVFISLFLLSVFLGGFYFYFDPNILYLLKGEKDFSKLIMGIDFYIDKKKFADAKKAMLFSSYYANTEFKWLALAKRAKLWALNTGDYHLMGEIVNLGVKVLPGNLKLRALEVYSKLKIGLLKDAYRIANEYLLNSEEYQGLYDEVFIKNLSSDNGILDFNKFIDKIYKEKDARIFEEIGLNLKNNAFLINAMLLYIEKKNIDSAKRILFRIKEDKSFLKELAYISYNLNDLDYTI	14.0598
RBB00627	NC001318	BB0107	145	15	MDLMHEVRVLAFQKIYSIDINQSAMDDIFDIFNIEDKDLDIENESIKSFYSSLVIGTFDNLEHIDSLIRDISLNWSLERMDKVDLAILRMGVYSLKFQNFENSKRAIIDEAILIAKKYGSKNSYKFINGILDALLKNMESGIEKK	10.3448
RBB00626	NC001318	BB0108	336	25	MKSFLFWVILGTVGISSFAQNTPVAIINLYKNEIITKTGFDSKVDIFKKTQGRDLTDAEKKQVLQVLIADVLFSQEASKQGIKISDDEVMQTIRTQFGLVNFTDEQIKQMIEKQGTNWGELLSSMKRSLSSQKLVLKQAQPKFSEIKTPSEKEIVEYYEANKTKFVNPDISRVSHIFFSTKDKKRSDVLDQAKNILSQIRSKKITFEEAVRKYSNDESSKAKNGDLGFLSRGDQNAQNLLGADFVKEVFNFNKGD	7.44048
RBB00624	NC001318	BB0109	398	46	MIKKVAIIDGLRTPNFKFGGSFKGLNIIDESSKVVKALLERNKLYKVDEVIIGNVISAGLGQNIARQIALKSDLGDTVPAFSVNKVCGSGLKALELAFNSIALGDNDIVLAGGVEDLTNSPYLLPRKIRFDGLKFGNFGIEDSIQKDALIDSLNFISMGLTAENLSEKYRITREMQDEFAYNSHVKALKARELGYFEDEIYPLTVFDKKTNSSVTISSDEEIRDNLTLNKLASLNPVFKESGTVTAGNSSSLNDG	11.5578
RBB00623	NC001318	BB0110	454	42	MRFKKIFLIIFIISNLKVYSYNYAIQYKNEGIDKYYFEILNDGFGFSLSDFFDDLRSGSLIFTYVSKYNFIINLEAHMLTYRGYKDSPKSLISRTDLIEIGFMYYFPILLLINGKNFGEIDLGIGVKNLLFGDWGGHLMQSIIHLILNQHRPIPSIKSYDSYNYRGFLSFALNYSYMNFLNLENYMDLSYFADYFIKNSIGITLKNENIGFDIKLYSQIQNQIKSLKTYSKTQEAETGIGINYQFYSKNFFITNN	9.2511
RBB00622	NC001318	BB0111	455	43	MALAAFSNSALLFNDGAEKAVISSIFYNSDKIEQIAFHVRADDFYNETHKLIFKAMVSLYEKRENIDPITVFEEVSKHVSKTQLLIKKDLINLPDYLDSLSVYLPTDRTINVYAKIVKEQSVRRSILNVSKELNDYINDSTKSINEIVEESQQKILSIELDYSSKNLYHAKVIAERVHNEIYERSMKKKEANFGIPSGFRKVDSLIGGFRNSDFIIVGARPSIGKTAFALNIASYIALRKEEKKKVGFFSLEMTA	9.45055
RBB00621	NC001318	BB0112	173	18	MKVILKEDFINLGKEGDTVEVRDGFARNYLLPKGFAVFSNKHNIEIFNQKRRSILKKQEAKKQMANDLKSKLDLVKLEFFMKSNDSGKLFHSINSLNIADELLKLGFDIERKKIDIHHGTLKTFGTYDVTIKLYEGISSIIKVEIKKEKKQEDKKSLSKKLNKADEQGERAEV	10.4046
RBB00620	NC001318	BB0113	96	6	MYKDRDTNQRDSRFENQQDGFKKNSNFRFFKRKSCKFCDSGKHPDYKDFDFLKKFITEQGKILPKRITGTSAKHQRRLALEIKRARYMALLPFVKK	6.25
RBB00619	NC001318	BB0114	149	10	MADINSLVLSGRLTRDSELSYTESGMAVLRFSIANNRRMKKNDEWIDYPQYFDCVIFSKRAESLNDYLKKGKQVVVSGSLKYESWQDRNTGDKRSKVNIFVDNLQMFSSGSNTIQMQDSDVNSLTNHKKEDVVKDIDIVDDKFSEDIPF	6.71141
RBB00618	NC001318	BB0115	139	11	MIKRYEACFLFKSEEIEYKGSLEEVKKSLEFFGATDVVSNFIGERALEYPIKKQARGRYEIIEFSMEGNNLKEFESRLKLIRNLLRYMILVKIVRKINTKKIKRRNFREFRDNIDKDSLKGASKVETPTGPESTDIQEK	7.91367
RBB00617	NC001318	BB0116	574	80	MLKLALERLSMINFIKIINFSSLQKFSKALRVPISILPVSCLLIGIGSVFSNSSSIVYVDKIFIQNVLGLMKAIGNAILLNMPLIFSIGISIGVARMGQGTAALGGLIGYLTFNITENYFIEAFSGLVEAETMSSVGRINFFGVQTLNTGIAGSLAVGLLVGYLHNKFYNMKLPKPFVFFSECHFVPIVIILPFCVFLAIFFCLIWSSFDDLIASLGLFVFRFEYFGSFLYGFLNRLLLPLGLHSILSFPFEFTS	13.9373
RBB00615	NC001318	BB0117	233	24	MLRENKLKNYSLSDVNTSKIPKNELFSSISHLFGIILSIIGTTILVTISTLKKKDLHVVVFLIYGFSMTLLYVMSTLYHIFPKGSKIKKIFRKFDHISIFILIAGTYTPACAILVPNKSGLIILCIVWSLAIIGIIFKIIFTNSPGWFNGSIFIIMGWIIIFKIKPIYKALSGKGFFWLVFGGIVYTIGGIVYILSKKFNPTINMKMHDVFHILIIIASASHFWLMLKYISNF	10.3004
RBB00616	NC001318	BB0118	437	54	MEEIMYILFSVLALSFIIFIHELGHFLFAKLFKVKVEVFSVGIGPSILKFKINNTEYRLSPILLGGYCKLKGFDHLEKELKANKELEADKDSLFGISHFKKILIYFAGPLFNLIFSFIVFIFISMAGVIYFDYSSRVSILNKDSLLKDKFRDGDVILKVNDKKIKYFSDLRKFIPEEKSTVMFDVLREKENITFKETVSLQDFLKEIGPWADLVIADVVSNSPAKIAGMKPGDEIISIDNVILKNKRDLDYFLKN	12.357
RBB00614	NC001318	BB0119	312	50	MFCGLNIMTLDIVRIWNVSNLEEEILGDDLLSKVKRFAFFARLGTFLFFVPLILFLIFLDFKNYLFLNILIFIFSGFAAKEVNDLLKLKFKFSGLSSILSFFLGFAPPILTYIHFNVFYLGMNVIYYLFIALVFSNWIVDLVFIKEHEIGNFLSQATSILFILIYPGVLMSFTVSITTLPKAPFLMLMLFAMVSGNDTFAYLFGYFLGKNSYRPTIISPNKTLMGFFGGILFSVLTAIFAVVFRLINLSYGESII	16.0256
RBB00613	NC001318	BB0120	230	26	MNKGSLPSHVGIIMDGNRRWALGKRLSSLEGYKEGLKRAKEIVKYSLRVGIKCLSFYVFSTENWRRDDCEIENLMFLIANYLRAEFDFYEKNGIKIIVSGDVESLSGEVKSSIKDSISFSKNFNNLILNLAINYGGRNEILRAVKKFVSSDFDLESLNENIFSSFLDNPELPDLDLLIRTGGNIRISNFFLWRIAYSELIFSNVLWPEYYDTRYSKDLECFQFRRRNFGR	11.3043
RBB00612	NC001318	BB0121	184	14	MEDYKAFLDEKMNKVLLSLDNEYKTLRTGRISSNIFDRICIQYHDRRTPITQVSSIRIPEARLVVIQPWDKSILNKIEQAILNSDLSMNPSNDGSVIRIKVPNLTSERRQEIVKHAKKIAEEHKISTRNIRQDLNNKVKKQEKESEITEDCLKRILDDIQKSTDMYIKKIDSILESKIQEIMEA	7.6087
RBB00611	NC001318	BB0122	279	27	MSIISPQDVKKLREETNAGFGDCKKALSVAGGDFELAKKKLREMGIASAEKRLDRDAKEGRVFSYSNNIYAGLLLVSCETDFVALNHNFVNFGNSLIKELVESGIDSLTTSQELELKNLAATIKENIQVKKIFITKIQSNEFVKIYLHGEQSKIGVLVKLKVNDFSKTEDKIFKNFAMDLALHVAAFAPVYLRNDDVCPNYIKEQEEIFTKQLESSGKPESIIKGIVAGKIKKHLAEISLLEQSFVKNDKITVKE	9.67742
RBB00610	NC001318	BB0123	260	21	MAIITMKSLLEAGVHFGHQVKRLDPRMKRFIFSERNEIHILDLQKTLQGIKDSYELVQRVIKDGKKVLFVGTKKQASEIIEQEARRSDMPYVNNRWLGGMLSNFNTIRKSVQKLKKLEKMEVDGTFDMISKKEISQLNREKSKLAKNLTGIKDMETLPGAIFIIDPKREQIAINEARKLKIPIISVVDTNCNPDVIDCPIPGNDDAIRSVALFTKIISDAILESDKEVGIQIIENLNEEDLMKEIEIKNDKSDSI	8.07692
RBB00759	NC001318	BB0124	92	13	MIVFFSHLILTNIVISFLVSFFVAFLNILNFKFIVVYLISFLGGIIFQFFIPFFYSDYYERQIDFVLYLFPILGSVILIGLIKFSERNKNDL	14.1304
RBB00609	NC001318	BB0125	240	19	MGFFGCGLDNILILPSPEKVDNRISRDYVAFFLPAGYFSNQAAGKLRGFDIYYKFYPEGANYHISSFQKSVEKDFEALKGVFDNVSEFNNRGFYKINLSSTVYSGKPVFKLNKEWVDSKLPLYFEINFGELRKDVPGEAFITVKNGNTSSSVILEKKNIYRSHIDKGEYVGFSKSIKKSNSLDKEKRPIDLKHINEDFFTKDIAPKYNLAIFVMGVGSIVDDAYSVLINLGDLSGFSLSN	7.91667
RBB00608	NC001318	BB0126	203	24	MAKNNLLVFFIAIIFVFVSIIVVFYNSLGKDYVKSGGEIVENLEKDLNDYLKENDAKEREKIFLRIRELISKEKEISSYFISRFYLARAVYFQSQAQYDEAIKDLDIVIKAKGIESEIAFLNKAAVYEKMGLKEDALLVYEDLINSTSLDFLKVRALLSKAILIEEKDKELAVKVYEEIVKFPYENNLYINMANNKILELKQN	11.8227
RBB00607	NC001318	BB0127	553	51	MRMENQKDLQENYLKVLERVELGSRVSGTVVNIMKDYVLVDIGYKSEGFIKIEEFENVPQVGDRLEAIVVRIGGELGLILSVEKLNSLNFQDKVYEYIQNKKIIKGKVLVELPNGYKIQINENVSGFMPFYLSSKSKDEKLKRGSVVEFYILEASEADGLRLILDRRTLEKERDLAKRIELVSSYNEEDVVDGVVERITEYGAIVKIKNFVTGILHKRNIAFNQVENVEDFVRVGDKLKLKIIKINPQTGKMELS	9.22242
RBB00606	NC001318	BB0128	221	23	MIIAIDGPSASGKSSIARELGVRLNYKFISSGHLYRIITLIAQRSLMNSCDFISEDSLLNLILENDISFNNFAFLLNGENVENQILNDKIDFQVSFYSSYVGIRNIVNKKLREVVKFSDDNYIIEGRDITTVVFPESEFKIYLDASVKVRALRRYKQRNGNETLEELERTLKRRDDVDKKKQYGKLKLSKGVFYLDTSYKGLDDVCNIIIEKFNLKKVRER	10.4072
RBB00605	NC001318	BB0129	249	30	MIALKAPRVHVFLAEKGVGSRRFCEELIRKKLVRVNNTIAKLGDKVTLGDRIIYKKQIFVFKDFQINNRIYLALNKPRNYLCSNFDVDGRKLAISLVQPLFKERVFSIGRLDFKSSGLLLFTNDGKFANDIIHPRQKVEREYIIESKKDIDENLLISFKSGIKVKKEFFKLKSYEILNKNSARLILDEGKNREIRKVFLSKNIFLKKIHRIRIGNINLDSLKEGQVKIVPLSKINSLKSRLEKLNDNSN	12.0482
RBB00604	NC001318	BB0130	255	29	MSELGSYSISLDNFTGGIELFFEYVSMNRHVLRTLSLNQIIEEFIVVSGDLNISIRGLIDFFYLANNLFYWKTQILFPLKFECKDKAERKVVERLICYSKNRENEKLQLNQAKNFKFYDSKIIEEFIFGDSGNFIKNINATANDNNKKKNLKRKSGTLKKKVINKNFLCDKKFKAVYNKYELKIFEKKMKIISILNKESSVIFDSLLDFNADNYSFERFSYFLVSLECKMLNIVNLGYLNNKLVLYRGCKINDCT	11.3725
RBB00603	NC001318	BB0131	365	32	MSKLKEKREKAVVGIERASKEEAIELARVQIEKAFGKGSLIKMGESPVGQGIKSMSSGSIVLDEALGIGGYPRGRIIEIFGPESSGKTTLTLQAIAEVQKEGGIAAFIDAEHALDPVYAKALGVNVAELWLSQPDTGEQALEIAEHLIRSGGVDLIVVDSVAALTPKLEIDGEMGDSQIGLQARLMSKALRKITGILSKSNTCIMFINQIRMRIGVMFGNPETTTGGNALKFYSSLRLEVRKIEQVTRSGSSDDV	8.76712
RBB00602	NC001318	BB0132	901	103	MSNVTTIEKLDSILQEDKWTRIVVNNYSLAKIKELDDLINNIIDEGLTEDVLDICGRHLKDVKKSIAGLYISGMLIYSRRPLNDMNLLAVIDLFSQNLKWALVEHICNEMLLISENKHALYTLAKIYAQNNENDKLPGIWTRIVEADIDDTVFVRQLATYYETIDLQKSIFYFRKAIYRFIDKKQMSGIREVWAKLIHYVSDDFDSFLLILQKIEKDLGFKKAIVLYEDLFDHYSLTDNVDETIEILKGILKLDN	11.4317
RBB00601	NC001318	BB0133	314	37	MSSERIVELIKEIYLDFRKGNFKEALVKSEEAHSLDFDNIEILTALKSSVYWNGQVESLDRIGQDYEKAEFLIREWNNFAGRYLKKMGCNFLQGRNSIKYFVFQTCLYIYKNIYKMHPENLDLLIKIAKSYKGMGNYERAINVFLQILGDFKDNSDVVAELADSYALVDEIKEAKVLFREAFFINPQKIDIYSLESDMILRLIDLIKSDRNISDDLIKEWIPVYGSLNGVFNIKRELRPIELGQLKQSVYSLRNE	11.7834
RBB00600	NC001318	BB0134	382	31	MESNSSYMEPNKIINKSIYYYNSKKYSQAIKLLEKEIFFYKNYYLYHYVLGMSYLRIGNLGNAQTYLKKAYTLNPSESNIKQAIAILLVSQGKEEKAIQIWLKMIEENQEVDRSELSLEIIRKNPIKGSAFFKNSNLYEKLFPTIKAIPDKNSTKLIIIIIIGGIVFISMLAIYFIFYEQKTTTSANLKAEINKNLNNIAAYIDDIKINNKEKIKNEEGQFILILTSEEIKNSFEKIKIYLKKGKDNFARVEINK	8.11518
RBB00599	NC001318	BB0135	457	48	MMDIKTLKGFKDYLPKDSLIRIHIVRQIFSVLNSYNFDLIDTPVLEYSDLLLKKSGDETEKQIYRFKDNGGRDVSMRFDLTVPFARFVATNISALKLPFRRSQFGKVFRGENSQKGRYREFMQFDFDIVGEDTFRGDAEILSVVYYGLEEIFLNFIEGINKKFIIHYSHIGILNSFFEKLGLKEKSIFILRNIDKIDKIGIDKVKEALLLEIEKEAVDSILSLVSLQGTFKDKIQALKSILGDNESIKRVEDVFQ	10.5033
RBB00598	NC001318	BB0136	629	50	MTKRMLNNTYRIKTILTIFLAITLLTIYKYFTLMAFNNSPDNTISLKSNDIAKRGTIYDRNGKPIAFSSKSYSIGTNPQKIENIVSTSETLGAILQINSRILKEKLSSNKGFLYIKRKIKREESDLIKRIQAEGRLSNITLYPDYTRIYPFRNTTSNITGFVGTDNLGLEGIEFSLNSILGKDKTKQQFLNEEPETNNIHLTIDMDIQQGVSKIAKKYFKENNPESLITLVMNSQNGEILSMVQFPQYDANFYSK	7.94913
RBB00597	NC001318	BB0137	630	56	MSIAKAFFEVADQQKDKIAQMYKVCNGYAHVTYGDLKNNVLKLASFLKSINVKHQDKIFICSENRAEWTVIDFAILSLGAVDIPKGSDVTLFEAEIIFNSVLPSVVILENLNLLNMFIQIKFTVKPIFIIIENLNQEDRLKYSDFEIYTYSDCILFGDTLRKDSEIIEIASKVDSNDMATIIYTSGTTGHPKGVMLSHANLLYQVSSFSLMVDTHVGQIFMCILPIWHSFQRSFSYNIFLKGMVCLFSTIVPRAM	8.88889
RBB00760	NC001318	BB0138	69	10	MTDCFKGDKIDPKHCYYICENNWIIFNVLVILKKILLAKILKLKFTSRFSIIFLLKYFFKLCFDFLGFY	14.4928
RBB00596	NC001318	BB0139	129	13	MLKNHSKLIIQLKVVMMIYLKKMGNDMTKFYNYRIEIVSNLSLELDVFECIEKIEQELGESIYYSKIGNVYGKGKKGEKHGNGVWPEENFILIIYTSNQSIVERLKDIVDDLNRSYPTEGINLFVLRNS	10.0775
RBB00761	NC001318	BB0140	1036	119	MLVKRIVGKPITMLILFSLLLMISLYTFSRLKVDLLPGIDIPQISIHTVYPGASPREVEESVSRVLESGLSSVKNLKNIYSVSSKESSTVSLEFYHGTDLDLVLNEIRDALELVKSSLPSKSQTPRIFRYNLKNIPVMEIVINSVRPVSELKRYADEIIKPGLERLDGVAIVTVNGGSKKRVLIEVSQNRLESYGLSLSRISSIIASQNLELSAGNILENNLEYLVEVSGKFKSIEEIGNVVIAYKIPDISSGIN	11.4865
RBB00594	NC001318	BB0141	318	31	MMNLIFNINLYLKKYFLVLFLVLVACVGDNKLDDKNIDKEKESSYRFPVIAMKVKKGILSDYLSLNGDVDTKVKADIFPDAVGKITSLRIKLGAYVQKGQIVATLDPSRPGSVYLKSPVRAPISGYILNITKKIGETVNPQSNIAVVGRIDTKQILTYVSEKYISNIKVGNDAIIEVGAYSNEKFKAKVSEISPILDSKSRTIEVYLTPIGSNLDKLIIGMFSKIKLITKRFKDVIKISREAVVEREGKKFVFKV	9.74843
RBB00593	NC001318	BB0142	440	58	MKILIKFYNFKVLIFIIRGLQIKKIFLIFITVSFSFAEIIQISPKQAVNMALENSLDSENALYKENIKKLYKNNAWNVFVPNVNLSSTLSRNPSALSELERDYWGFGFGVGINLSLSPSVLKRMQLVMLEYESAKIERESAVRNIKLNVLKSYNQLIALKSTLKVFESQIQNSKLKFEQARIAYNNGLISEIDFLDAQLKYKKSQPDLDGHIINFEKSKEIFKLLIGLDHDQDFEIIGELPDETIDFSLFNEALN	13.1818
RBB00762	NC001318	BB0143	96	15	MNIFKILFILNYALIFLIKIYQNTLSKIFGLQCIYKPTCSKYSIECLKKYNFLTALILMTLRIIRCNALFKGGNDFTPKYKPILESLKEFKKRLIK	15.625
RBB00592	NC001318	BB0144	290	25	MYKLFLFFIIFMFLSCDEKKSSKNLKSVKIGYVNWGGETAATNVLKVVFEKMGYNAEIFSVTTSIMYQYLASGKIDGTVSSWVPTADKFYYEKLKTKFVDLGANYEGTIQGFVVPSYVPISSISELKGKGDKFKNKMIGIDAGAGTQIVTEQALNYYGLSKEYELVPSSESVMLASLDSSIKRNEWILVPLWKPHWAFSRYDIKFLDDPDLIMGGIESVHTLVRLGLENDDFDAYYVFDHFYWSDDLILPLMDKN	8.62069
RBB00591	NC001318	BB0145	299	37	MTKDFFILKIDNFFDFLVDNFSISDGVGFSKSIIFLYENLKNLFLFVNPLLFILTVCLLSFVFLKKRLIFLILPGFFFILYFNLWEASMDTIAIIFVSVLVSVILGIPIGILGGYFPRFYVFLKPILDLMQAMPPFIYLIPAIPFFGMGTASAIFATIVFAMPPVIRYTRLGIVQVSDEVIEAAKSFGSSNLRILFQVQLPLSLQSIIEGINQSIMMAISMIVIAAMVGSSGLGRTVIYSIERLNFGEGLISGLA	12.3746
RBB00590	NC001318	BB0146	372	44	MSRVAVKIKDCYKVFSYYVNKKQISRAIKDYEDGKDRMQIYKESSIFIANANINLDVYENEILVIMGMSGCGKSTLVRCLNGIYKIDSGSILVNNMEMNAINRKDLSNLRKDKFAMVFQNFGLFPHMNVLRNVTYGLEVKHIPRKIREERAIEVLNLVGLEDSKYKYINELSGGMKQRVGIARALVVNPDILLMDEAFSALDPLIKGEMQEELLRLVAKLKKTVVFITHDLNEAFKLGHRIAFMRDGKIIQVGKP	11.828
RBB00589	NC001318	BB0147	336	20	MIINHNTSAINASRNNGINAANLSKTQEKLSSGYRINRASDDAAGMGVSGKINAQIRGLSQASRNTSKAINFIQTTEGNLNEVEKVLVRMKELAVQSGNGTYSDADRGSIQIEIEQLTDEINRIADQAQYNQMHMLSNKSASQNVRTAEELGMQPAKINTPASLSGSQASWTLRVHVGANQDEAIAVNIYAANVANLFSGEGAQTAQAAPVQEGVQQEGAQQPAPATAPSQGGVNSPVNVTTTVDANTSLAKIEN	5.95238
RBB00763	NC001318	BB0148	31	1	MPVKKNSTKIKKKETQIAIALKIIIIIYFFD	3.22581
RBB00588	NC001318	BB0149	665	66	MASGFFVPGLESKYNTKEIRESMLKSDKAKIDSSFKKLESLEQEKSAWQLINRKISTLNSLAKELTSLNSPFNLMSGNSSNSEVLTLSTRYGSKNETHKLIVDQIASADVFLSSNFDPKKVTIPEGDYIFLVGKKEINVKSNGNIDLLVKDINNKGKGFLSAKIVKSDKNGNSRFVLQSLKEGKENKLVIKGEGLSFAKQIGILSELKTNFNPNLSDIVVNQSSSNNKLAFENNGLVLNPLSEVSIEIPEDIEIT	9.92481
RBB00764	NC001318	BB0150	30	5	MFGCLRIHVFKIYFIFLIIHYILFSILLMI	16.6667
RBB00587	NC001318	BB0151	401	41	MPNFCLFNSKSVLTGNDKIDNSAVLIKDNKIFDIVTSDRLKKMDLEEYQMIDTKGNYITPGLYDNHIHGFHGHGTDQCSTESILKMSEHLAQYGVVGFLPTLYPRPIDEMIKTIKACIAAIGKEKGAKILGLHLEGPFFSPEKKGAHPVSYLHEPSIEVMQKLIDAAGGVFTGSNGKRKTHISTMTVAPELKGMRELAIFCLENNINLQAGHTNATYENMIEGFQVGILHTTHFFNAMSKLDHRNPNAIGAVLIH	10.2244
RBB00586	NC001318	BB0152	268	17	MRLIIRPTYEDISKWAANHVAQKINEFSPTKENPFILGLPTGSSPIGMYKNLIELNKNKKISFQNVITFNMDEYIGIEENHPESYHSFMWNNFFSHIDIKKENINILNGNASNLKKECEEYEKKIKSFGGIMLFVGGIGPDGHIAFNEPGSSLTSRTRIKTLTQDTIIANSRFFEGDVNKVPKNALTVGIGTIMDSQEVLIIVNGHNKARALKHAIEKGVNHMWTISALQLHKNAIIVSDKNATYELKVGTVEYF	6.34328
RBB00585	NC001318	BB0153	214	22	MSWQKLKQEVFMFKLPELGYDYDAVEPYIDAKTMEIHHSKHHNGFVMNLNSILEKMGKIHLTDVSNILKNIHDFPEEFQTLIRNNAGGYSNHTLYFRTLRPGNKDNLFEKFKDDINAAFGSLDVLKANLKDTAMKIFGSGWAWLVLCPESGLKVISMPNQDSPLMNSYKPILGIDVWEHAYYLKYQNRRIEYVDAFLKALNWEEVSKVYNEVIN	10.2804
RBB00584	NC001318	BB0154	899	96	MLKAVLETTIGSKSKRDLKDYLPTLRNINKLERWALLLADEDFSKETEKLKDELKSGNSLENILERAFTLSREAARRRLKERPYDVQIIAGLALHKGKIIEMKTGEGKTLSSVQAAYLNSLTGDGVIIVTVNDYLAERDSNWMKPVFDLLGVSVGVVLSNMDYELRKAQYAKDITYVTNNELGFDYLRDNMRYDLNEKSLRKFNYCIIDEIDSILIDEARTPLIISGPTEGNTNAYLEVNSLVSFLKECSKDPKT	10.6785
RBB00583	NC001318	BB0155	378	41	MKKHYKALILSLLFAIISCNTKTLNELGEEQFKIPFGTLPGAIMPLNNKFTNSKFDIKTYNGLVYIAEIKTNKLMIFNSYGKLIQTYQNGIFKTNPDLKIKKIDFEGIQAIYPLKDFIIVADKLNNKKSKFNQKENIAYFMRILILNKNSSVEILGQEGLNGMPFPQIYDVNVDENGNIAIISIYSEGYIIYSYNKEFSPLYKIYVNKNLLKTIDNQKKKYNISIDKVFFEVNKKTLYVKTTYYENIGDNENIND	10.8466
RBB00765	NC001318	BB0156	144	16	MKKINCNQKLEIEYQKKMKKHIIIGIIFVAILLFFKILLIPRIQNHENNKNNIKMIISYKQDKNRLSLKINIKTKKTTNLGKAKLDIYLDSKLIESNLLYISSKNFTTYANIIYQNESLLSIILKSNGNNNVFYSKRIKPRGKI	11.1111
RBB00766	NC001318	BB0157	138	20	MIQIYFMSVSLNILGGIILAFPILIERISFFKIFEDFVNLINDNKKVKSIFGLLFLITSALEIIKPYKLPIIGNLIPAVSLFLIGFILFLKQKLPTEVQNNKKYGKFKSILESNQQIIGIISITIGIIHFLAAEIPLL	14.4928
RBB00582	NC001318	BB0158	238	27	MVFRTYKHLELIMLPMLMLSCAFFKKPQSVHQDSNTGKPISDEKLHLISGKISNKKLPIINSNHDVTWIKTKAMTILGEDGKEIPEFKNKFGYSYIISPVKMDGKYSYYASLLILFETTKNGDDEYEIEDVKFVTAGSTLELKNSLLAVENSQEEGYVTAYPFGILMSDEIKNAFKLTYKNGHWNYMLADLTVKNKLTQETKIYKISLNSKLIIEFLKEVLKENSILKDIAGDLFEDI	11.3445
RBB00581	NC001318	BB0159	224	21	MSIKKFILTLIILSLAKNSFSENEINIFENENYIVKENIKTEIKKLKQSFLLASVDVAISQPYIELADLNGEPIKELEGISYSFINVFSKIGSSAIISFDLSNEASKKYKIIKLEFLSPDKGNFINQLSSLTSGKQQSKKELAKDAYSFGTLRTESLSKTIAEYYKDNNWYYILAAITVENNINKETEKYEIRINPKIYNDFQKKLRLHFKSNQIKKFPIPIIE	9.375
RBB00579	NC001318	BB0160	372	37	MYNNKTMGSNKTIIINLNNLEHNLNLIKNKIGEKEIVATLKGDAYGHGLINIFKFLKSKNINYFGLSNIEDAKTLKKIDKNIKILMYIKVDKKEIKNLIKFELVPFVSDFEYLFLIEKECALQKNKIKVHLKIDIGMNRYGIKIDDALEIATYIQNSKFLELEGICSHLPSIENFKTTQKQIEQFLFFLETLKQKNIHPKFVHISNSGHIINYKLNPQFNMVRPGLILYGYCQSLKNKKPALNFKPVLSLFSKVI	9.94624
RBB00580	NC001318	BB0161	554	34	MIDLLYNKIYQNRVDLSRNLFMLFIIFFISAPLFSKEVYYRFADYSVNYSIVGKYEITKEESEEEYGYKFTYDRNNNLILVDYIGKLSILMPSFFNASQIKIERSKRSERRIFLNRGLAFKNNNGVYIEHIEYMSDGRIKNIFNYNRSNEMVRDKYDVSYYHFLYDNEREFSVYRFNESGIQIKDLNNVYFTKISYDHTKFVKTVLYYDENGYIVRSKNGTFGFRLTYDANHNLIKEEYLDKSAYAVSNPFSVAT	6.13718
RBB00767	NC001318	BB0162	55	2	MAKISKNAQRVGSKELISRWGGKIIMKSKFENGKIKHYAECQTSKNTARKPRDLF	3.63636
RBB00578	NC001318	BB0163	582	69	MKKLPEIFYMSSKEVDILISQLGISSDTQKSILKTLLSYKKEAIDYSSFIEEHSVKIRGLKGELDFLFRKLYEVKRGIVTNRIATDGEFLPDSIILTDEASYDFYYYSIDDLFLKTYIGIELFSSLLTVKNIESSLLVFKNEFITIADSDINYKFFETKSQLKEILVWKSLIIPSSRALYFIEFVKKIFFNIASNNVVKDVFVRIKGLKLIDYEKTLEEGKNIIGAISKILSGIIEIKDEVLGKKGITFSKNYFV	11.8557
RBB00575	NC001318	BB0164	337	63	MLFLVKEIYLQHLIQFFYVGFGIFLLYLGGNLLLKSSVGIATYLKVPTLLIGVTIVSFSTSAPELFTSLVAAFKGKNEIVVSNVIGSNIINMLLALPLAGFFLKIKADFKRLKLSFMFLFLLMFLLLLLSFDFRSYSFFVTPYNRFSSFSILILFLSYLLLFYKEEKEYASLENSFQEGASNLNQSFNFIFFNLLSFAISMYFLYLGSKLLVDGALYIANNVFNVSEKLIGIILVAFGTSVPELVVSLFAIIRKE	18.6944
RBB00574	NC001318	BB0165	614	48	MYMKIFIYWVVIFFFSVFKVFSIYSLTDEEFFKKYSLFFVHKGFLSKNVNGKITKVQVNGINSRWVYPFYKLVPSRITSIYEDVYSSSSFLTTSNNLYVSYDYSKNFRKLVGIDKFNSGAYITSSAFSQGDYKRIAIGTAIHGIYLSVNGAISFKNLNRLIPQIYLGAGYYDIISAIEFSKEETNNLYFSSGVYGDIFLISQKSGFIKKISFPFKKQIIRILDLSSKNVEKILVRTYDNHFYSYINGQWVFIGKL	7.81759
RBB00573	NC001318	BB0166	506	46	MKYKKTRINLNLKRKSGILLNISSLPSKYGIGDLGKGAYKFIDFLFASSQSYWQMFAYSPIDFTRSPPYSIFSAFAGNVYYIDLEALDKFIDSDLSLLKENETRYSDLKKISFKDKFLKEAALNFINRASADEVRSFEKFKKKSSYWLLDFASFVAFKEYFFKESKNAFNVLFDRGILKRNEKDLFKLRNILSKEIKVQEVLQYFFFSQFQALKRYANDKGIELIMNVPFFIAYDSADVWAYQKYFKLRFDASKD	9.09091
RBB00572	NC001318	BB0167	389	27	MNTKATTPLLLLFLIQSLAFSSEIFEFKYIKGSKFRLEGTDNQKIYFNGHYNSSSNTNIQISSEIKDIKENFASIKAFFRILKRENINEPYLLNEEFEEIFSVNKQGEYTIGANQKRPSVRGIPRFPKTPIKINEKWSYLAEEYIEASKIDKSIKDFVVKFNVNYEYKGKEEHNGKHYHIILSNYESQYNVKNISFYQKVDQKIYFDNEIGNTYKYSDKYIFEINQNNNQHFKMIGNSLGRIVSIELPNDNLIET	6.94087
RBB00571	NC001318	BB0168	125	11	MQKAVSEHEFIEEIKKFLSAEKREILDSIKSVENSKKEIINNDMYPKDVVDIAFDNMDGNNLEALGFVEKRKLNLINQALYRISQNSYGKCLACEREIARERLLAIPYAFLCISCQTKKEKKNKR	8.8
RBB00570	NC001318	BB0169	90	9	MFNHVKFILLEKIMEVVLNIKEEAIETEGIVKESLPNTMFRVELKNKHIVLAHLSGKMRKHFIKIVPGDKVKVELSPYDLTKGRIVYREK	10
RBB00569	NC001318	BB0170	682	76	MVEKNRRESSCSKRRLVIFFIYFFSIARLYSLTGIDFVKNIKVLKGDKFIQIVRLNNPLQDIDISLLKVEINKEVQSNSNVLSISRTTDNNFSFIEIRVEYLFESLGFIKIPPLKVIYKGDFYISSEVEVSVLRADEINSFGLPVDLYWDLDKKEIYEYQSIGLILRSNWLSDSNSNEMSGSLPAIKDAMVEKMPIFGDIKYRTFHNKEILDVPFYNFILTPLKGSKNVLIPSFSFNIGSGLVRNTPELLLKVKP	11.1437
RBB00568	NC001318	BB0171	195	21	MGRNFLAILYFCFLFLGFLSCSNVKSMSLMAIGNYEYVRGNYQNAISNYYNLVEDEKYSAWGYYNLGVVYYSLGEYESSLRIFSYAKKTNDIFLNFNVNYNEGVIYYNQGLYHKAEVAFKEALKINPGSYNAKYNLELAIIKKRAVRDSLNSLSVEKGKNFVESNENFLRYIENLERVVWLRKIDENLAVPKEDW	10.7692
RBB00567	NC001318	BB0172	346	45	MLIACLFYFFKNFLKRDTMSINNYSALYFFLVLLFIFFVCVLDFRRNIPFFKTLSFMYGDNSYIQNYYIKKVLMSMFFIFSLIFLILSILDISWGQRAVEDERNKLRISFIFDISRSMLSVDEGKIINRLESAKNMISLILSNFENAEYSLTIFKGKSKLVLPFSKDKNSLNKMLNYIEPDLISSPGSFLGDAVFSVISNVPDDSYYNFLVILTDGDDWGENNYYRFSKFVNNLKLESFVVGIGGSNPVLFNQNL	13.0058
RBB00566	NC001318	BB0173	341	43	MKNLIEVLMLTFNEPLYLFLLVIFPLIIYFNHFLKNRGGKIKFPISLYGNFNSLKLKDYRLNLMYFFTYSFLYLAAMVMVFALAGPSVSKKKMIHLSAGADIVIVLDISPSMGAVEFSSKNRLEFSKELIRGFISQRENDNIGLVAFAKDASIVVPITTDREFFNKKLDDIYIMDLGNGSALGLGISIALSHLKHSEALKRSIVVLTDGVVNSDEIXKDQVINLAQGLNVKIYSIGIGSSEEFSVEFKLRSGKFY	12.61
RBB00565	NC001318	BB0174	301	37	MKRAVSNLFLFLTLSLYSYEIKNEIFMPTRYYVGDSVDFKVSLILNDGEEFSPVDFKDINIKDEFVEVNSISFNNTTNEIIVNFVSFYIGSSSLPSIYIGDVISNGKKNKVILKNIKINTDKLVSNNSDFKIKNIEGVLFIPGTSTYLFLFIFVLFLIPYLVIKLLKLLNRLLIYLIVKHGLKKPYKVLQRQFVILSKYVRDGGDQSAFYNLINSSLRVYLSKKTGFDFNAITTTEISIILQDLKVPYEIRSIFI	12.2924
RBB00564	NC001318	BB0175	291	27	MIQDNEISSSTKTRIKALKFFSRKMLSELNFGGYRSIFKGLGLEFHEFRPYEDSDDARFIDWNVSSKADSIFSKVFKEDRGMNLHLLVDNSLSMSLGDKVNKKDVQDLLVSIFAHMAFFNNDKIGVTFFSSGTDKFIPSSKGHSHLGLILSETINRNLKPGSSLAYIFKNTAEYYKKRSLVIIISDFKANAYFKSLNVLSKRHNVIAIRISDFFDENFPKIGTLICEDIETGENFLVSGFSKSTLSGYKNYWTLD	9.27835
RBB00563	NC001318	BB0176	337	41	MILTRSIMKSGFQIDSEVENALHLINKFRREVATRVLGQKEMIDAILMGLLTDGHVLLEGVPGLAKTLAIQTVSDVLDLEFKRIQFTPDLLPSDLTGNMVYKSATGTFKVRKGPVFSNVILADEINRAPAKVQSALLEAMGERQVTLGDETHRLPDPFFVLATQNPIEQEGTYNLPESQLDRFLLKVNVHYPSVQDEVRLLKIFSVDGRLENIKVAKVMNAYSLADIKRTVGRVKVDDKIMLYIVTLISASRERD	12.1662
RBB00562	NC001318	BB0177	208	33	MISDIEFALSEHNFQFAYKDLQKINLYIKRILLLNTRFNLISNSNSNFNSILNLHVIDSLLGLSTVKEINPSEVLDVGSGAGFPGIILAIFDSSRKYYLLERSKKKSTFLKMIKLELDLENVKILEYEIEKEKKKYEFITIRAFRNMNEYALILKNLLKGGGLIMAYKGKFDRINLEVNQIKNLFSKIEVKSLNSKLRVDRNLVLLYR	15.8654
RBB00561	NC001318	BB0178	627	68	MFGEINMDFDAIVIGGGHAGIEAALALSRLNFKTLMITQNLDTIGKLSCNPAIGGLAKGNMVREIDALGGEMGRIIDFSMIQFRVLNKSRGPAVQAPRAQADKLMYQTKAKETLERQDNLDLFQDTVVDFLLNSMRNEIEGVVTERGNKFRSSVVVLTTGTFLRGKIFIGEYRADMGRLAEFSAYGLDKTLLGLGFEMGRLKTGTPARIHKKSVDFSKTEVQFGDSDIIPFSFSNGKLDKSQLSCYVTYTNKKTH	10.8453
RBB00560	NC001318	BB0179	464	54	MSKFFERDDDIVALATPFLSSALCVIRSSGASSISKFSKIFSNHSALNSASGNTIHYGYILDSENGCKVDEVVVCLYRAPKSFTGQDAIEVMAHGSVIGIKKIIDLFLKSGFRMAEPGEFTLRAFLAKKIDLTKAEAIHEIIFAKTNKTYSLAVNKLSGALFVKIDAIKKSILNFLSAVSVYLDYEVDDHEISIPFDLILSSKAELKKLINSYKVYEKIDNGVALVLAGSVNAGKSSLFNLFLKKDRSIVSSYPG	11.6379
RBB00559	NC001318	BB0180	164	19	MKTKLETELKEVLKKELLLVEEIYNSYLKIKEYIDNKNEIGLKEVANKTKILLESFKEIESKRDEIWKKFTKNENFKSTYEAVEKLTTIYKQEIYDYLHKLKIGILNIKNLNYIIQNYVNTSLDMLSIIFQDIQESVENVTYKNPYGPKIGRSNEASVLINKKL	11.5854
RBB00558	NC001318	BB0181	627	44	MDSTFSGIEIGKRSLFAHKDAMNTVGHNLSNATKPGYSRQRVTMKTEIPLYAPQLNRAKKQGQLGQGIVVQSIDRVKDELLNTRIIEESHRLGYWTSQDKFISILEDVYNEPEDQSIRKRLNDFWESWHDLANQPQGLAERKIILERGKSFCEGIRNRFHSLERIYIMANDEIKITTDEANNYIRNIANLNKQISKSQAMKDNPNDLMDARDLMVEKLGNIISVSIENKQDPNEFLIHAEGRHLVQGSIANEFKL	7.01754
RBB00557	NC001318	BB0182	424	38	MINRVSHPLTYENFKTSSAEQESKITKLLENLYKGGKRIVKLRNDPTGVTHAIRLDNDIFKLNVYIKNIDTSKSNLRYTEGYLQSLTNILTRAKEIAIQGASGTYESDDKKMISKEVNALLEDVVAIANAKGPDGYSIFSGTKIDSEAFKVTRENKISKTSKDGAGPQIIKVEYNGNQAEKKTEVYNDIHMSNNYPGNVIFFLQNQNIISSINTNGFAVKENTKIYIDNIEIGLTAGDTALDIVAKINESSAPVE	8.96226
RBB00556	NC001318	BB0183	130	9	MIDEKSIEFDFPEGILGFENIKKFIIKDSKYKPFSIMQSINKDVSFLVTSPFNFLSEYLPNIQEKDWSDIKAKEEDEKVILCIINMHVNDYKDITANLKAPIIINKKKLLGKQAICTNEKYSLHHKVFKE	6.92308
RBB00768	NC001318	BB0184	81	7	MLVLSRKANESIKINSDIEVLILEIKKDAVKIAIKAPENIKIFRSEIYEFIIEENKKSLLKDKHNISKIKSLFNHYFKNEN	8.64198
RBB00555	NC001318	BB0185	217	28	MVNTLAFEYSYKALIVYCRINNNNFSLVKLKSNLNFSVPKIFNDFVIKNNIDLNQIELIINSCGPGSFTGLRISLSFVKGLALGLSIPFVNISTLDVFANLVENNPSAVVLTFTAGKYFLGNYKNCKLIGKILCFSKKDLFEYLNQIDPNSVLIGNNLEDVCKECNYKFKIIENLSSFGKILTELGVAKYLKNRKGDDILSGPLYIRQSDAEVNFHS	12.9032
RBB00554	NC001318	BB0186	137	17	MILEFKSEKKMINFSKSFFYPLPIGKIFVLSGDMGSGKTSFLKGLALNLGISYFTSPTYNIVNVYDFINFKFYHIDLYRVSSLEEFELVGGLEILMDLDSIIAIEWPQIALSIVPKDRLFSLTFKIVGSGRVVELNG	12.4088
RBB00553	NC001318	BB0187	86	10	MQLISLNNIEKQESFIYYRNVYFADVIYKYNDILEIKKVKFVIEATPLGEKHVTIDFIDLLNYPVLKLMVAIKRRVIDLEFKGKLP	11.6279
RBB00769	NC001318	BB0188	115	9	MARAKNGTVHVARRKRILKKTKGFWGTKKSNYKKAKDTLXKGMMYATRDRKVRKRDFRRLWISRISAALSDTGVTYSRFIEGLLKSNIKINRKILSNLAIEDVEAFKKIVLEIRR	7.82609
RBB00550	NC001318	BB0189	66	6	MANKMKTRKSAKKRYSFTVNGKVKYKKQNLRHILTKKSSKRKRNLRKSGNLSCFEVKRIKTLLPYG	9.09091
RBB00549	NC001318	BB0190	186	14	MINRNANRDRDRSRSNDKELKINYRIKAREVRVIFENGTQEVLSIEDAIKKAKEAGLDLVEVSPNVSPPVCKIIDYGKYKFHQEKRQKEQKKNQKVIKLKEVRMQPKIDAHDLDFKSKNILGFLKDGNKVKVTIRFRGRELAHTYLGYGILNSILEKVGDVNYVLESAAKMEGKTMFLIVAPKFKK	7.52688
RBB00770	NC001318	BB0191	31	1	MFTKSNKINNIDKTNIQITQVFSQSIDLKNV	3.22581
RBB00771	NC001318	BB0192	217	38	MSLFLLTSLPLILKIYMNIRLKQSQTKNTQAHVLAIFLAITMFSFLYLTQEFILYRSFELDYTSRISLGISIFIKEHLYYYIFPLLIFIFFFTLNENSLFKKKLTILIYFTFGLIFSKNLEIIILNSKIFGIYEYIELPILNAIELIFSAIIFEKKIKKCQKYSAKEYKIILSPILFLGLFIATLKTLILTNMSIYALIILGLALISMTINNKYTEK	17.5115
RBB00772	NC001318	BB0193	246	30	MSGPKKLAIIALLVISIQGCKESSIIEKQFNYAIIFSDATEYFFEIQTTPFIKNEILFINDKNLEIIKDKLKTTKKILLTHKSNNEILNNEILKEKIFYLSKIKFSLKKSIDFLLNEKSIDLQKTLLFRDKSLNNEDLEYLEKKGKEKNVNITLINEKNISYIQTFITSQIKTIILFSLRDNNIILKKILNSPFSKNIKFVLIGNTRKDLKIIKLKYIITLKEPDLIKIAKDVEKDFQYEFNIYKQ	12.1951
RBB00548	NC001318	BB0194	269	37	MMDSLLETEKSIFFDKLIDTHVHFYELKKRSLDVNYIINECFKNGFSYFLDVGLHPSDFNDRKDLLSPYSNVFLTAGIHPLNLSDHFKDDIKQLEKILISENVVAVGEMGLDYFKADNKKFQIKALEEQLYLADKYKRPVILHIRDAYDDVYNIVRSLNFLNRGILHCYSGTYEHAKKFIDLGFKVSFSGNITFKNAQPLRILVGKLNINDLLIETDSPFLAPVPLRGKINSPLFLGYVCLEIARIKNCSVNDVA	13.7546
RBB00547	NC001318	BB0195	379	48	MLNEKILDALGDLSSISDDQLLDVTEKSKRGYQLIKEERLSEAESLFSDILEKDNENNYALVGLGDIERKKNNYDKAIVYYQKCLVKHPSNNYALFGLGDCYRNLDNYKKATDIWEEYLKYDPENITVLTRVAASYRKLKNFQKSKQTYLKVMELIPDNDYALVGIGHLYYDFKEYKEALKYWLKMYELNQSKVDVRVLTSIGNCYRKLREFTRGIYFFKKALEISPSNFYAVFGLADCYRGNKEYKEALKYWLD	12.6649
RBB00545	NC001318	BB0196	357	34	MLLEKLNSATSKIKLIEEKLQDINLIKDQKKYSKIIKEYTYLEKINTKKIEYEKILSQINDTKTILEKEDQQEMKELIKQELIDLDKKKEDLEHQIKILLLPQDENDSKNIIIEIRAGTGGEEAALFANNLYSMYIKYSEKKKWKTEIINFNETELGGFKEIIFEIKGKDVFKKLKYESGVHRVQRIPITESNGRLQTSAATVAVLPNIEETEIDINEKDLRIDVYRSSGAGGQHVNTTDSAVRITHLPTGIVVQ	9.52381
RBB00544	NC001318	BB0197	286	37	MNINEVINYAKGXNLDTIEALLILELILKTKKELIIANIKKSLTKKEKKLFFDQIDKIEKGIPIHYILQKKEFMGIEFSLNKHVLIPRFDTECLAEEALIQIQQNGFKKILDLCCGSGCIGLSIAYYIRKKVILSDISTKALQIVEKNTKKLKLEKFVEIIHSNLLKCIKGKLDIIITNPPYLNKEELEIKNKIKKEPTKALLGFGKDGLNISRKILNQAKEKLSPNGLIIIESAPWQIKSLKDFAIKKGFSHLK	12.9371
RBB00543	NC001318	BB0198	667	56	MIQAYEIAHLIKINDLEKARNIFKKTVENTYKDEFERKSIFKALEIAEQLHYGQYRESGEPYIIHPIMVSLFLAKFQLDFKATIAGLLHDVLEDTNVEKEEIVKEFDEEILSLIDGVTKIHDLHNKTRSIKEANTISKMFFAMTHDIRIIIIKLADKLHNMTTLSYLPKNRQDRIAKDCLSTYVPIAERLGISSLKTYLEDLSFKHLYPKDYKEIKNFLSETKIEREKKLYKGKLSIEKELQKSGIEAEITVRSK	8.3958
RBB00773	NC001318	BB0199	754	84	MTINILLLLLLLSSTGPTIVPNKMEKNAFNSSNKITSIETEKNIKTHIRKIHQLNERQEKIINTFNYIKKYFNTNEVKYMEYSLQEIGFIGYSQKIIHSKIKGKNANTYNIITPIKIQNNLKNNLAIGIAIELLNKLKNTNPENNINFFFVEDDSLEQNTIISSRILLSNKYLGKNTNTIYLMLNENKIKNKIYLENESFITNSKTNLGFLKAIIKTFEKNKLDFNTAKITEKKSNNLYNLYRDESIPLLIINNN	11.1406
RBB00541	NC001318	BB0200	356	31	MLIFGGVSFEHEISCKSAYSIYLALLDLNKYNIYPVYIDKCTGVWYLLDSVSDPPKPINTDVLPIVSLLPGFGIFSNNKNLEIDVVFPVVHGRTGEDGAIQGVLKVMDIPCVGAGIIGSAISSNKYFCKLLLKSFDIPLVPFIGFRQHDYFLDKEEIKRNVKEVLGYPVIVKPAVLGSSIGINVAYSENQIESFIKEALKYDLTIVIEKFIEAREIECSIIGNEKMKIFSPGEVVVQDFIFYDYDAKYSVIPGNS	8.70787
RBB00539	NC001318	BB0201	508	46	MNKKLNEVLLKLDQDLIKCVKGSLDLEISGVTYSSKLVLPRFVFFALPGIHFDGHDFIEIAIQKGSNVVVCSRDVDFYSPNVTYIKVDDFNIRKFMSNFSNIFYDEPSKKLKVIGVTGTDGKSSVCYYIYLLFKKKGVKVGFISTVFFDDGSGSLIKNPYRQSTPESTEIHSFLSTMVKNEAQYAILESTSHGLDLETARLIDVNYFAVVFTNIGHEHLEFHGTIQNYLNVKLGLFRSVSDDAGFGVINLDDLYS	9.05512
RBB00538	NC001318	BB0202	412	39	MLELIIILLFIILSAIFSASETAYTSLSIIQIQDIRKKGKSGISVYNLVQSPSKLITTILIGNNISNIVASTLTTKFVLEKYGNSALAISTGLITIIVLIFAEILPKQIAILNNEIIALSTSFFLKPLIFIFTPLIYIINKIIKKILNLFKVKTSSQMTKESIKNMLSLAGSLGILKNDSRIFMQKMLDIDQVRASEIMTHRTGVFSLSSSSKLKDVIKLIKEEGYSRIPIYKGQSREQIIGILIAKDLIEVNKK	9.46602
RBB00537	NC001318	BB0203	311	22	MFDIKQIFNKTYEYLIIIITLILISIIVIANIFIVGPSEEAIVLRLGKLNRTLDSGIHVKIPLIEEKFIVPVKIVQEIKFGFLISPSDIRENDNANDESRIITGDLNIINIEWLVQYKIRDPYSFKFKVEDPETTIKDIAKSSMNRLIGDNTIFEIINDNRVGITEGVKSSMNEIIDNYNLGIDVVQVQIRNALPPKGKVYEAFEDVNIAIQDKNKYINEGRKEFNQIVPKIKGEALKVIEEARGYKESRINNAL	7.07395
RBB00536	NC001318	BB0204	323	25	MKFIINLLLSTIKIITFTVIVCLTILSIFQPIYILKENEISITTRLGKIQRTENLAGLKYKIPLIENVQIFPKIILRWDGEPQRIPTGGEEKQLIWIDTTARWKIADINKFYTTIKTMSRAYVRIDAAIEPAVRGVIAKYPLLEIIRSSNDPIQRLSNGILTPQETKINGIYKITKGRKIIEKEIIRIANNNTKDIGIEIVDVLIRKVTYDPSLIESVNNRMISERQQIAEEQRSIGLAEKTEILGSIEKEKLKI	7.73994
RBB00534	NC001318	BB0205	525	57	MILKEIKQIKDLSEQDIIFSRIGNLSKLGTRINEKIIKILSKGNTPYIPVLKKEEDESYEDLIKKINEEILNDDLNYLREKLIDNLKDVYKPFKEDDPIFITKGKKPLMKINTLMETEPNQIYWKEILEGSFKILPRHKITSLQKILLEIYHYFDVKKLRTKENLKDKKTLKKLYLYSARRDYEFFKGKVKTEGDSILLHSVDTTIYFLITIANLNKIRSLKNAPRSTIKFFLDKTEYNEFTEFFYAEDMILQAA	10.8571
RBB00535	NC001318	BB0206	189	21	MFFKIVLKFLFMYVSSGKYKGKKILFPKNGSVRPVMSLVREAFFSIIFKDIVNSKFLDVFAGTGIMSVEALSRGASLAHLVECNRKIKITLVENFSFVEEFYKFFFQRAEDFLSKKDLFYDFIYLDPPFNYKNKINLLEIILKGKILNDKVSIIMHYPSNEDLEINTSKFSVYNLKRYGGSKLIFLKIL	11.1111
RBB00533	NC001318	BB0207	278	28	MKGIILAAGYGTRFLPITKTIPKEMLPILNKPAIDYIIQEFIDSGIKDILLISSRRKKVLEDYFDREIELENIFLKENKKDELEKIRSKKINISFIRQKEMLGTGNALLYAKPWINREPVVVAYPDDLCIGNPPLSLQLIKLYEKTGKNIISIIENPENINRYGVIDLYKDEIHVKNIIEKPKIGSEPSNKASIGRFLYNYEFFEHLEEGFKLHKKGEYYHIYALKKLMDQKKVLYKNIEGKRIDIGTLEGYLEA	10.0719
RBB00774	NC001318	BB0208	581	60	MKTIKKDSEFYDSLATLKKHINKYIEEKVLKYSISSQLYKLEKPEIIELIKISNDYEKEKNAFNTSLEECYYKNTQNEAIKKWILEIVRNKNFIQISKEANLNTKKLGTTYKLKSSNFLKLIEIQNSPYYSQEKKDIYKQIILNFSSNINIDSLEQTIDILVAVRNRNKIKILNILNKNLKYRPENQKVFKSSLTNKESRLIKLKRMLILTYWPVGCLSKNIFIKILIKXYKYLEEEILALKYNEILNYLRALKT	10.327
RBB00532	NC001318	BB0209	255	32	MRIYLFLNKNYKIFILFLILILNSKLAYSQRLIRIGKEEMKNKNYIQAIETLSDAIKKYPKVQLGYYFLSIAYRENNQLTEAEGALLDGIAVGGEIDYILYYELGNIMFNRGEGYYPLAIKYYSNSIKSRPNYDSALLNRANAYVQQGKITSKEKEYQKAWDSYTMAIHDYSQFITLRSKTEKKDSILLIISYLRNEKINLEQLDKSLKGRTEHIVYAKEDKNQILKDSFKDNLETNSLIELEKLNWQEELYIDE	12.549
RBB00775	NC001318	BB0210	1119	118	MNKKHTNFSVLLLLIFLLILSFGGFGYYIYQSKLNDKNREIMLNEVKNSVIDRNYKKAYSVAKLLQDKYPQNEDIAMLTNTLAEIANSSPFESKDLQRDSANQILDKIKGQDNTKTNVNENFDIAFNNRYIKDSTITENYSDRNDDVGIEDEDISEFKKSKIPEKIKPNTNPKEEDQIIQSPNPKLSVNDQKNLFNLEKLKKNLSGKSNSENILNDSQKIENDKQNTNLSKEKNSENILKTPDNSKYSNNNNTTS	10.5451
RBB00530	NC001318	BB0211	610	46	MNKIRFLDKYLVQKIAAGESIDRPCSILRELLDNSIDSGATKIEVFLEEGGIQKILIIDNGSGISKEDLKICYLPHTTSKISSEEDLRKIETLGFRGEALSSIAICSNISITSSTTSNESYQIEVENGIEKCFKKQPAINGTIVDVTKIFHNFPARKRFLKQEPIETKMCLKVLEEKIITHPEINFEINLNQKLRKIYFKESLIDRVQNVYGNVIENNKFRVLKKEHDNIKIEIFLAPDNFSKKSKRHIKTFVNR	7.54098
RBB00529	NC001318	BB0212	344	32	MMKKIKSEINLLKIEKDKNLIELGKILKNNNIVELKNLNHYPNLKLVEKELYQMKSNLSKSEENENILKNLNKKIYILKKEYKSTSKSYKKNLKEIAKTIIEIYPQNLELISKYNMNFSKLKLEKYKKIELASDHKTKNYLQRIMLEVSSTINNIINMINVYKISKEFEKQVFTKYYPSENFESIMNEFSLNKKLNNVIVKEFKIINEIKTNIKNIKEEIKEIISTSKKEKIYKKNTIKNEINVITKNKENILKK	9.30233
RBB00528	NC001318	BB0213	217	18	MQSGLKIKLILFFCCFACSCDINYPEIKELDYKINYYFTENRLDYSMSFDFAIKVINSKDVFKLSIENKNTNEFIQVINNNYSSFFIDSSLGKDILYCKDLRFNFFDKTFEDFTSCVRLFDKGMRVYNRELVISLGMSKYDLDDVHNYVYKSKDMEMLNKLSNSKVFFVKTYKDKLHPVSSVVRIDSIDILEIDKAFDNYISFYYVEKNSNLFFKVG	8.29493
RBB00527	NC001318	BB0214	192	20	MAVVKSSEIEKGSFLLIKGAPHIVLEREFSKTGRGGAIVRLKLKNLKNKFVIRETLKGADTAEAIEIYEVSAQYLYKDKDVLVFMDLETYDQVSLDLKESANLQDKVPFLQESEIYSLVTFDNVVIDIKLAPKIAFEVVEVEAAVKGDTVTNAMKNITLNTGLVVKAPLFINVGDKVLINSETKEYAERIKN	10.4167
RBB00526	NC001318	BB0215	280	20	MMKKVIILIFMLSTSLLYNCKNQDNEKIVSIGGSTTVSPILDEMILRYNKINNNTKVTYDAQGSSVGINGLFNKIYKIAISSRDLTKEEIEQGAKETVFAYDALIFITSPEIKITNITEENLAKILNGEIQNWKQVGGPDAKINFINRDSSSGSYSSIKDLLLNKIFKTHEEAQFRQDGIVVKSNGEVIEKTSLTPHSIGYIGLGYAKNSIEKGLNILSVNSTYPTKETINSNKYTIKRNLIIVTNNKYEDKSVT	7.14286
RBB00776	NC001318	BB0216	302	45	MHLSLKTKRKIIEIIFKSFILISAIISSLSILFLGLFILKTGIMPFLNNKIKILNFLFSTNWDPTSNLQKSYGILAFIINSFLTTLFSILIALPIGLGFAIYLLEKAKGFYRQFLQTVIELLAGIPSVVYGFFGSTFIAALVKNIFQREDNLGYNLISSSLILSIMIIPTIISVCYSSLKAVPKSYKFASLALAATDWQTIYNIIIPSASRGILAGTILAIGRAIGETVAVLMVGGGSPLFIKNIFSPIRTLTVN	14.9007
RBB00523	NC001318	BB0217	328	43	MSVLISKKTLTKNENEIINTLGVDEVEKLIKGKEKWVNLISKDIKLKIIKYLDQEENIIQTIEKTEGALAIVPWHYFQNFKAPFIKMHYIDKSSPLNLNFILSIPRDSGAYGGISYLILNTFYVILLTTAISICIGIGTGIMLAEYTSSKIFYKILSMSVDILSSIPAIIFGLFGLIFFVPILGIGILSGAITSSLMILPMIVKTTEEAFKTIPKSYKYASFALGANKTETIIKVMVPAAIPGILTGIVLAIGRA	13.1098
RBB00522	NC001318	BB0218	260	25	MIKEKDTPKNEVIIETENLNLFYTDFKALNKINMKILKNSITALIGPSGCGKSTFLRTLNRMNDLVEGIKIEGNVIYEGKNIYSNNFDILELRRKIGMVFQTPNPFLMSIYDNISYGPKIHGTKDKKKLDEIVEQSLKKSALWNEVKDKLHTNALSLSGGQQQRLCIARTLAIEPNVILMDEPTSALDPISTGKIEELIINLKESYTIIIVTHNMQQAGRISDRTAFFLNGCIEEESSTDELFFNPKNTKTEEYI	9.61538
RBB00521	NC001318	BB0219	273	35	MIKSILDYLLTLHPVLLGLLGSTFTWFTTAFGAAAVFFFRKVDNKIMDAMLGFSAGIMIAASFFSLIQPAIERAEELGYITWVPAVFGFLVGAFFIYIVDVFVPDLDKLTFIDEDLTKHGKKDFLLFTAVTLHNFPEGLAVGVAFGALASNPDIQTLVGAMLLTLGIGIQNIPEGAAISLPLRRGNVALAKCFNYGQMSGLVEIVGGLMGAYAVYSFTRILPFALAFSAGAMIYVSIEQLIPEAKRKDIDNKVPS	12.8205
RBB00520	NC001318	BB0220	594	52	MTLNKLRKKYIDFFKSKKHFEIMGKSLVPENDPTVLFNTAGMQPLIPYLLGEVHPSGDMLVNVQKCLRTGDIDEVGDLSHLTFFEMLGNWSLGAYFKEYSVKCSFEFLTSSDYLNIPKDSLYVSVFEGDQEIPRDTETAKVWESLGISKDRIHYLSKDHNFWGPVGSKGPCGPDTEIYVDTGKSKCSLDCNITCSCGKYFEIWNNVFMQYNKDENGNYIELGRKCVDTGMGLERTIAFLQGKSSVYDTDAFMPII	8.75421
RBB00777	NC001318	BB0221	408	43	MKVMQDPRLSKYKNAKNLSKKTVEEIDTLSLNKNFSDSEIQGSMLRSWISLIKGNKNKTPVEPKSNNINELKPGFIRKESKVTKIAKYFLAIGLEKSAKIMSELDDSDIILITREISKISYIAPEEKEHIIKEFEELLRNQKRYVKVDDNFAYELLNKTLGKSKAKSIYKKVTGNDIFIPFDYLSQIEHEQLWALIKDENIKTLVILYNYLNKDQKKYVFSMLEEEDRRKFVKDLVKPRQLSMETIEAISNKLKD	10.5392
RBB00517	NC001318	BB0222	235	23	MEFLYSDEENYLKDRFFDFFNMNVDKDKYTSIGICGGRSIVNFLSVFLKQNFSFRRSHFFLVDERCVPLNDENSNYNLLNKNFFSKMVDKNLISISKFHAFVYSEIDEATAIHDYNIEFNSRFNIFDFIIVSVGEDGHIASLFPSRKLLFSDVEGYQYEYNSPKFPSKRISLTPKSLFGSKAVVLLFMGVDKKCALENFLASNSSINECPARLLKEHPNLLVLTNIKRDESYAGS	9.78723
RBB00778	NC001318	BB0223	117	12	MYIALITNTIDIEKMKTVEKNIIEFYNQGLPISSNRDLRYYLNRINDTNFQILAGSIRNAELSALEFTRHFGSKLDKIKNANQEYFKFFLVDIIFGNPKLYPKEILRIASTIYYYLD	10.2564
RBB00779	NC001318	BB0224	94	12	MPGRKDLFFLILFLSFSIIISCRVKGIVIKNGNCIKAKGISEKEILLASVSCNLHYDLNSDSINDGIKANNLNLSKIKAFLLNMYVYCFNYQYN	12.766
RBB00514	NC001318	BB0225	335	31	MLMNRKISIAPMVNITDEHFRYLIRLLSKKVTLYTPMISAKSIIMGDVKKIVKQNPLESPIAIQIATNSKNDALKAIQILEKHFNFDEYNLNVGCPSLKIQNANCGACLMGNANQVGEILKTMKENTNKPISIKHRLGIRPLSSDYKNESYSEVKNFVKIISDFGIKNFIVHARIAILKGFSPKNNRNIPKLRHEFVYKLKKENKNLFIEINGGINNSEQIKKHLSFVDSVMIGRSAFENPYFIANASREFLNET	9.25373
RBB00515	NC001318	BB0226	425	42	MLDLKFIRDNLDLVKRSIKARGLVLDIDKLIYLDDKRKKLITKIGELNAKRNENSSKMQENLDKVLKISLIETGKILKKQLIDLEEELERVSVDFDLENKKVPNILSPDVPIGSSEEDNFEIKRVGVVPQFDFKPKDHLELGRDLDLLDFDRAREISGSKFYYLKNEAVFLEIALINFSLNKLRDKGFDVFITPDVAREFIVDGIGFNPRGNESNIYKIEDTDKYLVGTSEITLGGYYYNKIIDLTLPIRMAGFS	9.88235
RBB00512	NC001318	BB0227	233	19	MLNPRTIKTTFMLISTLMIFNGCTKKLTKINFKDISLNSNKMNSLIINSISSKEDSQFYEYNIRIPKLIIEGKEKGNLEELNNEINEYVSQIVARLDIVSKELKPENKKFSLKINYEIYHGHNIYTIILIATQEINDSPITNYRSYYIQDKGNYIHNIDDIIKTDEAFPFFIKKIKEKILPNELLFDLQQAVIYFENKKIIIKFPEYTFKLDDTEELPNIFEFNESEIAQFVK	8.15451
RBB00510	NC001318	BB0228	971	105	MKKKKIFKLISKTYLEEHDAEGYYFKHESGLEVFHLKSDSFKENAFCIAFKTIPSNNTGVAHVLEHTIFCGSSKYKIKDPFLYLLKGSLNTFLNAMTFPDKTIYPAASTIEKDYFNLFNIYADSIFNPLLKKESFMQEGYNINPKDFKVSGIVFNEMKGSYSNKNSLINEIVSSSLFEEGAYKYDSGGIPTNIIDLTYESFLDFYKKYYTLENCKIFLCGNTQTEKNLNFIEKYIIRPYKKEKSNVNINIENVKR	10.8136
RBB00509	NC001318	BB0229	81	4	MRKDIHPKNNLVVFKDGSNGAMFLTKSTLNSKETIKYIDGKEYPLVTVEITSKSHPFYTGQQKFVDAAGRIDKFNKRYKKS	4.93827
RBB00508	NC001318	BB0230	515	52	MDKKNGGFDLESEIRRLDVSKEFKIEDNLKKKVVKVVAKKDSASSVTKSADLSGVKDSNGVIFSDFDYDIPSSGLENNIKTLEQSNIIKFFNGKDYVEIEKLYDKPITEVRKIVEGLGTNHTIAVTMKKTELIFLLVKILSENNIDVLFTGVLDVLSDGYGFLRTASNSYLSGGNDVYVSPSQIRLFNLRTGDILYGQIRSPRDGERFFAMVKIKSINDQDPTFAQNRIPFDNLTPLYPNVKLNLEYENCNISTR	10.0971
RBB00507	NC001318	BB0231	135	11	MPVNIVDSYKWDCKLDSSLTFRGKLKFEGTLYLDSSFEGEISSKGGVLFIGKNSKVITNVVICDTLIVEGILKGNVNAASKVYLNSGCKIYGDVKTKKIFINDNIIFDGKCEMIKSNEIVDLFSFTVSQIKDTLQ	8.14815
RBB00506	NC001318	BB0232	108	9	MSFSRRPKVTKSDIVDQISLNIKNNNLKLEKKYIRLVIDAFFEELKSNLCSNNVIEFRSFGTFEVRKRKGRLNARNPQTGEYVKVLDHHVAYFRPGKDLKERVWGIKG	8.33333
RBB00780	NC001318	BB0233	85	8	MRKNASALKRSRQNLKRKIRNVSVKSELKTIEKRCINMIKAGKKDEAIEFFKFVAKKLDTAARKRIIHKNKAARKKSRLNVLLLK	9.41176
RBB00781	NC001318	BB0234	275	33	MRDLFFNNVKLISLFVFNVVICLLYLGFYDASFFYFVLALLLVNFFVIFFYLRYFYSISFKGSKIYYKGIFLSYNFDFSDIISFEKRLSDNVLILQLKNKKKIKVCFWTGNGSSELFKELKIKRKDLFVPKLENFPIRYYLSCTYLFMFLARIMIALFVYYISLSNIFIFLFICFIDIKVLLGDFSVISNIVLFYEFRKDSICERKIFKSEIYFYEFFEKIFIAREFEFNNKNYLCFLYKENHQTKKVYILNKKI	12
RBB00505	NC001318	BB0235	368	37	MRLNAGIVGLPNVGKSTLFSSLTSSNVEIANYPFCTIEPNIGIVEIPDERLLKISECIIPRKIIPAVMEFVDIAGLVKGASTGEGLGNKFLANIREVSLIVHVVRCFEEKEVIHINDDINPEKDITTINVELCLSDLETVQKSLQKQEKNAKSTDKKISESSKAIVLMLKRLEDHLSNMNPAVEFKFDDFEYNFIRSLNLLTFKKVLYVCNVDENSLSGNKYTDIVKNIALKEGNDFLILCAKIEAELAQIKDIS	10.0543
RBB00504	NC001318	BB0236	668	62	MLIFGFIGLFFLNIFSLHAQGIVTNKDAQEEFKWALNSYNNGIYDDALLSFKKILSFDPNNLDYHFWTGNVYYRLGYVEEALMEWRNLKDQGYKVPYLRHLISTIEQRRGIFSNYELNFKKLVKVASLDNSIYKRPHGYQITSLRADKYGGYYAANFVGNEILYFDVNNNVNALVKDGFSYLKSPYDVIEANNLLYVTLYSSDEIGVYDKVLGVKRKSIGNKGTKDGELLAPQYMAIDKRNYIYVSEWGNKRVSK	9.28144
RBB00502	NC001318	BB0237	521	54	MKTRCFCLAAFSGILTTLAIPNEIKETGYSILGFVAYVPLFIALNKLEDKKALMGLTVFYFIIANSLQNFWLGFFHAFGWITFIGVIIGYIPYSLTLGYFLYYSLKSFKNKTMSITMLFTFYDYSRSIGFLAYPWGLAAFTVNNFNNLIQIADIFGVFFVSFAVYFLNSGIADFLIHKNKTNLLNIAFPTLLITASFTYGMIKKIELKNLLAKEIDSLNIAAIQLNTDPWLPGNDKKGIRDSIEITEQALKENPK	10.3647
RBB00503	NC001318	BB0238	262	25	MLMEVLMRRLFLLYILCSFVFLNLFAQGSSSYIDKQKELAIFYYEVGQRYINVGKIKKGKLFQAKALKIYPDLKKGFDIKLAVKELDARIKDDNPKVVMLEDIKLEEIPGIVHEKIEINDFTNAPKIEYIAQRERSKNQDKIIKFQFGKFARALISRNFDLFDSVIADKVNVMGQFESKNDFISTLSSASSKADADELEYLSVDDYYDLKSLKISKSNDTSFAVNVNAKKNDVTKNFPFWKERQTLIFTTEDDNN	9.54198
RBB00501	NC001318	BB0239	205	26	MEVDLVIVIEGLIGVGKTTLGNILSKELEVPFYSELNNDFTLAVLDKFYKDKSRWAFPVQINFLNERFKLIKGVFRTKGGILDRSIYGDCVFASLLNCDGHISDEEYKIYIDLLDNMLEHSQRPSLLVYLDCSIDEVERRIKNRNRSFEMNIPRDYLEGLNRKYLKWYDEYNLSSKIKFSYDNINIFSEEDRNKVISLIRDKLVL	12.6829
RBB00500	NC001318	BB0240	254	26	MNYTKFQEFISEFLGTFILLALGTGSVAMTVLFSSSPEIPGEIIKGGYTNIVFGWGLGVTFGIYTAARMSGAHLNPAVSIGLASVGKFPVSKLLHYIVAQILGAFTGALMTLVVFYPKWIEMDPGLENTQGIMATFPAVPGFLPGFIDQIFGTFLLMFLISVVGDFTKKHSDNPFIPFIVGAVVLSIGISFGGMNGYAINPARDLGPRILLLFAGFKNHGFNNLSIVIVPIIGPIIGAILGATIYEFTLKNNKD	10.2362
RBB00498	NC001318	BB0241	501	43	MKYILSIDQGTTSSRAMVFDKNANIKGFAQKEFTQIYPQPSWVEHDPTEIWGSQLGVITEAMANARILPNEIDAIGITNQRETTVIWEKNTGKPIYNAIVWQDRRTAKICDQLKKEGKDKIILEKTGLVLDSYFSGTKIMWILDNVEGARQRAENGELCFGTIDTWILWNLTQKKEHATDYSNASRTLLLNIKTLEWDDELLSILNVPRAILPELKESSTIYGKTDKALFGAEIPIAGIAGDQFAATFGQACLKK	8.58283
RBB00782	NC001318	BB0242	92	16	MHNLFDFLKLKQHIIKMFGKQINQLYKQLLIKFFHLHLLILCMYSKNKLSKPFEKVKFIGAIQKMINNILNLKKNHKKLKNLPVQLVYSAIQ	17.3913
RBB00783	NC001318	BB0243	527	52	MEEYLNFMNNNKETKLKDLENQEFDLIIIGGGATGLGIAVDAITRGYKAILIEKFDYAKGTSSRSSKLIHGGVRYLAQWNISLVKEALREKAILEKNAPHLINECALITPIYNVLEIPYYYFGLSYYHNLMGKEKTTKYKTKLLSKKSTIEKAPNIKTEGLKCSVLYYDDSFDDARMAITLLRTFTEKGGIALNYTELKKFNKENGKLSGVLIQNKLSKEQISLKSKCIINATGIFSDEIRRLDDEKALNIIKPS	9.86717
RBB00496	NC001318	BB0244	164	22	MKVNNLIAGALNLNSKDYKKSGKKVSFDKNNLFSSIFQAESVKEDKHFILLENGEFNLDLIKSMLDGINETGERLLSEPSRQNVIFYKKVISEFISIIISSSVCLKEQKGGNLGDPKRPKYRIIKIINDKLDKLAYSVLQNQMTQIKLLDSIEEIQGLLVNLLM	13.4146
RBB00495	NC001318	BB0245	184	11	MLNFLTVKKERKAPSLFIFDEIKTIVGVGDFFKGDLVSNNFIRLDGDFIGTISSTKRVIIGESGRVKSSIDANELVISGMVVGNIYAKSKIKIFASGCVIGNISCKSIEVEEGAIIDGYMDIGAEYLRAPERNTFFYTGSYKVNEDLLIEINKVHQEEKKSFQLLEGKDDKYFSSVVNKIDESK	5.97826
RBB00494	NC001318	BB0246	341	35	MKKRIRFKIILGFKGILKFFLVIYNSLFIALKAIHSFFKQNISFIVIPHVKGNVKNIKISFLTLFFFSTFFLGGFIGFVLLAVNYVTLSSIVKSTEKNYSLAESEIEDFRNTVVEINSVAKNFSKVLDELKTSLKINSNGVDLNKNKLDGDLSDFIDLQILEANSIKELSDLKNIKSKIESSIPPLKSIVKVLHAQDKLLNDIPSLWPLAGGSGIITLHFGPAIEPFTRQWYIHKGIDLGGVRIGTPIVATADGE	10.2639
RBB00784	NC001318	BB0247	201	27	MKTLFFATTNENKINEVKNILDIPNLNLIVPQNFNIKETGKTFKENSLLKAKALFEILNNNQNVFGEDSGLCIEALNLEPGIYSKRYDTYKLCKKLSTNEKNQLILDLMKNEKNRKAYFICNISYISKNGQILNFEGIIKGKIALSLNDKKNYGFGYDSIFLTKNNKKLSDLTLEEKNKISHRGIAFLKFKKFLLKSLFNS	13.4328
RBB00493	NC001318	BB0248	590	56	MINRNEINENDKWDLSFLFANEEEYVKTINAIEIKTKEFKKYEKLELNFDLFKETLNKYYEIMEDLEKVSYYAMLQLETDVTNKDSNKIYSICVNLATKVSNTTSYFMPKILKTDEKKIQAWINDPELKDKKIAIEKILREKKHILSEQEEKILANYTPLYTSYQSIFSALTNADMEFGEINKHPLTNSTYTLFLQNEDQKIRKEAFLRFYQKYKNNENTLANLIISDFKKNHFIAKTRRFQNTFSMQLFSNNID	9.49153
RBB00492	NC001318	BB0249	234	30	MKNINLILAWLVHIFTASGLIVGLYSIISIVNGNYSLLLKLTVIGLIIDGIDGTMARKLKVKELIPEIDGTLLDNITDYINYTFIPVIFFYLGEFIEEKYKVAICIGILLSSAYQFSRTDAKTNDNYFRGFPSLWNLFVILNIIFKMEQITNLITMSICIITSFIPIKFIYPSKTKELRKITIPITIISCLIFVVSIFSELSTTALKMAKTVLILYFAYLTLASIYLTYKTRNR	12.8205
RBB00491	NC001318	BB0250	204	21	MTKMYINTIIEYIDSNIAYSPIVFFSLLILAGLNVPISEDAIVLMGGILSSRKNEYTILIFLGIFWGAYLGDIISFYIGKLMGNKLFKNKKDNNLLDKINYYYGQYGVLTLFIGRFIPFGVRNAIFMSAGMGNMKSNLFIVSDFFATLLSIVVYFTLSFKLGQSFEIIFSKIKIIIFAIFIAVIATTIIIYVIKKNKKVDKNLK	10.2941
RBB00490	NC001318	BB0251	840	72	MSKYEFIKIEKKWQEFWDNNKTYKVEEDPSIPKEKRLYILDMFPYPSANGLHVGHPEGYTATDIFGRYKLLNGFHVLHPIGFDSFGLPAENYAIQTGTHPQKSTEENINKFKKQIKALGFAYDWDREIRTHEENYYKWTQWIFLQLYKKGLAYVKEMPVWYCPELGTVLANEEIIQTSDGPKSERGSYSVEKKYLRQWVLKITKYAERLLDDLEELEWPESVKEMQRNWIGKSTGVEIEFEIEGHSDKIKVFTTR	8.57143
RBB00785	NC001318	BB0252	767	87	MDFEGLSIRYKGIIFTIFILITIFLGFFLKNLKFDANILKLIPKTKETESLIDIDKSNSLLSTIVIFQDKKNIFNKKNFETINSVISEITKILKVSPNAVTSIFSYFPQFKKEIYTDKDIEEIKSKIKSTPFVKNTFLGNSENLIYFIIIPSESDQINFSRNLKTELDEMEKTIKKYETDDLKLYLTGDLIVREKILNYMVEDFKILGPLATFVVIISLYLIIKNLIGALIPIFIALLSLIWTFGIKGLVQSPIT	11.3429
RBB00489	NC001318	BB0253	806	79	MDESKKARSGDKKKEKAVAGILPHSNKPARVPLIAVPSHPVFPGMFIPIVLISDSDMKAIDYAMKGNGIIALFVLNDKFLEKNNNNAQQKLIIDYSKDIYSVGVTGKIIKKINLPDGGYNIFVSTFDRIKFVKVVLNDKFPIIEIDYLKQIPVRKDDIQSKAVYGSILLRTKEIFAHRKMPEVQLNMVNIEDKGKLCDIVASTISSSKNDHQIVLETLNVKDRLKKVLELIYEELNLIEIQNKIAKGIQERLEKQ	9.80149
RBB00487	NC001318	BB0254	708	67	MKIWKQKETNIQAQELTRIAKQYNINAFEATLLINREIKEEDFMFFLEDSVNLLHNPFLLKNIDKFINRINKAIKNNENILIFGDKDADGITATIIMYETLKDFGLNVSYKIPSNGEFYGLSNELINTALEKKISLIITVDNGISSIEEINYANSKGIEIIITDHHLPGENFKTENIVINPHLKDDKYPFKEIAGCCVSFKACLALSMSFTDLYSKNLVFLFLEKTKNEIILHAIEINNYILKQYLRLNNKNDPL	9.46328
RBB00486	NC001318	BB0255	318	27	MLKSMYRIQKALLILCILGIENINSEIINTIPKVQYKKEAFQGDYIYFASNQNFKSLSLLSTNKNPIISSSPFKFTVGSKIYYIALMGITPMIKEGKRKIQIEFENKSYIKEIEIKKFHFKKTKISFNKEKAKLITQKKSTKQKEQALVLWNIIGNTGDTTIYHYDALVKPIKDQYIVTSLYGDLRLYMQGDKKISNYTMHNGIDYAPFKRENTPIFAAGKGKVVFAQNRELTGNTLIIQHLPGVFTIYLHLSKL	8.49057
RBB00786	NC001318	BB0256	69	3	MVTVTVDKNENLEKALKRFKRMIEKEAIIREWKRREYYEKPSTIRVKKEKAFKRKQAKKVRKLKQKTNR	4.34783
RBB00485	NC001318	BB0257	787	86	MKDFYQYFQFLFFFMLSVISFSLFVALTPLSNVFVFFVFNLLGQILLNVFSFLSFYLIVYPIVNWYAYKKHIFTKRFIFNWNYTVILFFTLIFLIKINSNVEKSYFIKIFLINFGIVLGNFFIFTLLILEFVVWIYLNYVFFKDVNFILDTFKFLEFKIKILFENILSYFPFSNSLDVKKDIKVYGDSVDDLKDSQVFDEKKNIINDEEYQALWSFSAFLRNNKKPSNINLDKTIFEGSDLKEASSLNKDILNEN	10.9276
RBB00787	NC001318	BB0258	266	43	MTNILSAIILGIIQGITEFLPISSSGHLLLFRHFINLKLSIIFDIYLHLATVLVIIIYYRKRILELFLTFIRFSLRKTVKSDLTNLKLILLILIITIVTGVVGTFISKYESMFTLSFVLINFIITGILILMLEFNFLKVDFKGNILLAGIFMGLMQGLGALPGISRSGITIFSASVIGFNRKSAFEISFLSLIPIVFGAILLKHKEFYDIFMVLNFFEINLGALVAFVVGIFSINFFFKMLNNKKLYYFSIYLFA	16.1654
RBB00484	NC001318	BB0259	737	88	MFHITLNMIKIELRDMKKINMFNRSSCVLQNFLFLFLFLSLVSCFAKKEISGNNFIKAHSKEFDLNNLNWLWNFDYTKKNFDKHFNIDPSSYIYVAYLFKKIGFEEKFVEYMKKAIANGDSIASQFAGIKLIEYFNSAKEYFASELIGEKLYKKYENNKFIILGYFKSLYWQKKNDKALSLLNKLDKMKFSDYQENENILLKAVLYLNLSNVSESKIYFNELFENLPANYLHVRAYDYFIIENKSRYFGANFLNL	11.9403
RBB00483	NC001318	BB0260	337	44	MKGFLAIKLSNNEYYPVLNLDDSSVKRIILGKVAGDTSIKLNLYVSEYEDFLDPFLVGSFFLDNLKKESLSVNVYFKVVDEILYVYGESDGIQDKSKFDLSLVDFNQNLKGSNRGNPLNDFKSDIGSDLSVENLGSEFDLNFEEKDDFVKKDVSDVSMPTINSLDLKTEEDQKIETNVSDFEDFDDNYDDSLVDSKKLNLENKKVEYIDEKSLNLNNFEFQKLEESSLEEEDLHDLSVEDIIADIDKELIDTSDE	13.0564
RBB00481	NC001318	BB0261	460	58	MLSLFIVISSLTVFILVFLFFKIALKLTIGKNIGKIKKDDERTRKLIERAISLLKTNPNEIGALEILNNYYYKNKDHENGIKYAKKLCQLIEDNPINQEINTFKAFLSYGFYNLKRNFNREALEYLRKAFLIKKTDEDANYYLGVAFLKNEMYKEALYYLKKVHNFNKNNKDVLKHLGITLFNLESYRQAVIIFNNIKKNIQGDIEALLAYAKSLSKMNQDHLALEIANKIKQKDGMIYEALLITSEIHSKNKEL	12.6087
RBB00480	NC001318	BB0262	417	29	MIIPKKKQRVEKRKKNFLFNSKKSVNFELKDFANISNIGKRRKKVFKIKNFFKKKINFFKKVSLFFYKLKIQNINHYEYKYYYKSLRDKVFDIFSVRFDYKLVFKLNAIIFIFILTFYINIFSYYGSYVFLNRLSLPKDYFIDTFLYYSDQDIAQISSYLPESNVSANVPGFKKNFVLKVFDHKIKPGETLSHVAARYQITSETLISFNEIKDVRNIKPNSVIKVPNMKGIVYIVKKNDSISSIASAYNVPKVDI	6.95444
RBB00788	NC001318	BB0263	168	17	MRIFKAHKYELASILAACLFLITLIKLFLSFYIVKGESMTPAIFEKNWIVNHKFAYGLRIKKHQKYLLLWKTPQKNEMVLIKDPITNKIAIKKIFAIPGEKFKQIEKNTICIHDLNFKIDENILKKNTKKIPEDHYLVIGENKQISLDSRDYGFIKIDNILGKIIYYF	10.119
RBB00479	NC001318	BB0264	491	45	MFMKKWIGIDLGTTNTVASYFDVSSKIILNERGERITPSIVSFSDKDVLVGSAAKNQILVNPQKTFYNFKTNIGSNNFYKVDGEFYKAEYISAHLLASVKRNAEKFLDEEIENAVITVPAYFSEIQRRCVVEAANFAGLNCKAILNEPTAAAIAYAFERQIDGIFLIYDLGGGTFDVTLMEKQGDTYTVLSVKGQSRLGGNDFNKIIEKYVLDSFKNKYPDFNLEDIFLLEQLRERIEEGKKNLSVMEEVDITLL	9.16497
RBB01848	NC001318	BB0265	173	14	MFIVFYLILIIFIFIYFHVYINLKIKSNSILRKFKSEVDKTIIEINQATDRNINIIEIKIESLNRIIKEVDERIEILDQRLLGFNNSSIPGNSPSSFGSKSDGIYKSNLDYSMPTIEKNIIKESYNVRNQIILLHEQGMSFEAIAKKFKLDLGEVELIISIHRGGVHEKMDRY	8.09249
RBB01846	NC001318	BB0266	102	7	MYMDTFEVFKMSVVGSFKARQFLSESEKHKRLKINQNARFRFLRDCHTDSEVGNVCVVNKVGDNYLLSFPVKKNKNEEKVMLSLYPDKFEDPKIGKNVNIKR	6.86275
RBB01852	NC001318	BB0267	634	44	MDDRAINFSELCDKMRSYLERESHVDLMEIEADTLEEALNDASLELSVPYKELDYEILLKGSNGILGYGKKKWKIVAYRNSSSKPKVSLDSKNDSGEKEVISSDGEFFIRKSSKGVFLKVISPKGQGIPIKYQDVIFKLELHSNIENFNKDIVKGIVENASGYYEKIADFESDPSENVTMMVQISENSMSVTIEFTAPGINGAEIFAQDIFNILRKYGVIDIAILKDKVAKFVDYPVYGEPVELARGLEPVKGKD	6.94006
RBB00474	NC001318	BB0268	159	18	MFISRELKYILLTSVSALFISAVLGLFCGLSFFTILVRSLLQFVFFFVIGLLIEYIFKKYLSNLFSTELSGNMENKPQDDKKSDKDFKENLDFQNKNSLYENSQNISSSGDFIEEVKKYKFETEDVSRGSDKNKKMSFIEDNDPKVVADAIKTLMSKKE	11.3208
RBB00473	NC001318	BB0269	295	30	MEDQAQSLRDMMRLNGKFNFSVDEKVQNSKTRFIAVSSGKGGVGKSNIAIGLALKYSELGKKVLILDADIGMANVNILLGVIPKYSIYHMIAQSRDIREVITKTEYNIDLLAGASGTMELLDLSDVDVNKFIKELLKIYEYDIVVIDTSAGISRQVISFLLSSDDVVIVTTPEPTSITDAYGIIKVLSYKMENLKNLRLIVNRVANVSEAKGVAKKVIDISGQFLNLNIDYLGHIYEDQNIRSSVFKQKPFVLVN	10.1695
RBB00472	NC001318	BB0270	388	24	MVQYFTEKGPTYNEVIEIIKKKYGKNARVMTYKTVPHGGILGLFSKDWVEVSGYVRYDIGNQQINVEDEKRKILQSIKREENSSIEDVLKEVKSLKTELAHKKENINHPTITKIEDILRENDFSENYIKDINEFIKREFSLSDLDDYERVREDVVLYIAKTIKCSGSIIDNLKKRVFILVGPTGVGKTTTIAKLAAIYGINGESKSLNIKIITIDNYRIGAKKQIQTYGDIMGIPVRAIESFKDLKDEITDSKDF	6.18557
RBB00471	NC001318	BB0271	697	88	MLDARKNSILGYLGLNNKSDLIISVGLIFVVAGFILPLPAVILDVLITVNLVISLLIILIVLYSKRSLDFSVFPTLLLVMTIFGLVLNISSTRLILTKGINFDGQMIRTFGTFVVGSSGIQGLVIGFIIFIIIIAVQFIVITKGATRVAEVAARFALDALPGKQMAIDSAYSSGNLTEEEATRQKNDLQSEVNFYGAMDGASKFVSGNVKVGFLITLINILGGLLVGITLQGLNFNEALNNYVSLTVGDGLVSQL	12.6255
RBB00470	NC001318	BB0272	372	38	MIKDEFLIKSWYIPLDFFSADDEGRTELPTDQKKQKAREEGRVLKSTEINTAVSLLLLFALFFFMLSYFALDLIAVFKEQAIKLPEVMRMSVYTMGFAYIRSIMGYVVLFFFASLAVNFFVNIIQVGFFITFKSLEPRWDKISFNFSRWAKNSFFSAGAFFNLFKSLLKVVIICLIYYFIIENNIGKISKLSEYTLQSGISIVLVIAYKICFFSVMFLAIVGVFDYLFQRSQYIESLKMTKEEVKQERKEMEGDP	10.2151
RBB00789	NC001318	BB0273	269	55	MYYWDEILNLNFLVLKSFTILPVLVRIFMFLKFSPFFSTIKIGYFNFFFSLILSVIVVEKIKIIYPLDNMLSFALILLGEAILGLIQAFFVNIIFNVFHLVGFFFSNQIGLAYANIFDVFSEEDSMIISQIFAYLFLLLFLSSDFLLRFFVIGIHDSVLNIRVEHLVNMRNSGFVKLLLMSFGFLFEKALLISFPILSLLLLFYLVLGILSKSSPQINLLIISFSTSLFLGLLILYIGFPSLAISSKRVIELSLD	20.4461
RBB00790	NC001318	BB0274	87	13	MTAGHILYLIRISIENIIILSAPMLIIALIVGLLISIFQAITSIQDQTLSFIPKIIVILLVIVIFGPWILNKLMQFTYMIFSQLQNV	14.9425
RBB00467	NC001318	BB0275	254	37	MRKCFNFFLFFSVTSLSFAQTKSLQTTNGLNFPFLNFDSIGGSEIAFSLQLLILLTIITLSPAFLVLMTSFLRISIVLDFIRRALSLQQSPPTQIVMGLALFLTIFTMWPTFNSIYEQAYLPLKESKINFNEFYNKGIAPLRIFMYKQMSDGRHEEIRLFMSMSNYDRPKNFSEVPTHVLIAAFILHELKVAFKMGILIFLPFIVLDIIVASVLMAMGMIMLPPVMISLPFKLILFVMVDGWTLITSGLIKSFM	14.5669
RBB00466	NC001318	BB0276	208	28	MNNKFLFLVFLSFFNFFTYANSQEQVNSASTDLENESSLPIFEEDKANFVNNDSTQPVSIFNISDLLKIVLFLLIAFFIFFLLKKLIFYSKKSKYEQNSNLIKELVFYEIDVKNSIRIINILDNVYIFLVSSNSFTLLKEIKSEEELEDLKLRLSKINDSAKKDSFQSIFKKMLLKKEEIPSSGNDYVKLEEKIEASLKDKQDRLKKF	13.4615
RBB00465	NC001318	BB0277	113	11	MSVDEKSDNGEKPEIKGVKLPDLIDTLPEGVDPSNFGLLMDVSMQLTVELGRTERKIKDILGMSEGTIITLDKLAGEPVDILVNGKIVAKGEVVVIDENFGVRITEIIKTKNE	9.73451
RBB00464	NC001318	BB0278	352	38	MANNPGALSQDDIDSLLESINSSESLSLDESLSNVISSPTGKKQKVKVYDFKRPDKFSKEQVRTVSSFHEAFARYTTTSLSALLRKMVHVHVASVDQLTYEEFIRSIPNPTTLAIINMDPLKGSAIFEVDPTIAFAIVDRLFGGDGDTIKDKSRDLTEIEQSVMESVIIRILANMREAWSQVVDLRPRFGHIEVNPQFAQIVPPTEMIILVTLEVKIGKVEGLMNFCLPYITIEPIVSKLSTRYWHSLIGVGTTS	10.7955
RBB00463	NC001318	BB0279	178	15	MPNKDDDNLDMGDSNVSRKGGLLPDIIIKILQILAIGIFTVAIMIIVSYFVSKMVVSQSGAPSDFPVFSNEYLGKPPMLIWYESIDEIRGNTLDVPPKTFVVKLALGYAENNVNILNELGRQKVRLKDIIREYFSQRTGQEIKNESQIKAEIKARINSILRNGEIKEIALTQIDIFDM	8.42697
RBB00461	NC001318	BB0280	260	19	MALRIKKPSKCDEGSPDYMLTYGDMVTLLLVFFVTMFSLNDIIFQENVIRIMSASFTGAGFFKGGKTLDFSKLSYLSNSFMSLPSTVRNKQASQTAKNKSMIEFIEKIQSKNIVVRQEERGIVISLAADAFFDSASADVKLEENRDSIQKIASFIGFLSPRGYNFKIEGHTDNIDTDVNGPWKSNWELSAARSVNMLEHILNYLDQSDVKRIENNFEVSGFGGSRPIATDDTPEGRAYNRRIDILITTDASLSFP	7.30769
RBB00460	NC001318	BB0281	260	34	MNLASIIGWGVGFGAILISMAFTPTGLGVFWDLSSVFITVVGSFSALMASSEVVAVKKIPTYLGFFFRRNSYAKVSIIKILVELSEKARKEGLLSLDDELEQINDPFFKSGMRLVVDGADPEVIRTMLYLELDQMQERHKVGSDLFKTWAKLAPAFGMTGTLIGLVALLGNLEDKSALGSSMAVALITTLYGTIMANLMFTPVQLKLEKIDTEEAAVKTMIIEGVLSIQSGDNPRILEQKLMTFLTPKDRSQLNS	13.0769
RBB00459	NC001318	BB0282	74	9	MIFVTKLNGDGYYLNPYHIESIEANPDTTILLMNGKKLIVKEKVEEVVNRIKLYRKEVASLEKILGEGNGGVEL	12.1622
RBB00458	NC001318	BB0283	442	36	MMRSLYSGVSGLQNHQTRMDVVGNNIANVNTIGFKKGRVNFQDMISQSISGASRPTDARGGTNPKQVGLGMNVASIDTIHTQGAFQSTQKASDLGVSGNGFFILKEGKNLFYTRAGAFDVDSDRHLVNPANGMRIQGWMARDLEGEKVINTASDIEDLIIPIGDKEGAKSTKNVTFACNLDKRLPLIQEGANPADIARGTWVVNKSLYDSFGNVSVLELRVVKDLNTPNLWNATVLINGEQNSNFTLGFDNEGAL	8.1448
RBB00457	NC001318	BB0284	147	14	MNKINGVENVFNLNISNKVKKKTDFNVDNISNKVNLGKDDFLKLLITQLRYQDPTNPMKDKEFIAQMAQFSALEQMANMSRSFEKLSSSLEIRKDLDLLGKVIKFQHGDGEIVEGRVTNIKTGAIPQVMVNGNYYVYKNILSVGLEE	9.52381
RBB00456	NC001318	BB0285	394	48	MYMSNLLNLSKAYGNKLNLLNTIKGLNLNVSKMESKGNASSFLNVMSSESKKLAKAKFMIFDFLNFFKDNGLIAKNLKKSPLNKSFFFKKLENEDFVSDLKSLIARMNVFLDFEGLNSIKEDLSSNFDFLGKEKFFEKIEKLCLAFNDLSSFLGFDFLTALIDDYYNQISLNDKKEEKNVINIDVKNFKKNNSDHNDFVFSKFSLNAIDGQNFVDRYKVKEISNDSLKGFVEEFANYNIKSSKDVGGFDFVSSLK	12.1827
RBB00455	NC001318	BB0286	207	30	MKVNNFLSFFFRAFFLLFLIVILFFFVLFFIDFIGMYNTKRYFPEFVRTKLLGETSLVFDHNSNIILDEARLVKEREAIDIKNQQIEKLKEDLKLKEDSLNKLEFELKQKQKDLDLKQKIIDDIINKYNDEEANILQTAVYLMNMPPEDAVKRLEDLNPELAISYMRKIEELSKKEGRLSIVPYWLSLMDSKKAAILIRKMSVSSLE	14.4928
RBB00454	NC001318	BB0287	143	17	MNDLNFRKQKLNRILTIRTYFRKLSERDLMNINKKISKINQFSDGIPNILKNLNGFDDLYIRGYIDCLNYKKTQNFKILEELRKHYNKCYDVYVDKYRQEKKIKILIKNLNNSIIKNREKKESLLLDEHVNYKVCQNLRNESE	11.8881
RBB00453	NC001318	BB0288	436	44	MSNFFENYLRQVDDIETVSFVGRVQKIKGLLVESLGPQCAIGDLCLIDQRNGKKVCAEVLGFNGPYVSLMAYEGFSGIEVGNKVYSLNKGLEINLSDELLGRVIDSLGRPIDNKGSFLNNSYKELIFEKINPINRSIFEDQILTGVKVLDGFLPVAKGQRVGIFSGSGVGKSTLLGMIAKNSNADVNVIAFIGERGRELNEFIEHELGEERLKKSVLVVSTSDESPISRYKGAYVATMIAEYFREQGKDVALLFD	10.0917
RBB00452	NC001318	BB0289	306	30	MPKVLYKSSEVDNLVKFEFVEIAKPVFESLEIKEKEGKVYDIESQISNLKEELQLLRDEKLQLEEELAKRQELAKEEVQIESKRLIEEAKAKANEVLEAAKQEADLLQKEAIYKKESIETESNAEIERLAREYEEKLKTDLEIAIAKGREEGYSKGYESGFEDFDKVMRKLHVIIASLIAERKGILESSSGQIVSLVMQIAIKVIKRITDSQKDIVLENVNEVLKRVKDKTQITIRVNLDDLDIVRHKKSDFISR	9.80392
RBB00451	NC001318	BB0290	344	38	MEEKKEKEILDVSALTGKQKAAILLVSIGSEISSKVFKYLSQEEIESLTFEIAKLETITSELKDNVLLEFKELMMAQEFIQKGGIDYARELLEKSLGTQKAVDIINNLGSALQSRPFEFVRRADPANILNFIQQEHPQTIALILSYLDPQKASFILSSLPTEVQTNVARRIALMDRTSPEVVREVERVLEKKLASLSSEDYTSAGGVDNVVEIINMADRKTEKFIIESLEEEDPELAEEIKKKMFVFEDIVLLDD	11.0465
RBB00450	NC001318	BB0291	569	52	MSKFFTNFFVSAKGIFKKASTVQKIALGLIIFFVILALVFLIGFSTKSQSIALFGVEIKDQYLLDRISQRLDRENVKYFLSSDGRIYLDDEKLAKKMRAILVREELVPVHMDPWALFDIDRWTITDFERSINLRRSITRAVEQHIVALDDVDAVSVNLVMPEKALFKESQEPVKASVRITPRPGSDIITNRKKVEGLVKLIQYAIEGLESDNIAIVDNSGTILNDFSNLDGIDRIDLAEKERKLKLKYEAMLRGE	9.13884
RBB00449	NC001318	BB0292	111	8	MVRTDAFFTENNINLVKKNPLHFDVNLFSSKSNAKDNDIKTFKDVLINSITDVNKSQLNVSKVTEQAILKPSSIDVHDVVIAMSKANMNLSILKAVVERGVKAYQDIINIR	7.20721
RBB00448	NC001318	BB0293	152	10	MGLFSSINVASTGLTAQRLRIDVISNNIANVSTSRTPDGGPYRRQRIIFAPRVNNPYWKGPFIPDYLDNGIGQGVRVASIEKDKSPLKLKYDPAHPDSISSGDKKGYVELPNVNLVEEMVDMISASRAYEANSTVINSSKSMFRSALAILQG	6.57895
RBB00447	NC001318	BB0294	135	13	MNDFERSVDFSHRYLDVLSLRQSVISDNIANIDTPNFKRSKISFESELEKAFLNEDKNDLNLIKSSDKHLSGFKNLKYSDVKPHRVLDHFSTMNNNGNNVDIDSEVKALVQNQMMYHLMTNVQAHYFKSINIVLK	9.62963
RBB00446	NC001318	BB0295	455	42	MCLRRLKMNKLEEHYIVPKDVVAELDKYIIGQDEAKKLVSIALVNRYIRSRLPKEIKDEVMPKNIIMIGSTGIGKTEIARRLSKLIKAPFIKVEATKYTEVGYVGRDVESMVRDLMSIAVNMVKEEMYSTVRDDALVRTEERIVDSLFKGSSNSENMDPNEIKAEEKVKEKLRKKLRAGELDDTTIEIQISSKMPFSTIEIFTGGNFEEIDMGIGGLLGNIFDRKKKRELKIKKAKEIILAEELEKLVDHENISD	9.23077
RBB00445	NC001318	BB0296	182	17	MSFKGTTVIAIKKNGKTVVAADGQVTFGHTVLKSNAIKIRKLLNGKILAGFAGSTSDAITLFEKFEEKIKAKGDGLIDIKRAAVDLAKDWRSDKILHKLEAMMLVADSNNILLISGTGDVVEPEEDVISIGSGGNYAYSAALAYMENKKLSAFEVALRSLKIAARVCIYTNSNIVLEEIENE	9.34066
RBB00444	NC001318	BB0297	315	39	MMKLLYIDNLKFLKGKEKLKLFNNFDFNNVIKLTQKDIESYFLKSFRRLFKLPDLKLVELQEKVIQRTKAKVAILGSKSYPNKLKRIYDPPFAIYYKGNLPDCSLLSWAVVGSRKISKTLAERTREFSSHLAKNGVEIISGFAIGADIEAHIAAINENKRTFAVIPTDIDNIYPRQNRKYVSKLLEQGGGIITETLPFDKIQNYFFAKRNRLVSGLSDAIFITYAPLKSGALITAELGLDLGLDVYVYDLDFCGD	12.381
RBB00443	NC001318	BB0298	230	31	MKILWLIILVNLFLSCGNESKEKSNLGLRLRELEISGGGSESKIEVYKEFIEKEDKNILKIVNSIDKKARFFNLIGLEFFKLGQYGPAIEYFAKNLEINPNNYLSHFYIGVASYNLAKNLRVKDEVEKYIILAENSFLKSLSIRDDFKDSLFAISNMYVYDLDKQLEAKNYLNKLGDMGEDYFEFLMLRGANYYSLGDLGNAILFYDKASKKASTEEQKEGVSRIMSNLK	13.4783
RBB00442	NC001318	BB0299	404	30	MEEALMKDYNMIDSHTRRFDSTTNPTILKVIGAGGGGSNAVNRMIEYGVRDVEFIVANTDLQALQTSIAPIKIALGAKVTAGLGAGGKPEIGQAAAEEDIDVIRNHLSGADMVFITAGMGGGTGTGAAPVIAQVAKELGILTVGVVTKPFKFEGPKKLRLAEQGINNLRKSVDTLIIIPNQKLLTVVDKRTTIKDAFKRADDVLRMGVQGIAGLIIEHGEVNIDFADVKSIMQGQGDALMGIGYGKGENRAVDAA	7.42574
RBB00441	NC001318	BB0300	413	33	MSRNLIVGLDVGTSKICTVVAEVNLNDQLEIVGIGTSISRGVRKGVLINIEAALDSISNSIEAAELISGCDITSLSVSMSGSSVEGTNSRGVVAINSKTREINEEDVERVIEAAKAIVIPMDREILHVIPQEFIVDGIPHIKNPIDMMGIRLEGEVHIITGSSSSSQNLVRCVNRAGFAVDEVVLGSLASSYATLSKEEREMGVLFIDMGKGTTDIILYIDGSPYYTGVIPIGVNRVTLDIAQVWKVPEDVAENI	7.99031
RBB00440	NC001318	BB0301	247	31	MIFERKFLIKYIYFLTSLIFFEIIIIIFASPYFLIRYISINNDISLSKEDIIKISGIKPNTYYHNANVRIYEENLKKDLRVKNVKVDLKFPNKINIKIEKRIPIAVALENVNGNITYYCIASDGVILEKSKHLIYDLPVISGLVLNDNNVGDFLEDRMLNIVRGLDYLKINQKYLYNLISEVNFLKLNFYDYNVILYIKSIYNKILITVDMNLMDVMHKVFLAVNLLKGKPGVIDLRSGDIILLGES	12.5506
RBB00439	NC001318	BB0302	364	54	MVVEINSLRTCYLLVLLLLVAYGLVVFYTSSFFLSLELTGNPNFLFFTRLNYLFLSFMVFLVFERISLNFLKKSIFPVLIITLFLIMATFLSPSISGAKRWIFFQGVSIQPSEIFKISFTIYLSAYLSKFDPRKNNGISYWIKPMLIFAIFWVLIILQNDYSTAIYFAILFFIVLFVSNMAFSYVFAIVVTFLPVSAIFLMLEPYRVSRIFAFLNPYDDPSGKGYQIIASLNALKSGGILGKGLGMGEVKLGKLP	14.8352
RBB00438	NC001318	BB0303	351	49	MFYLLGLRLLKYITFRMAYATIFAFLLSLIVGPYIILKLKKLRADQILREDGPKRHLSEKAGIPTMGGILIFFCVFISLVFWSNILNVYFLIMVFVMLGFAFLGFIDDFLKIKKKTSDGLKARFKIYGQIIFSFFSVGILYYFGGEHVSVIYFPFIKSFQIDLGLFYIPFGMFILISASNSFNLTDGLDGLAIGLSIVITGALIIIAYLTSRADFAAYLHIPNIKGSEELVIFLGALLGGSFGFLWFNAYPAKIM	13.9601
RBB00437	NC001318	BB0304	464	51	MRIKIKDILISSKDVKFVGNIKNIERVVSFYSLDSREIKDDNINDSLYFAYKGNKVDGFSFVKYLIDLGVKCFACSREHESECIKYLNDNEGLVFLLTSNVIKLLQALASFLIEKTSFKRIAITGSNGKTTTKEMLYSILSKKYKTYKTWGNLNSDIGLPLSILRVEGNEEYAVFEVGVSYVGEMDLLSQILKPEIVIITNISYAHMQAFKELQAIAFEKSKIIGKNIEIFVVNEMNDYCVYLEKRAKIANPNVK	10.9914
RBB00791	NC001318	BB0305	93	13	MNSISKIEFKVYCILVLILTVILCFNIYLNFRYVVKLREFNHLDNEQENIIDDNLRLLTVIYELENIDRIESFCFGELNLEKKANEDINIFVE	13.9785
RBB00435	NC001318	BB0306	296	31	MNNNAFHFPVLLDAICKLIEDLPVKSDLIYIDSTLGEGVHAKAILEKYDFLSLVGIERDPQILERARQFLSIFEERITYFNDWFDNFFVNYPLNVKANFILVDLGISMFHYKGSKKGFSFLEDEPLDMRLCSSSCKISAAEIVNTYSKYDLEALIYDLSNEHYSRRISKAIVEYRKIKKIETTKELQSIISKVYPFSKVKINPATKTFQALRIYVNDELARLKRSLPFWVENLAKDGILAIITFHSIEDRIVKDF	10.473
RBB00434	NC001318	BB0307	278	40	MILIVFIFFFNILDLYSFLEFRNDEKFALVKDFGVLDNNKLNISLRLRPLEKTVSVFSNNYKILYSKNSLNRDGSILIIFDNDLNLNLEVFGGFLYKLGKIFLKDEKSVIDLVVNDPSAKKIINPLFIIKNRNNVVAETVYTLGRVFLKGKGDDERLELSKNINLNVDSGQYSLLLYFHTQKVESFENSLKGIYYFEAILNNKSILRSDFQNIFLINDTHTLAQEKNYGLDILNIKKDGGCLKINDLNFVKGKNE	14.3885
RBB00433	NC001318	BB0308	358	46	MSFNVEEGTIKFKKLKFFLILSLFLLFIILIDFFIRSTMNVSNFYDFKNFENKSDCKNINLSKNVFVSNKVLSLNFGESCYSLLSDNLISYSDYYYVLFNSGEDYSVFSVKNNKFLFTLKLKDFVFAINNLIFTLNNLYKTLEVYDSSGNNILMLNFLSSILSVDYNNEVLVLGLSNGEIYIYKQGKIIYMENFLERKFPTCFVKLSSDNKYLVSLKGSSEYFLEIIDLENNYKKILELNNLTINSFETFIKIDD	12.8492
RBB00432	NC001318	BB0309	259	36	MSFRQVFMDLIDNENYKKIVYINNLVLRTLNDIAAIKETGEFTSNAKLSFNLIDFNLNVLSYISSLNYFYTRPRLKVNYSIKKILSGLISDFSLVISPVLSITPRELIEMPQALNLNPEERFLIIKKLGYLIDLAKIFSKKDSKTLVFLEDMYLKFIVFSKNIIDFRDFSKNLKLESPYYKFQFEHLIKVLELLEEGAFILRGKYEISGSHEFGLHSLGYLEAGRALATIASQKEAAEKFSRFHGVWSSKFSSDL	13.8996
RBB00792	NC001318	BB0310	45	5	MFFLIKIFLGCCLNVWFNLIFNKVRGFYMFYYKDFNVLFIRRVNV	11.1111
RBB01874	NC001318	BB0311	293	35	MINANLTTFPIKINMKNKVLLCINTLKSGASILGNDVKVYLETKYFVEVVLIDVGRPLFSFPKENFLFLITLGGDGTVLLAVNLLLENENIDIPIISINMGNVGFLADIKIEDFKKVIDRFFNNSLVINKKFLLHVTVSQHGKDLISKYALNDIIIRSSVLNKMIYVDLMVNSESFLSYKSDGIIVSTPTGSTGYSFSAGGPILEADLEGFXLTPISPHSVYNRSFVFSKLSKLSISFSKEYFIAAASIFLDGIN	11.9454
RBB00430	NC001318	BB0312	176	16	MFRKESSKDSRSQLQVAGFKIGKESYGVSIEHIREIIKVPSEGVYAIPNVPEYIIGIYNLRGSIIPLINLNIKFGVPSISVTEEDMLLTGYLIVKIKNKLLGIFVDRVLKVISFDDSRVQEPPATLQTLDRKYISGVVKLDEADNLESEYLVLIDIAKIFDKCEFDDIPYKDQYEE	9.09091
RBB00429	NC001318	BB0313	192	19	MYRLDDEYSKKAKREGYLARSVYKLIEINEKFSLFSSGNVLDIGASPGSFSQYAYKKLKRGILVSVDINDIGLRYDDNFYFIKGDIFLDDTVFKINTFKPYSLVISDVAPKTTGNRLVDTSNSFNLSMRIIDLSLEVLLKKGNLLVKVFQGGDEMQIFKKFEKYFKFVKKIRPKAVRKNSFEIYFLGKSFGK	9.89583
RBB00428	NC001318	BB0314	347	47	MQNKLFLKNIEKNINKIFSTTNFLNLFKDNDLKFTFKIKKETLDYIKAPAIEIVNRGGKRIRPMIMILLAYALGLKEKNTKLIYKLSLLLELPHSGSLIIDDIEDNSLKRRGASAIHLIYGIDNSINAGNLIYFLPAKLIEKSNLKENQKLLIYENFFTTLSNLHLGQGIDIKFHNESYIPSIKEYISLVELKTASLFGMASFLAAILTNNEDKAKKIYSTFLKLGVYFQIIDDIKNIKNKINGKEFGDDLLEGK	13.5447
RBB00793	NC001318	BB0315	228	28	MRKITIMILFYGLIINVCPTTTTSILKLNKKANKHTIEKLYQKSMLLKDSKKYNKAIESLTKIINMDQNQADAHLLLSELEYLNKNWKKAIIKSQDYLKIIDFKDKKNFLDISWAYFLIGEVKNSMDYIIKFFQSGKELFRENIFIAIDALFKKSIYHFTNNENAAFNAILSSTFQLALNDDTLFIIFLNNLEIIKQIPFYHFNRKKLEELYLQISTLKTIQNTTCRT	12.2807
RBB00794	NC001318	BB0316	268	27	MFSIFEQAIVFSYLALGVLYTEKIGFLNVSIEGISYLSIFLTSFFIYLGYGIFMSTIFTLFISFLFGFFLSFVVKKNYDIFIAGIGINIFCYFFVXYLMKSNFNFIPGFTLNLSGNFEIFVFIAVFFIFLFITVYVISYSRIRAVFEFISSGSYEDILGEKISSRFKSFAIFVSIFTASLAGSFIAVSLNAYSYNLGLNNGWLAICILYIAFSNPLLIFPISFLIVFFEYQFFRTQEYVNSYFSLSFQFYVAIII	10.0746
RBB00795	NC001318	BB0317	310	46	MIFFRNSFMALIFSFSILSISYFFGDFFQFSYIKMISWRFILFLIMATGIATCAKSNSLNLGNEGQIYFGAFLVYIFSSFFGLTYFNFVFLILLSSFFVGLLGLIPFFITFFFGLNKALTGLLISYGNQRLVDGFILNMLKTGSFSNQTKRINSLFALDSSLIYLFLLGVSVWLFYVFIHKKTIYGLQLEILSNKKKIDIFFNINEFKYKFFAVFGSAFLNGLAGSMFVVFFRPYLVLGLTSGLGWSSLIVAVIS	14.8387
RBB00427	NC001318	BB0318	486	56	MVEFKNIVKYFPDIDKPILDSINLKIGEVKIFTVVGKNGEGKSTLAKIIAGLIEFDEGEILVNGIKQKNWNVDKAKNNGIYLVSQVPNLKMNLRVWEYLSIYWFGYEFFMPMNKSKTYKYYRWLMQFYKISFDLDKKIKDLNIKEIYFLLIIAALKENAKIIIFDESAAYFSQKEAQAFIKLLVLLKKSGVASLFITHSEITDAIKFSDEFIILKDGKCFRTVNKESILSKLESSSDKVFVANINCNKFEKDPIK	11.5226
RBB00426	NC001318	BB0319	350	37	MSKKVFFKGFWILFTIFHLYLFVYLIFFKKRKVDISNKTNIALFIPGVISGSPSYKEMYDSLFEFKKNHENLEIKVLEAGFNQSEWIEMLEKLLTSKKYDFLITTNNAMQDIVDSVSSNYPYTKFLIFDSLVKNTNKQVYSVSYNVAEEAYILGYYVGLFLKEFIKSGFGNAALIAGQNYPVMNDYIYRYFKKGILDTGMRSEVYYRVLGNWHDSNLAKLLSDSLIKDSGALVILPIVGPAVEGVLSSVRENNIS	10.5714
RBB00796	NC001318	BB0320	35	6	MRSSVDRIINFLISFGGFIFYSLLLIFYLTFMALK	17.1429
RBB00797	NC001318	BB0321	65	13	MLDGMVYSLKIQIEEEINIFVFISCLKLLISAILKKMKNFQVLLYYSTKFKIHIHNLLNILLNLG	20
RBB00425	NC001318	BB0322	352	35	MLSSRTLFSQVAVVKEIEGRVSVVRNTFPVKLDLDDEIFEYDFIEVGENSKLKINLYEINGISVDLIFYSNTNSFVFYSSLKDLQDAKIYLFRGSVDAIIHSIVKGSSFSVIIDNNLFKAENTSKFYVNSDYFNNCFINVYKGSIRHINKTEYLIFPNTSLLLFNGNSFLHKVNEGTLKGVNQNFIRMAKDNFMSLNKRFLYFFVLKYIEDSFRFNFMYNYLMKDFKFNSIYSKWSLEDKNYKFGNRVDMIKNVN	9.94318
RBB00423	NC001318	BB0323	377	38	MNIKNKLISLLIVVAISFIACKTPPESRESKNAKIAQPDNKNFQLRDIKDIKNELIRERGHLFYSKEFNEAERLEEAMKQSFSKKKAIEGNEIALKVLERYKTIIRETREKKEKTNYLKENIEKYLNDAEANEAYIWIPLEIDEVNNLYFEATRKYKNYDLDNALDMYSKAFNRAQQAAKNAKEAKALKETDERMYKQLKALEAASNLPIYSNNKLIKPSPWNGRAFIKERNSHLNLLNTNKDTYLLGEAEISIP	10.0796
RBB00422	NC001318	BB0324	119	11	MKKLILLNLIFISCYTINLEKLTKETPYGVYLREAQKAVNVNDYNSALKAYEKMIQNFAHNSNIVATGKYEIAFIYYTTNKTEKAKKIFEELIGNNMEMPKWIKPLAKKILNKIENNKK	9.2437
RBB00421	NC001318	BB0325	369	31	MKKIFLFLFISFYLFGFEDSSLKIGIDDVYVEAHEEGFHLFIRKKPAIKSVILTESFEIPDKKKDVATYSFRTLSYNKVNGDEIRILNGRVIKNKELLSLTSSTPVPNKKFGEAFHILIPKKLKYGFPNFSTRSGDIDLEVLKSKKEPFWFSIRSFEKKYNDYLGRYQDNAYELLFKDDQNQGKIEFNELKDTFTKFSDEVVIANNGIDIVDKINKILKNSEDSVYDLDLVLVVDVTDSMKSNIEILKEHLFSII	8.40108
RBB00420	NC001318	BB0326	931	106	MPDVDKIIQFKREILDNLSNERLSKESFGLSMDVKLPEPGESIVPWIGEDLALDETDDELDLNFMLDALENEDKLSYSDIFNDNLPLSGSNLRVDVDSELSTLNNDFDVSSSDSFENNIDKVLDDNSIDLEIASKLDFDNLINSPELSSEELINNQGNNNFFEANNDSSVLGDSNFLQSNEFNIDDAVNGKNQTDEQSEMFVGDSLNLSADEDDFENVIDDFKFLEYDQNANFKRFEFKVNYPLFLKHLNSYPRN	11.3856
RBB00419	NC001318	BB0327	298	27	MFVQNESFDKYFKDMESDFVSQFKSVENVNYLDKSYRNADSKSRRLADRMIERLLESGSTIVGIQNILELYQKTKSGKSSIILMEHYSNFDFPCFQFLLYKMGYHDIADHIIPIAGVKLFRDNLFVKTLSLGYNAILVYPPHAFVGVGLEHARQRRVFNTNSMKYIYEKKNSGYIILIFPTATRYRKGRPETKKIILEIGNYFKIFDYYLMIGVNGNVLEVSEDGDMSHDVFKRDSLIYNADKVISIAEYRDEIL	9.0604
RBB00418	NC001318	BB0328	529	49	MKKENPMKYIKIALMLIIFSLIACISNAKKEKIVFRVSNLSEPSSLDPQLSTDLYGSNIITNLFLGLAVKDSQTGKYKPGLAKSWNISEDGIIYTFNLREDIVWSDGVAITAEEIKKSYLRILNKKTAAMYANLIKSTIKNAQEYFDETVPESELGIKAIDSKTLEITLTSPKPYFPDMLTHSAYIPVPMHIVEKYGENWTNPENIVVSGAYKLKERSINDKIVIEKNEKYYNAKNVEIDEVIFYPTEGSVAYNM	9.26276
RBB00417	NC001318	BB0329	528	47	MKLQRSLFLIIFFLTFLCCNNKERKEGVSFKISLGAEPSSLDPQLAEDNVASKMIDTMFRGIVTGDPNTGGNKPGLAKGWDISSDGTVYTFNLREKITWSDGVAITAEGIRKSYLRILNKETGSKYVEMVKSVIKNGQKYFDGQVTDSELGIRAIDEKTLEITLESPKPYFIDMLVHQSFIPVPVHVTEKYGQNWTSPENMVTSGPFKLKERIPNEKYVFEKNNKYYDSNEVELEEITFYTTNDSSTAYKMYENE	8.90152
RBB00416	NC001318	BB0330	541	58	MSFNKTKKIGKKIKIVTLLMLAVSLIACNNNSEKEKLAFKVYIGGAPSSLDPHLVDETIGARILEQIFSGLLTLNTKTGKLKPGLAKNWEASKDKKTYQFYLRDNLFWSDGVEITAEGIRKSFLRILNKETGSTNVDMLKSIIKNGQEYFDGKVSDSELGIKAIDSKTLEITLTAPKPYFLELLLHYAFMPVPIHVIEKYKGNWTSPENMVTSGPFKLKKRLPNEKIIFEKNERYYNAKEVELDELVYITSDNDL	10.7209
RBB00798	NC001318	BB0331	51	9	MSNLIFNKMYFLFLIFYLKFYSLDLRRIFLCKILSKIIIESYTLFMYFCFK	17.6471
RBB00415	NC001318	BB0332	306	38	MLKFTLKKILGIIPTLLVIIFLCFFVMRMAPGSPFDSEKPIDPQVKARLMEKYHLDKPFYIQAFYYITNALRGDLGPSLKKKDLTVSQYIKLGFPKSLTLGVISLIISLSIGIPIGILAAIYKNTYVDYIITSIAILGISIPLFVIGPILQYFFAIKWGLLYTSGWITERGGFSNLILPIITLSMPNVAIFARIIRGSMLEIIQSDFIRTARAKGLSFKKIVIKHMLRGAMLPVVSYIGPAFAAIISGSVVIEKI	12.4183
RBB00412	NC001318	BB0333	349	41	MNSLEKQNEENNSKLERRAWSRFKENKLAFGSLFVIGFYISIAILQPILPIYKYHTQIVEHSDLPPSFQAAGELWYNKEKKFIEKLAKKEKREINEEELKKLEDIKRKIENEVQIIDKKEVKIHKRVYLLGTDNLGRDLLARLIQGSQISLSVGFIGAFLSMIIGTILGSIAGFFGGLPDKIITKTIEILYALPYLLIVIILMAIMERSIIGLFIALAFVSWLTVARVVRGQVQSLSSSEFIQAAKTLGATNQRI	11.7479
RBB00411	NC001318	BB0334	290	34	MEKENILEIKNLTIEFRLKHTTIHPVSNVNLSVKRGEIRAIVGESGSGKSVTSMAILKLLPELTTVYKSGEILFENQDLLKLSEKELLKIRGNKISMIFQDPMTSLNPFLRISTQLEETIILHQGLGKKEAKEKAIEMLKTVGVVNAEERIKHFPHQFSGGMRQRVMIAMALSCHPSLLIADEPTTALDVTIQEQILLLIKNLSKKFNTSTIFITHDLAVVAEICDTVSVMYQGKIVEEGTVEEIFNNPKHPYTI	11.7241
RBB00410	NC001318	BB0335	323	40	MSSKKEIILKVENLMQTFTTGEDFLFWKNKQKVNAVNNVSFEVEKNKTLGLVGESGCGKSTTLRSIMQLYTPTSGNIYFNGKNITKLSKKELLKTKKDMQMVFQDPHTSLDPRMTIKEIIAEPLEIYNENKILPKTKQEIEQRVNELTDIVGLHKSMLTRYPHEFSGGQRQRIGIARALALNPKLLLLDEAVSALDVSIRAQILNLLKALQKEFNLSYLFISHDLAVVKYMSDKIAVMYLGVILELAPRETLFSN	12.3839
RBB00409	NC001318	BB0336	251	21	MKERCLYLLVFVALCVNNLFSDDYLIYDFDLSLNEFLEVSTRKDNLEPMVDSNRILLFYPPKKEIRKIFAAFDFDQYSKKYLFKKNEHGVFFVKVNIPHGTSSIKYRLIVDGVWTNDEYNKNVVYNEDLIPFSKIEIAKEKSSYISLRNPIQSYDNNEIEIFYIGRPGQIVTIAGSFNNFNPFLNRLIEKEDNKGIYTIKLKNLPKDRIYYYFIDSGNKVIDKNNVNRINLYFVEGIDNKIDFEVSYFDHK	8.36653
RBB00408	NC001318	BB0337	433	31	MGFHIYEIKARQIIDSRGNPTVEADVILEDGTYGRAAVPSGASTGINEAVELRDGDKSVYMGKGVLKAIENIKNIIAPELEGMSALNQVAIDRKMLELDGTPTKEKLGANAILAVSMATAKAAAKYLGLRPYQYLGAYKANILPTPMCNIINGGAHSDNSVDFQEFMIMPIGAKTFSEAIRMAAEVFHTLKGILSGKGYATSVGDEGGFAPNLKSNEEACEVIIEAIKKAGYEPGKDIAIALDPATSELYDPKTK	7.15935
RBB00407	NC001318	BB0338	136	12	MKKSNFSNVNLSMGTGRRKSSVARVYIREGSGNIKVNNRDFDSYIQLENLRTMALSPLVLTNTLGKYDLYINVYGGGISGQSGAIRHGISRALFKLDESNKMILRSNGFLTRDSRKVERKKFGQKKARKSFQFSKR	8.82353
RBB00406	NC001318	BB0339	146	14	MNKITNNDTIWIKPKTVEKKWYVIDAADRILGKVAVDVVKILRGKHKAYYTPHQDLGDNVIIINASKVKLTGKKYQQKLYYRHSRYPGGLYSDTFRTLSERKPCAPLEIAIKGMLPKGPLGRNLFRNLKVFSGSEHTLKAQNPIKL	9.58904
RBB00405	NC001318	BB0340	269	33	MYDLPLIDNLPVIKRARFFYLYDIHGKRYLDLYLNGGRNFLGYRVQGLNRLFKQTMSRGLISPYPSVFKNQFINLVFTFFKEAGSVYIFKLEKDAKEFLLSLTGKNKFFMPWEKEEGIYEFRVGFSNIKYPMIFNIPLPDFMSVSIVVMDNLSRKIEFKDNFDAVTLSLARHTLSKLLFYKKNIDIDFNSFATPLFRIADRYMLPLYDACYHAEIFNEFLKFGYLISPNFSIPSIVPLKFSKGDLDNFKKLCFAL	12.2677
RBB00404	NC001318	BB0341	485	50	MEYKLVIGLEIHVQLGLKTKAFCGCKNEFGGVPNSRVCPICLGLPGSLPSVNVELINSAILAGHATNSKIRNVVKFDRKHYYYPDLPKGYQISQNDKPICEGGSLLIETPSGPKKINIIRIHMEEDSGKSLHLLDSENQSYVDFNRSGAPLLEIVSAPDINSGDEAVAFLSSLREIFRYLDLSECNMENGSFRCDVNVNLIVKENGVEHKTPIAEIKNLNSFKSIKAAIEYEELRQQQEWIQFKKTLNSCGKHTR	10.3093
RBB00403	NC001318	BB0342	496	59	MDIFHLLKYWSKDKVLDLSNLTLTKIQELVLTRKCKIYDILLAYKNNYELNKDINGYIEFFDDSLEIAKRYDDCLKNCELEDLPLIGMLIAVKDNISIQDKSLTCASEILKGYISPYDATVIKRLKNKGAILIGRTNMDEFAMGSTCEFSYYGATLNPLNREYVIGGSSGGSAAVVAAFQAPFSLGSDTGGSVRLPASFSGILGFKPSYGGLSRYGLASYASSFDQIGFFSHSIEDIALILKHTCGSDKMDSTSV	11.8952
RBB00402	NC001318	BB0343	91	11	MKDIHLKNSLKLSLVTLSRESEDKFISKFEKVIKLVNKISNFEVQINFNANKKKISTLREDKVEFSLSIEAIKKLSNSFLDGYFSSPKILE	12.0879
RBB00401	NC001318	BB0344	699	74	MMDKIKKFFSSLNTSQEKIVFSKSKNPMLVLAGPGSGKTRVIIAKIVYLIKYMNIDPNEILALTFTNKAANEMNDRINDLLKFDKKLHIQTFHSFGSWLLRVYYKDFNENYDSNFTIWDTNDVVKFVKQIDLAPNLEMAKHIAALILKDKENFFLEKFIQFTEKEYEYIKIYEEEKAKNNAFDFSDLIIKPILMLRQSKSLKESIQSRFKVIFVDEYQDTNYSQFLFLKELYLDGMYFMVVGDEDQSIYSFRGAR	10.5866
RBB00399	NC001318	BB0345	398	47	MKENDFIKFGSYLRKVRDSKNLTLEMVAEDIKISIKYLKALEESNIEIFPNEVLAVGFLRTYSEYLDIDSRLISTLFKDYKSRLNNSYIGIKSEDKISNLGFLSDNKVSEKKIFFFSLESLSIFKVFLGIVGVLLLFVFLYFREVEGYFKKFFNLSQDEKIISNIHEVSFDKKNFWNVSLKEGDFLSLTYSDDIAKYRASFIGDDLVIVDESKKSKNILNLGEFKEINLDDNIRVKIIYENYYYDKLKIAHVSLE	11.809
RBB00398	NC001318	BB0346	216	22	MIKTILLLVLYPVVVFSQISANQYFEGIYAKYQNIEDMQATINFTLKGLKQTGVLLYKFPDKFIINLDSNNQVFVSDGEFLTVYVPSLGTSFNQQLLKGSSGGGLMKVLNSEYSVSYTNSPNLEDLDSSEPGKYIKLTFSRKLYKGAATINSFIIAFAPDGIIRRITAFPTSGGREIVIDLTAVKFNVGILDSKFKYDPPKSSNKVDNFLYDIKKN	10.1852
RBB00397	NC001318	BB0347	475	56	MIKMSLNYTEINTLIKEIPFTNSLITKIIQPDYKSLVLEIYNKIDNKKFKILICLNPNTTRFHITKKNFKKNALKLRFSDFLKSKIQNGKIIKAFQMKNERIISLEILQKDMIILFIKLWPSSPNIIATNSNFKILDAYYRRPKIKETTGEIFLKAKEIHESNKMSDKKIMELKEEYNNTSYTSYSEFLENYYESLNDQIKKTNIKELLIEKYKKELIVLEKRIDSLKQQIKLLENIENEKEKGELILLNINKIQ	11.7895
RBB00396	NC001318	BB0348	477	28	MISKLTKIVATISDLRCEPEHIKDLHDAGVNVIRLNTAHQSHEDTIKVIDNVRKISNKIALMIDTKGPEVRTANIENPIIVKTGDKVIISTSPINEPNNFQTNYDGFVKEVPQGSKVLIDDGELEMTVVAKLPDRLICEIKNDGQIKNKKSINTPGISLKLQSVTEKDKGFIELAAKYNVDFIAHSFVRHSKDVQDVQEILTASGNPDVKIISKIENQEGIDNIEEIAKASYGIMVARGDMGVEIPAEDVPIAQL	5.87002
RBB00799	NC001318	BB0349	246	29	MVENIFYSDNTNDLSFKLEEKKTHKALLTSYGSYEFFLKNECLFKKIISNQTNNVFIISEAKSNFLINISNHNVWKIFNKNIKVNLKILKLLKTLNFINIDDKLIENDHKIEITLNFISNIKENIKIIPIIFGKTCNKHLLKFCEFLKPFINREENSFIFLSCFISKSTNIKKALKFEENLKHILLEKKLPNLNLILENYKSKKIFPENINAIMTISSLFKHFEFTDSKITFNSPEYLISNSILIR	11.7886
RBB00395	NC001318	BB0350	92	7	MARKCEITGKKTMFGNNVPRKGLAKKKGGAGQHIGVKTKRTFKVNLINKKFFIPNLGRSVSIKVSANALRSISKIGLDAFLKKNCKKIENFL	7.6087
RBB00394	NC001318	BB0351	522	68	MMNLGLFDFILSMFSINKELTSEQIKQKRLKEVKVSLGRVSNFFNASKIQALPQFSRFLYNFYKIFSPLRPFAQRYKNSNKIVHFVVEKYLNENQKKSLDYIYSFSASDNINFASDLPKNLHNNLSYLFKNITQEQIKLIDETYEALHNFFDLVLYQYHLVLKNFDNLLPEDDFVYRPRFSSIGCGVIIDDLKDLLECISCIKNISIWKNLYDIILEIYGNKEDFPIKSNVWIKVISSILDINKSKEILYLIRYV	13.0268
RBB00800	NC001318	BB0352	377	35	MNNFMRIKNLILIAILLISPSCSTNKNIVVLTDNKTIPFYINQFNIENKANFIIKFRNNIDLQTIEKENAQIIISKNIGNTNIANHFKSVKINYNPDYPILKHIFKQFNYKIIPLGFDIPILIYKNTHHIKKYINTKYLKEEYENFIKDGKFFISPYVSENLFYVISQINNVRFSFEKNKLNYNENQILKMLEYFSSFLNTKQMDLQKDFFNKYGYLKLNKILLNKKSLLIAGLSDITFYNSLSEQEKSQIKFSY	9.28382
RBB00393	NC001318	BB0353	599	81	MKREIYAFLSNFIIFMCFFLGLLFSYSYFFGENFLEKHKLIATFFDSILLFYKYFFGFFIFIVCIYFAFFVQQEIKIHLKSHNGYLFSRLYAFLLLFFIIGLFFTFIFNLILPYIIAQRNEYKFSYDRYNLLESEANEISLKIKHIDISLAANRFFLSSDLTDSMKQKRKHLENLIRIYDKMRIIYVNNEELLTNYYLVKSEYSKIPSYDVDLEKVKKTFSKYPLQSLKKQDFFNIVNEFISKNDYYTANYFAYI	13.5225
RBB00801	NC001318	BB0354	346	44	MKRLKRRLKIFWSITKRLKVFSIFEGGGFAVFDSLRLIFLIICRFILIFCLFSLMFICTFYLKYKFLYFNFSIFSYSLYYNAYIYSFPLSLVVTFMRISCPFYGIVLNSSRESFYFYCIIFVLILLFSYLGFLVSHSFHSYYINSNRNDNFILKDEIVHFLNDKIIFSSNRPRIYGFNGVLIVSENDKGDKGFSYQSNISNSSKIDFVENNFLEQKIYNNFVDFLFRDLKILNNFLLSLNYLNLIFNILGISLLL	12.7168
RBB00391	NC001318	BB0355	162	13	MAFLLNQSVVYPMHGVGTIKDIRTKEFNGEIIDYYEIHFPFNDMIFMVPVAKVDDFGIRALVSREKVEEVFDVIKEFEGQIDSKKIKDGGHEFYKKSDILDTAKLYKFLYKKSTQKELPFYEKRILNDFELILEHEISLALQISFEEAKKKIKNILVDNKKA	8.02469
RBB00802	NC001318	BB0356	164	18	MSIFQGILIIPIVIFIGLKAFLKALIFKKFRNHIKNSSLVFLNSKIVRFFYRIFKRVNIDCYDSNTVLLILMEILENAHKTCYIIDKDKVISKKKFLRLKESHKEISFIGYYDLKAVKRNKEMFFANINKLTPSVIISFCNDRYLENLFYENKFNIRTNLSVFL	10.9756
RBB00803	NC001318	BB0357	30	3	MANLKDIYSKPDRFYFLGVPIDVFDSRSSL	10
RBB00390	NC001318	BB0358	243	19	MKQIVLDENCLAGNFIIVKDAKIYHHLVNVRRLKKGDKLNILLKDKELRASEIVKIGSNFIKFTTNKIDKIEKNNFEISIFISSLKGRKIDLVLRQVVEIGVSEINIINADRSVSKIDINNASAKILRFSKIIDEALKQSGNKIVPKINFYNNFFYLPYSFCTTRYYVAHPSGMILSKNESFDNFGKIGIIIGPEGCFSESEIVFFKEKGFNFVRFNTPILRADTAIIYSLAYFKALLEDYNG	7.81893
RBB00804	NC001318	BB0359	475	38	MKNKFLICVYFLLTLGISSLVIVESIFAFDESNNKLSRSNYEQMMIQAFEFVKENYVDPVSDEVIFEGALKGIFQSLGDPYSQYLTKKDLEEISKTTVGDYVGIGISIIKKMHSQDKQDKAKDFDPNSACVSIVTPFEGGPAYKAGIKSGDCITAVDGKSVYSMEVDQVVDLLKGKEGTKVKVSILRGKNLTLDFELTREKIEIQTIKYDVINSDIGYIRIVSFNPHTSVDFRKALDNLKNKNIKSLILDLRLNT	8
RBB00805	NC001318	BB0360	141	26	MLNSHPKKTQSLYRAGLVVLQITESLLILALLYQAINKLIFINNYSIKFMLTFILYSPEFFMANLTTYYFIYEKFKILHSIIVITKLFQIILTLLLFILGFIFKIYVYQTSLAIILGITVVYLVFNVTILVLIKAKIKNLE	18.4397
RBB00388	NC001318	BB0361	380	43	MIIIPVASGKGGVGKSLFSTNIAICLANEGKSVLLVDLDLGASNLHSMLNIIPKKSIGTFLKTRINFSDIIIQSGIKNLNFIAGDSDIPELANIAASQKKIIIKNLKSLKYDYLVIDLGAGTAFNIIDFFLMSKRGVIVTTPTVTATMNAYLFLKNIIFRLLSSVFKRGTKGNEILRTIKQNSIDLQRVYIPNLLLKLESEDPENYSKFNKLFRTISPFMIFNMLKAPKDIEKTEKIIKSAKNYLSINLQSIGAI	11.3158
RBB00387	NC001318	BB0362	328	40	MPNYINYPSWLHPEVIQGIPITWYSLSYILIILISYKFIWYQIQSDNVDIKKEDYEIFMFSLVLGAILGGRLASTLVYDKSGIYYSNPWLILLPFDQHWNFTGFRGMAIHGGFLGAIIAPLITINTNLKNTNVQKYFLKLTDYGSIAFSSGYILGRLANFANAELYGRVMKGGIIFPNAEPFDTNIPGVKEFASSVGLEISPHDLLINLPRIPSQLIEGFFEGPVTFLLLWFLFKKIKKYDGFIFGVYVMLYAFF	12.1951
RBB00386	NC001318	BB0363	670	70	MNKVNNYQNINSVIISKKEVGLRDLIKLKSIFNLIQIVKSEKALYSEYVKQNNIKFAIIYNYEKPIDFSINIANELKNANKIHSIIISKEKFDEEYLKLDHIEIIKDISELEYKQSLIHQKKLFCDNKNTTLDFFLNLSELIKEIVIITNTKNEIIYINEKGSKNLNLPMKTSGNIIKVTDIDIRDWEKLEKINLSYHTNSIPEFKNILITDCLLTLKNNKKLHVDIFISTIAQNNIDKLITIKEISNSNKIENY	10.4478
RBB00385	NC001318	BB0364	126	14	MEKKIALIAHDKKKEDLVNFVKQNYLFLSKFKLIATGTTGSKIQQATDLTIFKYKSGPMGGDQQIGAEVAEGNILAIFFFRDPLTSQPHEPDVSALIRLCDVHKIPLATNVKTAEILIKGLESLIF	11.1111
RBB00384	NC001318	BB0365	194	12	MYKNGFFKNYLSLFLIFLVIACTSKDSSNEYVEEQEAENSSKPDDSKIDEHTIGHVFHAMGVVHSKKDRKSLGKNIKVFYFSEEDGHFQTIPSKENAKLIVYFYDNVYAGEAPISISGKEAFIFVGITPDFKKIINSNLHGAKSDLIGTFKDLNIKNSKLEITVDENNSDAKTFLESVNYIIDGVEKISPMLTN	6.18557
RBB00383	NC001318	BB0366	458	35	MKKQNPWIYLNEEEKNQILNFSESYKKFISKFKTEREVTAYALDKAKKLGFINAEEKKNLMPGDKIFYTCREKSVAFAIIGKNPIEDGMNFIVSHTDSPRLDAKPSPISEENELTFIKTNYYGGIKKYQWLSTPLSIRGVVFLKNGEKVEINIGDNENDPVFVIPDILPHLDRKIQRNKKSDEIVEGENLKILIGSLPIETKEKNKVKLATLQLIKEKYKIEEEDFVSSEIEIVPAGTAKDVGFDKALIGAYGQD	7.64192
RBB00382	NC001318	BB0367	92	7	MADLEKINKIKVAEHIVECFGGIKNIKNIDKDLTRIKILVDSNSLVKRDDLTKNDNIIGTIKSNELTEVVINFEIIEDVYNKILYMMNEQKQ	7.6087
RBB00381	NC001318	BB0368	363	39	MSFYKVIGGVFMKISVIGAGAWGTAISKSLADKFDFNIFLWVFEEDVKNDINNDNVNTKYLKGIKLPKNLVASSDLFEVVTMSDYIFIATPSLFTVDILKKLDQFLHFLEIKPKLAILTKGFITFDGKTQTVIEAAERIMKGYKDEITYIVGPSHAEEVGLGVITGLVAASNNRENAYLFINLFSKTPISLFYSNDVFGVQIAAALKNVFAIAFGILDAYKLNYPNLIGNNTESFLFSISLNNIKDIAMELGGRN	10.7438
RBB00380	NC001318	BB0369	763	98	MYDRRALNCLFFNTFLFFMESRHLVFTEEHIFYGLIKSDKVKELLNLCAIDFYKLNKQLEEFFSKLPLRGNYIPDYVSSMDYLYDDIISVLFFYKKPYKIQEKDLLWVLVKKRKNSILDALLSSGFNLTIFDKLIEAHDYLAVNTKSASGDSELIAEYIHNNAPKRKGGFHIFDDKRDELDQNNIFLESKDSIGNFLTNVIDTLDLKYNPLIGRSQELSRLIQVILRKHKSNPILFGEPGVGKTVLIQGLAYKIK	12.844
RBB00378	NC001318	BB0370	405	48	MNLALSLLHKRGFLKQCTSLKVLSDLMDREKIVFYAGVDATSSSLHIGHLIPFLAMMHLRQHGHMPIVLIGDSTAKIGDPSGKSEMRKILSSEEIGNNALLIKNQLQRITKFTSECFIHNSNWLDNLNYIEFLRDVGMHFSVNRMLSFETYKRRMDFGLSFIEFNYQLLQSYDYYMLNKIKNCRLQIGGDDQWGNIISGVDLIRKKNGSETFGLTFPLITRSDGKKMGKSEKGAVYLDSNLFSIYDFYQYFRNTS	11.8519
RBB00377	NC001318	BB0371	445	29	MVRMEDIISLAKRKGFVFQSSEVYGGLSGAWDYGPLGVELKKNIKKEWWKSMVYLHENIVGLDSAIFMRPEIWRASGHVDGFSDSMVDCKDCKSRFRADFIDLSKNCPNCKVGNNFTSPRSFNLMFKTHIGVVEDSSSEVYLRPETAQGIFVNFRNVLDSSRLKIPFGIAQVGKAFRNEIVTKNFIFRTCEFEQMEMQFFVHPKQIDEWFCYWQQNRMNFFIETLKISPDRLRFKAHDSTQLAHYAKAAFDIEYE	6.51685
RBB00376	NC001318	BB0372	490	55	MSTRVRYAPSPTGLQHIGGIRTALFNYFFAKSCGGKFLLRIEDTDQSRYSPEAENDLYSSLKWLGISFDEGPVVGGDYAPYVQSQRSAIYKQYAKYLIESGHAYYCYCSPERLERIKKIQNINKMPPGYDRHCRNLSNEEVENALIKKIKPVVRFKIPLEGDTSFDDILLGRITWANKDISPDPVILKSDGLPTYHLANVVDDYLMKITHVLRAQEWVSSGPLHVLLYKAFKWKPPIYCHLPMVMGNDGQKLSKR	11.2245
RBB00375	NC001318	BB0373	255	38	MVEKIRLGFNIIFLGLFIYFLAILRFQMKLSFILFNYQFIVVYFLLVIVFNVIYSQYFFPRLYFILNGMEDAFTFLKLKMVRKKLKSVFEISILLRFILIKQDKKSLDELYFYLKDTRLRHKTIIELYSVLISFREKEKASSLILNYKYSRNKWVKYCEALSMLSFEEHSKLKELVNFLDKFFLKNDIFTIYFYYLLRKSKTSFDLLESKKIEIRNRYYKFKNRIDSKHTKLLGSNLFFVVFYYIYDFSKKDVFY	14.902
RBB00374	NC001318	BB0374	379	31	MQNSESIIKNIKNSSYLIDKEFLVWPENAFIGDKNIELIEKWNLKSYIKERKNFFSDDSVKKEYEEIHKKFNEEAISSYHVIISNLEEIYENCKRNKKIYYQDIMPTVKKVIEFYKKQKKIFIKYFRIPKLSANYHIIHSVNTAILTVALGNEMGLNNYKTVELCSIALLHKIGFLFIPSKISEKKEALTEEELEIIKKYPIISYKIASTSNLSRSICLTLLTHKENLDGTGYPKGLTSENISIESNIIGAASAY	8.17942
RBB00373	NC001318	BB0375	237	22	MILIISAMQEESEEINKILDNKEEIVLNDYLENKKIYKGKILGKDVISLTTGIGKVNAATWSSQIISKYKITHIINSGSSGGIKENSNLKILDIIVSSETAYYDFDLTKFGHKIGQVPNLPQKFKADEELLKKVANIVDNKLLNIDIHIGLILTGDQFVDNEKNLETIKKNFKDALAVDMEGAAIAQVAHIFKIPFIIIRSISDLPNNKDNHIDFNKFLKTSSINSSKMTKELIRLI	9.2827
RBB00372	NC001318	BB0376	392	23	MNKIIAANQTLTSEAVSEGHPDKIADQISDAILDEILKEDKNAKVACEVIIAQNLVVIAGEINSPVKKNIDIKEVAKNIIKDIGYTNIDYGLDYKTITVIDAIGNQSRDIINAIEKKGSNALGAGDQGIIFGYACDETKNFLPAPYELANSILKKASNLRKSGAIKWLRPDSKSQVTIEYDKNRNPVKIKNIIVSHQHHPNISQKLIQQTIIEEIIKPTVQDKSMLDENTAYCINPSGNFVIGGPTGDTGLTGRK	5.86735
RBB00371	NC001318	BB0377	157	11	MKKITSFTIDHTKLNPGIYVSRKDTFENVIFTTIDIRIKAPNIEPIIENAAIHTIEHIGATLLRNNEVWTEKIVYFGPMGCRTGFYLIIFGDYESKDLVDLVSWLFSEIVNFSEPIPGASDKECGNYKEHNLDMAKYESSKYLQILNNIKEENLKYP	7.00637
RBB00370	NC001318	BB0378	220	26	MRRNFLFFFVFMLNAFRIYSGIPSYLNVYSGVGLGVDNFTQDLFFYERLKYQFFSGVGVNVSQNLAFGGEFNLDIKFLPSHTPYTNEIIFMLDDQAYLKHSLNYFIIKDVSFSLRMYGNYFFLSYTPMFSLIFFTGLKFSYIGAKICFVDSRDWVLLDNFVLGIDIGARINVDFIFLEYTISPIFYNKPLLLNQMHKITLGFIFQFDVATKNESEILSIL	11.8182
RBB00369	NC001318	BB0379	149	16	MLFFYNRIFLMYDCIFCKIINKELPSYKVYEDDLVLAFLDINPLTVGHTLVIPKEHSESLLNMDDKFNERVLKVCKKISNALKRINSSIYGGINIYSALGAGAGQEVFHTHFHVIPRFKNDGFGFKRGNKLNLEVEKFKELSMQISMNI	10.7383
RBB00806	NC001318	BB0380	454	57	MIDIDELRIFLKEKSYSKIKEKFLKXDSXDIAEALKRLNGTELILLYRFLPKKIAVETFSNFDQSTKNKLANSFTNKEISEMIDELNLDDVIDLLEEVPANVVQRFLASSTEENREIINKFLSYSDDSAGSIVTIEYVELKEDFTVGKALDYIRRVAKTKEDIYTYYITDDEKHLKGVIKIEDLILAKDDVILSSIMRSSGFYIVGVNDEKEDVALLFQKHDITSVPVVDNEGRMIGVIIIDDILEVIQSVNTED	12.5551
RBB00807	NC001318	BB0381	475	41	MNKKMFPKIYYYDQDFIDIYNKSLSWIQDKVILQKVADRGKKDKNYYSENCDYIDQMQACMSSFFLVYSNGEYSSTSAIDKFYQLQEESGAIRARYDNNNAIIDLDENEENIGFPIFAWAEYNLYHKTGNKKRISEVLPILDKYYKWIESKFLKENGLYSIDVNKIFYKNSPRVDAYYPIDFNSLQVHNAYCISKLADILNDKNLSLEYKKRFFSLKVKINSLMWSEKDGFYYDLDVNENILEIKTIVGFFPMLS	8.63158
RBB00366	NC001318	BB0382	341	26	MRIVIFIFGILLTSCFSRNGIESSSKKIKISMLVDGVLDDKSFNSSANEALLRLKKDFPENIEEVFSCAISGVYSSYVSDLDNLKRNGSDLIWLVGYMLTDASLLVSSENPKISYGIIDPIYGDDVQIPENLIAVVFRVEQGAFLAGYIAAKKSFSGKIGFIGGMKGNIVDAFRYGYESGAKYANKDIEIISEYSNSFSDVDIGRTIASKMYSKGIDVIHFAAGLAGIGVIETAKNLGDGYYVIGADQDQSYLAP	7.62463
RBB00362	NC001318	BB0383	339	32	MNKILLLILLESIVFLSCSGKGSLGSEIPKVSLIIDGTFDDKSFNESALNGVKKVKEEFKIELVLKESSSNSYLSDLEGLKDAGSDLIWLIGYRFSDVAKVAALQNPDMKYAIIDPIYSNDPIPANLVGMTFRAQEGAFLTGYIAAKLSKTGKIGFLGGIEGEIVDAFRYGYEAGAKYANKDIKISTQYIGSFADLEAGRSVATRMYSDEIDIIHHAAGLGGIGAIEVAKELGSGHYIIGVDEDQAYLAPDNVIT	9.43953
RBB00361	NC001318	BB0384	353	30	MFKRFIFITLSLLVFACFKSNKKSIKSDKVVVGVLAHGSFYDKGYNQSVHDGVVKLRDNFGIKLITKSLRPYPIEGKRLLTVDEAMTEDAYEVQKNPLNLFWLIGYRFSDLSVKLSYERPDIYYGIIDAFDYGDIQVPKNSLAIKFRNEEAAFLAGYIAAKMSRKEKIGFLTGPMSEHVKDFKFGFKAGIFYANPKLRLVSKKAPSLFDKEKGKAMALFMYKEDKVGVIFPIAGITGLGVYDAAKELGPKYYVIG	8.49858
RBB00360	NC001318	BB0385	360	32	MYYEIYFLYFFIKSKEDIFMLKKVYYFLIFLFIVACSSSDDGKSEAKTVSLIVDGAFDDKGFNESSSKAIRKLKADLNINIIEKASTGNSYLGDIANLEDGNSNLIWGIGFRLSDILFQRASENVSVNYAIIEGVYDEIQIPKNLLNISFRSEEVAFLAGYFASKASKTGKIGFVGGVRGKVLESFMYGYEAGAKYANSNIKVVSQYVGTFGDFGLGRSTASNMYRDGVDIIFAAAGLSGIGVIEAAKELGPDHY	8.88889
RBB00359	NC001318	BB0386	157	10	MSRKNKKIKKKVFVDTRYNSRIVAKFANRMMYDGKKSISESILYSSIDLLADKLEESDKMAVFYKALDNIKPLVEVRSRRVGGATYQVPVEVREERREALAMKWIIFAARKSSGRSMKEKLSNELLNAYNSTGAAFKKKEDTHRMAEANKAFTHYRW	6.36943
RBB00358	NC001318	BB0387	124	8	MPTINQLIRKPRKSQTEKTASPALQNCPQRRGICTRVMTVTPKKPNSALRKVARVRLSNGFEVTAYIPGIGHNLQEHSVVLIRGGRVKDLPGVRYHIVRGAKDTLGVNNRKKGRSKYGTKKPKA	6.45161
RBB00357	NC001318	BB0388	1377	125	MKEIKDFERIKIKIASPDQIRNWSYGEVKKSETINYRTLRPEKDGLFCERIFGTTKEWECYCGKFKSVRYKGIICDRCNVEVTHFKVRRERMGHIELAAPVAHIWYYKYIPSRIGLLLDITASSLNSILYYEKYVVIEPGDTDLKKMQLLNEDEYIEARERYGMSFNASMGAEAIKTLLENLDLDELSSKLRIQMIDKDDKTDKKLLRRLEIIENFKISGNKPEWMIMEVLPVIPPEIRPMVQLDGGRFATSDLN	9.07771
RBB00356	NC001318	BB0389	1155	116	MIKRVHLGQGRADEILDLPNLIEIQLNSYEKFLQLDKLKSKKPLLNEGLESVFRNIFPIKSGNGDVALEYERYYIENDALNFTEKECKRKGQSYEAVLKVRLNLQFLTTGEIRQKDVYMGTIPLMTERGTFIINGAERVVVSQIHRSPGVVFYKEKDLYSARIIPYRGSWLEFEIDSKKDYLYVKIDRKKRILITLFLRALGFDTREKIIETFYNIKKIKVEDGTKRDLPGQYLAKSINIRENMYYRAGDKITLQ	10.0433
RBB00355	NC001318	BB0390	124	11	MALNKEDILTWLEGAKTMEVVDLVTAIEEKFGVTAAVAAGVGGAVSVGSADSEEQTEFDVILMSFGDSKINVIKEVRAITGLGLGEAKALVEAAPKAIKEGLSKSDAEELKKKLEAVGAKVEVK	8.87097
RBB00354	NC001318	BB0391	168	20	MFGGNIMSAKINAKKLEMFDLLKQFIDSKQNLFFLDYRGLNVAQLTELRNKIEGEHGSLKVVKNNIMKMVLKEKNINVVDSCLVGPTVVVTALEEANVIAKIFYDFVKSSTLKVKGGFVLGEFYDEAKVQAYSKLPTKKESISLFASVLKAPVSKLARTLKALADVKN	11.9048
RBB00353	NC001318	BB0392	226	14	MSKKGKKYIEAFSKVDKNKFYNIEDAILLLKEIKFAKFDETIDISINLNLKKNHTVRDTIVLPNQFMKPKRILVFAKGDRADEARAFGATYVGDDDLINKIKSGWDEFDVVVATPDMMKDVGRLGPILGKRGLMPNPKTQTVTNNLKDAINSLKKGRTEFRANKNGVISFSFGKSSMDNEKIKENYEEFVKEVVKKRPSDLKGAFIDSIYISSTMGPSIKVNFVWR	6.19469
RBB00352	NC001318	BB0393	143	5	MAKKKAISWIKLQVPAAQAAPGAKIGQALGPHGVSGPQFVKEFNERTAKMDPGIVVPVIITVYSDKSFSFIVKTPPASILIKKAIGIESGSKKSNTDKVGTISKEKLMEIARIKMSDLNAKSESAAFKIIAGSARSMGVEVEK	3.4965
RBB00351	NC001318	BB0394	184	10	MSRAWYVVQTYSQYEKKIEQDIRLLINEGVFGGVVLDVKAPIEKVEEIRNGKKRIRERKIWPGYILIELDLPEVGWKDIIANIIKVQGVINFVGVSKGQRPIPINDEEVKSVFMLTGEIKANKSIFMLYDFEEGERVRIKGGPFDSFEGLISSIDYERKKLKVAVQIFGRSTPVEVDFQHIEKI	5.43478
RBB00808	NC001318	BB0395	56	7	MFRFIKDSILELKKVTWPKYNEVVGNGKQVFWLVLFVSIFLGIVDYLMFLVVTYVF	12.5
RBB00809	NC001318	BB0396	59	6	MGKKKGKGAVELISLICEETGIRNYTTTKNRRNKQEKLELMKYCPKLRKHTLHKEGKIK	10.1695
RBB00350	NC001318	BB0397	282	30	MHFLKFLFSYLFLLYSNVSIIKDEAAETSVHRIIDWDRKVICFDIVKEINENEFRPVGLNTASKLIATINDFKDTLIRESLFKIIMDSENTFKNYFDLNPSLILNFSGPNSILKRSYIKYSEDLRSLTVRYELSLFPDFINLFFSHETPYKAFYPLVNSDVDKTDYTGIVIYVGEVYNNTSGSKKLEDSFFIKIYDENIRPYFDKRMVSSEALKKWGMLEYSNDVLYNNKNRVGHRPLKLVAKSIYGKNNTDIIL	10.6383
RBB00349	NC001318	BB0398	343	32	MNLLVKIAKFILILFLFTSCNQKQSEIQNLTHLLKSSNKNRLDKFLIIDRVVNIYIANKNYEDALEIVNNGIIDDESREYYPLYLYLMGNIYDSMGEDFVAFNIYKRVVDNFDDYVYENHSMKTRVAKKIVNLNIDSIDKINYYKFILNMGIDNLNNEEKGNYFYNLALSLEDVQDYDESYFYYKKFLSIPRAHLKIDSRDYFNVVTKINYFNNPEFVVYRNLGDLIQDVKNFVLSGNTSKLLNIRDKNNFFIQS	9.32945
RBB00348	NC001318	BB0399	219	25	MKKEFIMLLLLLQTIMNLNSINTNTSTSIVKELQKNLYIFNSKEYQKDKDTLNEFINSININDKEILQSLEKIKNELFIISVFFNNKKGILIALNLGAEINFKYKISPISISIINNEFEITKILIDYGISLNQIDDTGYSPIFWAIYTNNEKIFEFLKESGADLSFTLKNRKTPMQAAIETENIKLIKSLEKKKIYIDDNFKKKLKKLKNKEIVRILVK	11.4155
RBB00347	NC001318	BB0400	516	55	MLVGVFGGSLYKYPDSVDTDLNSRLPNILTLEEHDKQFFTKDFYKNLISSSKEIGFKLHKVLVDYLNPQSEEVDRVLKYNQVINIYWSFLRSIAKNISKLTMEQKILFRFAALIPNALGSEIQLLISKTIWDNHYNESFIYFDEWLYGVNNFKLSRLATDLPTDNFKEEDMEKVLLNKKEKLLANIDFAKSSLKRTDKIRKEALSKLRSMFEFLFSNNSQSDLTYMTEYGVQSSYPNSILKPLNFASNYVDDLIK	10.6589
RBB00346	NC001318	BB0401	400	43	MNIKINFFFTLPIGIFLGLFFPLGIYSSLSHAFIRLSYLSLIPFLIFSIPLGIENIIENKNFKKLFGKTIYYGILTNLSGVAVSIIAATIYLPQRIPILEKTIQNTCFFEKEALLETFFPKNIFKIFTSSNPNLLSIYMISIIIGTSFYYAKQKGRIARELMLSASNLFYHANGFIVNILNIGIIFITANYAANLKNFKDYPNYTNSITFFLAWTIIILFVILPTISYRLTKSFKMIYKGIFVSFQNIIFSGLAK	10.75
RBB00345	NC001318	BB0402	488	41	MSDFIASKEDDYSKWYLDIVQKAKLADYSPVKGCMVIMPYGYSIWSKIQSILDKKFKETGHENAYFPMLIPYSFLEREKDHIDGFSPEFAIIKDAGGESLAEPLVLRPTSETIIWNMYSKWIKSYRDLPLKINQWANVVRWEKRTRPFLRTTEFLWQEGHTAHATEEEALEETLLILDVYKRFIEDYLAIPVFCGKKSEKEKFAGAVSTYSIEALMQDKKALQAATSHYLGLNFAKAFDVKFQDKDGKMRHVFAS	8.40164
RBB00344	NC001318	BB0403	225	16	MIKLYIVFFYFFSFLLGFPENIFFKNLGFSNNDRYFMFGEYGFENGYYYSAAYFVDVVKNNFANSGVHSKTFKEHIGYSDSYDKSLYELLKMINFKVKEFKINHLRRGREIYFYVKSEIPETDFLNFVDFKTGNEYQVFVNKDINSQELSSSFNIFLSVRYCNSTLEKHLTVGRGNYYRKNVIDYRIREIVLFPNEDGIVFVLEKIMLNSYGNRYKRFMVEVKKY	7.11111
RBB00810	NC001318	BB0404	138	10	MKKRINGLKLASKSLRQIKFFCHSFIIKHCKKTYLLQIHKFIFFSKAKKSKQKYLPKNPLQTNKININIQSSSIIIAVFVIKNFLITKTLINKAIKNSTIKFCYQNKQININIFNFLCFIKNIVKIISKIENKKGEFQ	7.24638
RBB00343	NC001318	BB0405	203	23	MRMLLATIILILTTGLLAAQSKSKSMTEDDFDFDKLLAKEESVRRLFGIGFGVGYPLANITISVPYVDIDLGYGGFVGLKPNNFLPYVVMGVDLLFKDEIHKNTMISGGIGIGADWSKGSPEKSNEKLEEEEENEAQQVASLQNRIGVVIRLPLVIEYSFLKNIVIGFKAVATIGTTMLLGSPMSFEGARFNFLGTGFIKIYI	11.33
RBB00342	NC001318	BB0406	203	13	MIKIFKKIYILTLVLGMAHLSFASDNYMVRCSKEEDSTTCIAKLKEIKEKKNYDLFSMGIGIGDPIANIMITIPYINIDFGYGGFIGLKSNNFENYLNGGIDVIFKKQIGQYMKIGGGIGIGADWSKTSLIPPNEEEETDYERIGAVIRIPFIMEYNFAKNLSIGFKIYPAVGPTILLTKPSILFEGIKFNFFGFGFIKFAFN	6.40394
RBB00341	NC001318	BB0407	372	47	MNNEDNIFLMKNNIKEYDWGGINFIPNLLGDKIDGKPKAEMWLGAHKTFSSKILYKNEYVLLSDFLEDHKELLGCNDEFPFLLKVLSANKPLSIQIHPSKDIALKGYESENNKGIDINDPKRTYKDKNPKIELIYALSDFYALKGFLPLDEIKKIYEILELNFDFQSHKDFVKTIFDLQMYELEKIIEKILKNLDLIDNFRGYWFNEIYNIYGIDVGLLVFLGMNILKLKPGEVVYTNSQEVHAYLKGDCIELMT	12.6344
RBB00340	NC001318	BB0408	625	47	MFFNFLKKDLVFVLPEVNSKEDVIDFLIEKINDKGYIDNKKEFLQGILDREKIGDTSWENGVAIPHFIGDVVKTSFISLLYIKGSGVKWSEENPPVNLIFLICMSKKQQGNEHLKAIAFIAKLFEDDAFQNALRGFVTTDDIYYYIENVQRKAKEEVFGATKAEKIVAVTACPVGVAHTYIAAKKIENEAKKQGYSIRVETQGSIGIENALTEEEIKNASVVILAVDKDIDEKRFEGKRVYKVSTVKAINNTENI	7.52
RBB00338	NC001318	BB0409	209	17	MKKTPNTCIFLTLLIISNLNALANEEGNTNEKNDQPKQISNFFSPERGFIYSTGIGIGVGFFLNSNIKHLIFRPYYTFSNNTFDFLIVAMILTRESLNIPKKMQYFKSYIGGGINWHIANLIKKTKYFSATIGIGGRFYLSTNFIEDIRFYEKLPYVIEPYMFIEISSKKAIPLMGLDFKIDFLFLDTFNISFNFTIRYNFKDKNEMET	8.13397
RBB00811	NC001318	BB0410	39	6	MKKRSKFFLYCYILCLTGFLFFSLNPKALKQIKHKFMTI	15.3846
RBB00337	NC001318	BB0411	195	16	MVELALTLLKSKKIKRSTKFFEDTNIKGAFPKLEDYFKSGYDRGHIVSSADMSFSENAMKDTYFLSNMSPQKSEFNSGIWLKLEKLVREWAISKGYIYIISAGILTENKGFIGKNKILIPKNFYKIVLAINNNNYYDIISFIIPNEKAKDLDLENYVVSVDLIEKKTKIDFFEKLDSKIKKNIKKIKNTHSWKFK	8.20513
RBB00812	NC001318	BB0412	259	37	MKSIFAKLNASINLFLFIIFILATIVILTFSYKIKYNENYQNYILEIYNNNFIILVNKLTIFIAGIIGSLWSYINYKRTNNIQFIFFYCFISSYTLDPILISEDFFLKNNLNSSYYLFTKFILFVNTFSLLNLFFLSLYICDFKIKSIHYTIYIILIFACIYSYTMPINSYENSQNHGILKIENTKFYIDAFLLLILTNFIVAFLRKKSFDYFFLFVSMLLILSGIYLNLLKMPYAFLPISIGIPIYLKKSGKIF	14.2857
RBB00813	NC001318	BB0413	207	29	MMFDEFKRTILREDIKYEIFRKFFHIFSLIVLVFYRINFWIGLFSNILFMILYLSSEIFRITEKKILFFKNISNIILKSRKILPNRVSFSPVFLFLGILISYCLSMHPFNYIGIFSVCLGDGFASLIGKLIPSFKLVNGKTISGSLVVFCVTFFSYYYFFPYLTVALILGILAVLVELFDAANYDNLFLPLVVSASSYFLTSFFYSQ	14.0097
RBB00336	NC001318	BB0414	285	29	MLEIEDKLFLKFCDFIYNNSGIRFDEKNKFVLQSRVNDAVRALALENPSQLYNLIISEKLKKEYFLDLVTTNLTRFFRNSLHFQTFEKFVIPNLINIKNIEKKNRIIIWSAGCSTGEEPYSLAFVLKSKLPKEIDFVIIASDLSLKSLMIAKEGYYSSNKCENIPKEYRHYIYSHSNGYKIKNEIKNHIRFDYHNLNFESNFSEIDVVFCRNVLIYFDEKSKIKVLKKFYNNMSKNSYLFIGHSESLFGLNLPFK	10.1754
RBB00335	NC001318	BB0415	375	33	METKISVLIIEYFAVKRKLISDLINSSPKLQVIATASNSKFATNKLKKHKPEVILMNLEENNIKDILFLEEKNSLNKTIPIVVTSSNQNLINIAASKGADDLILVSKNKKSHEIKKEQIINSLLAYGSISIKNKIACNKDMKTKNYERANFILNHKNDISSLNQLEEHAKEKTLNEKEIKKLKLRKFDIIAIGVSAGGPVALKSILPEIPESFPPIIIVQHMPKGFTEEFAKNLNNLCKISVKETTNNEILKQGY	8.8
RBB00334	NC001318	BB0416	404	44	MDNKKENTETEDCFSHVSKFNIHNKTIYILGTAHVSKKSSEDTANLIEILKPDYIAVELDEARYHSILNTNENEKWRNLDIDKALKQGKAFFLIINIILSNFQKKLAKEQGIKPGEEMKTAILKAKKHNIPLILADRKIETTLKRAWISIPIFEKAKIISSLFSLTDAKITKDEIEKLKEQDALSKIMEELSKEIPKVKKVLIDERDEFITNKILEGEGIILAIVGAGHVSGIMRTLKEISQNKKIINVEELEKI	10.8911
RBB00333	NC001318	BB0417	211	21	MGLVFLGPPGSGKGTISKIISNEFKYQHISTGDLFRENILNSTALGQEIKKIVERGELVPDLITIKIVEDKIKAIKKNKDFILDGFPRNICQAEALDKFLPNVKIINFLIDEELVIKRLSGRRICKSCNNIFNIYTLTTKKNGICDVCGGDLYQREDDKEECLKTRLKEYKLQTKPLIEFYSKCSRLNNVDASVKIDEIKKKIIKIMLKKN	9.95261
RBB00332	NC001318	BB0418	342	31	MLIKKICFCLLLLQAKIILSQDQQNLEFNNEYFYFNFQSAYYPPHELGTNGSGFSQSFKHPNFQNIDPSLKIPVNYWGGIKLISYLGYYKNFKALNNPNSIFFKNNGIDIDLNIGLSPVIVSFKSTVSFTPIAFLNLYASNELGIGWQAFGFKGVGVHIENGKYSNAVEFYSEITAGGRFQFDLNAIFQGEWTHIITVIGNDFTYLINPHAKKDQLWKYKADDGKNINGMLIKPYALLAYKMPIPLNTIGLLYEG	9.06433
RBB00331	NC001318	BB0419	307	31	MEMIIKDKAFEAENQKLLIVDDSPHNLDLLVNILQGAYEIEVATNGLDALKQVEKDSPDLILLDIGLPDINGYEVCRKLKSDPDTKEIPVIFISSRSSTDAQLEGFNVGGVDYILKPFNSRIIDARVKTHLELKRLRDYFKSLSRIDGLTQIPNRRFFMDKFSKSWMKALESKEIIIVGMLDIDNFKNYNDNYGHTNGDECLKLIAKALYKVSLKYKIDVARYGGEEFIFFSVNKSLNEMVSIIKTMINDIKRLR	10.0977
RBB00329	NC001318	BB0420	1494	170	MKKANFLSTNFLILLLVCFVNVNLFSKDIFKFKLVDQFFPFYYKNNKGEYEGLIFSILDKWAKDNNADIMVEHIDNLNESEIEDEAIYLGLTYNVKLNDFFYFKSELARSISILFFKNSNKKYKNTHSTFLSNFNIGVIKNTIYEDILRLKNVNTIFLADNSQELVLALKNDKVDYIYGDCKTLHYIANNFLSEDLVIFTGDVFYSIKNRVAISRNAPEIVKNLNLDLFSYLMKMPEELVFSFLDSNAKGSFVDV	11.3788
RBB00814	NC001318	BB0421	279	36	MNSNYKRYKMLVFDLDGTLLNNNHEIAFLTLEVLLALKEDFKIIIATGRRLSEVKNIRSQLKEISINENYLVTANGAEVFLQENLIFRYAMNYDLAKEILKINTDNVDVNLYTFDTWYSNADVKSPIMKHFIKDLGLNVIIGDLTKLNVDSVSKIVYYCDDLAILNKLDTEIKSKDFQDTRVFFSSKDLLEVTNINANKYNAIKNIAFLESIPLCDVLAFGDNNNDYEMLKNLGKGVLMKNANEFLKINLAKNEI	12.9032
RBB00815	NC001318	BB0422	186	19	MDRYFFLQDATTVAKLLLGNLLIRKIDKEEIVTRIVETEAYMGITDSACHSYGGKITNRTSAMYRIGGYSYVYIIYGMHYMFNVVTADKNNPQAVLIRSVEPISPLLGEKSILTNGPGKLTKFLNIDLTFNKVDLIGNNELFLQRGLNLDFNIVCSKRININYAQESDINKLWRFYIKDNKFVSRR	10.2151
RBB00816	NC001318	BB0423	96	8	MMSERRTSIVASLNPYYRCQYLVVGIRIRLPVISWRKAKIALNRYRSYVLGYKFATITQKSQAKYHKADFSLDLPDTQWHEVVIVSNRVYLNIEIE	8.33333
RBB00817	NC001318	BB0424	49	8	MHFSETTSGFIESLLLLLDIFLNINRSQLNPEILTSCVSHSNNYFNKVT	16.3265
RBB00818	NC001318	BB0425	30	4	MEDERREELSKVKSQKNKQNLLIFLNKKIK	13.3333
RBB00325	NC001318	BB0426	187	19	MIGVFMKIYLASPFFKEEEIKLRDEVLKFLEEFNLEVFSPEHHAVKKMGLLEKVDYKFANRDIREKIREVDLKELVSSDIVLALVNYVDSGTAYERGFAFAKKIPSIDFFKDKQDSDFYNLMYSDCAAAFSNYKDLREGILTFKELWIKFKGDNENFRTFFDYLKAKLGNKLKKIFTTLPANEKCGC	10.1604
RBB00324	NC001318	BB0427	263	32	MAYVLFLYLVSKRFWIFIIKKNVFNIFYLFLVLEELKGPVLYIVGTPIGNLEDITYRAIDVLKSVNVIFAEDTRVTSKLLSRYKINKKMISCNAVTENKKISLLLDYLAKGNSVAFVSDAGTPGLSDPGSLLVAAAFREGYKVCPIPGVSSFNTIVSVNPFRDKSVFFEGFLPNKGLKRFKRIAELYKRGDAFVLLESGHRILKLLVEISSVSLDAKVLIGREMTKIYEEYQIGKPLELKKYFESSKDKVKGEFT	12.1673
RBB00819	NC001318	BB0428	105	9	MFALIRKIFMIYFLCITLAGFAMIFIDSKFTEQPNVKENQSKINQHTIEPNLIMFTSSIGGFLGVYVGIWIFNYDKSNFYLNWGNLIILIYNIALIITVYSKSHS	8.57143
RBB00323	NC001318	BB0429	129	14	MISGLNPTLRLFKDHKILYSNMERGLKPLLEVDNFINKYIQNKEGLEIYDKVVGKAAAVIIYNIGLQNVQAGVVSQPAKDFLESRGIKVAYKKLVEKINDRAESLIESLENPEEVYKYMIKRGIIVNNL	10.8527
RBB00322	NC001318	BB0430	201	18	MMFVPKNNSNSKIEIKKSIFVSYIFNIEKKDDINKTIKKYKIKFKNATHVVYGFRIGNKNSFLNGMSDDREPNLTAGKPTLDAIIHNNLTDTLIITLRYFGGTLLGRGGLIKAYYKSAKEVINNTSIMEKEELEILSLNLTYNQYNSLLKMKNKLEIEIIDSNFSNKINTSIKFKTKNKQKISEFFIENGLIQEILKFNKE	8.95522
RBB00321	NC001318	BB0431	250	27	MKIISVINQKGGVGKTTSAINISYSMTLLNKKILLIDIDSQGNSTSGTNTSKHIAEKSSYELINKKIKVKPLNHFGLDIIPSSIKLALLEKELINELSRENFLKNALTLYEKDKYDFIIIDCPPTLSILTINALIASNYLLIPIETEFFAFEGINQLIDTITTVKQINKNLEIAGVFINKYDIRNKSKEKYVSSLKKVFKEKLLNTKIRKNITISKSQEAKMPVYEYDKESNAAKDFLELSKEIINKIKE	10.8
RBB00320	NC001318	BB0432	237	28	MSDNLETLMFLMGKKLETSSNNSENTEKKEIISIERKNFDYNKLDKDISDFLKKKQYEIFNIFNNTYTKIGKILKDAQDKLKGNNQYNGLFYQWFKSMGFKKDKVYALISRYNLLVENSDKQLTIEKLPLSLSYEISKKSCPPILKTEVLNGKINSLKEFKIVYKKSFDLKDTRKPLLKKNEKYENDIKEVLDFILKNIKEFKNIEFNKLRQENLKLFFNSILEIKKKIKYIKNNSI	11.8143
RBB00820	NC001318	BB0433	32	5	MHKFFKLILKLFSFYKEILGFKRRAKFIFCYL	15.625
RBB00319	NC001318	BB0434	260	26	MDGVFKMIDIHLLDIDNDQPRKSVSLVELEELSISIKENGILQPLIVCKANDRYKIIVGERRFRAAKLIQLTNIPVIEVDIKESCKDFMPLVENIQRENFTPVEEAYAYKNIMNKYSLTQKDLSEKIGKSRTYISNLVRILDLEQEILNAIHRKEISFGHAKVILSLKDRQDRYNLYLIILKKKFSVRDAEKYVKNFSKSIVKKRELEQDPFLNNIKEFLFDKIQTKIDIKGNQNKGKIEIEYFTAGDLKRIVSL	10
RBB00318	NC001318	BB0435	810	89	MAVGENKEQILNVRIEDEIKTSYLNYAMSVIVSRALPDVRDGLKPVHRRILYSMYEMGLRSDKAFKKAGRIVGDVLGKYHPHGDQSIYDALVRLAQDFSLRYPVIRGQGNFGSIDGDPPAAMRYTEAKMEKITEYIVKDIDKETVNFKSNYDDSLSEPEIMPSSFPFLLVNGSSGIAVGMATNMAPHNLREICDAIVYMLDNENASIFDLLKIVKGPDFPTFGEIVYNDNLIKAYKTGKGSVVIRARYHIEERAE	10.9877
RBB00316	NC001318	BB0436	639	55	MNGRFMNYVASNIQVLKGLEAVRKRPGMYIGSVSINGLHHLVYEVVDNSIDEALAGFCDRIDVIINLDNTITVIDNGRGIPTDIHEEEGISALELVLTKLHSGGKFNKGTYKVSGGLHGVGISVVNALSSFLEVYVNRDGKIFRQTFSKGIPTSKVEVVGESSVTGTKVTFLADSEIFETLDYNFDVLEKRLKELAFLNDKIYISIEDKRIGKEKSSKFYFEGGIKSFVDYLTNDSKAFQSEPYYIDGFINDVIV	8.6072
RBB00315	NC001318	BB0437	486	45	MEKSKNIWSLILTEIKKELSEEEFYVWFENLCFLESIGDNIKISTPNLFHKNQIEKRFTKKIKEILIKNGYNNIVIVFTNQPPKTHSNKQETKNPALNETFSKFDKLKEKTTSKEAIQNIQDRIKMYIKKEEEEPTNFKNPFLKKRYTFENFIIGPNNKLAYNASLSISKNPGKKYNPCLIYGGVGLGKTHLLQSIGNKTEELHHNLKILYVTAENFLNEFVESIKTHETKKFKKKYRYLDMLLIDDIHDLQKKE	9.25926
RBB00314	NC001318	BB0438	385	34	MLHNTFFICETNQIMNEIEKAKGIILNRNMNDIWSALLIEVKKSNLIIKSTDRNIFFESTISIVSETDFKVLINASNFYDAVKAFSFYKKIKIVFNENNSKLEIMGELNDEKEEYEDHLKEPTFSYEEIENYNYDMVNEDYTFGIEIKQKSFKKVINRIAFSAHLDESKNVLNGVYFSKDEDSKLLLVSTNGHRMSICKTEVIVEEDVNFIVPVKIFNFLKHLMSGEGMVKIKFSDKKFYVEFDNYKIACSLING	8.83117
RBB00313	NC001318	BB0439	99	13	MNDSAFKKIGNVLKDYLESNLLVNKKISSKLLIADKWNQIFEALSDDVKFLDFKNEQILFLEVSNSSILCSIAINKSKIINSVKELTGIKIIDIKVLVR	13.1313
RBB00312	NC001318	BB0440	51	3	MKRTYQPSRVKRNRKFGFRARMKTKGGRLILSRRRAKGRMKLTVSDEKKKY	5.88235
RBB00311	NC001318	BB0441	119	16	MRKRNISLKSKIEIQKIFKEGKLIRFSNLNLKMFYKSNHLVYSRILVTFSKGFRGSVKRNRIRRLFKEAFRKRLELLEGIALDIIFVVSYGKLTLTYFSIESLMKGLVLRCERGIGESK	13.4454
RBB00310	NC001318	BB0442	544	60	MNQSRRILRTVYLSLFLIGLFMLINDIFSSNILSSKSSDKEVQFDLNKSFDDNEMSSVKSNSFNLINKSQDIIVETGIYVATFSTFKGNLVSLKLKNHLNLEKNPTDLINIDRKNETFFDISFDYFVDDLFLYKKIDDFNHEFKAYFKNNGKTYEYVKKYTFSKKDEYLMQFKVTVNGLEDYNLFDFDSYKIIFSSEIERLSDKAKLQYNNYLSQIIYYDNKLKYGKDGLRINNPRWIGSSTKYFGVLVSKENME	11.0294
RBB00308	NC001318	BB0443	242	18	MSYEFYGKTEQEAIKKAMRDLELKEGEFDVEILDKERVGFLFKKEMIKIRVSPHAKEVKKDDFEIKIGDEICDKILEFVKEMLIKMGYSVHLTIEPKEGGYVKISIETDSPNILIGREGKNLDSLQLLTNVYASKLIGENGAFNRVILDIGDYRERFKSRFINLAINSFHKVKRTRRSILLPSMNPFERRIVHTTLNRYSDIKTESEGDGNIKRIRVSYVRNNRYGINNSRGYQKRDIGFKK	7.43802
RBB00307	NC001318	BB0444	355	29	MKIFLTGIAGFIGFHVAKKLVEKGHEVLGIDVLNDYYELKFKHERLEALGFCSKDVKTHKIIKSEKYNNLSFAYLDILNKDKLLELFKDHKFTHVCHLAAQAGIRDSLENPDSYVSINIVGFFNVLDVCRVYKENIEHFVYASTSSVYGINENMPSSEDSITDHPLNLYAASKKSNEMMAHAYSASFNIPTTGLRFFTVYGTYGRPDMALYLFSDGIKNGKAINIFNNGNMARDFTYVGDIADGVYKVLKNPAKS	8.16901
RBB00306	NC001318	BB0445	359	29	MGVLDKIKPGVVYGKELHFLYEICKKEGFAIPSINCIGTNSINAVLEAAKEINSPIMIQFSNSGSAFISGKGLKMEKPQGVSIVGAISGAMHVHLMAEHYGVPVVLHTDHCAKNLLPWVEGLLEYGEKYYSQHKKPLFSSHMLDLSEEPIKENIEISKKFLERMAKIEMFLEIELGITGGEEDGVDNSDRALHELFSTPEDIYYGYSELLKVSPNFQIAAAFGNVHGVYKPGNVKLTPKVLKDGQDYVISKTGVN	8.07799
RBB00821	NC001318	BB0446	586	58	MFKVIKCNELNEKLIDKKVEINAWVKKIRHHGKFIFLNIRDRYEKAQVLVNEEKLLKIAEKIKLEYCIKIQGLLIKRPPNMINANMKTGHFEILAKNIEIISKCNELPFMIEDDNNASENSKLEYRYLDLRRDSLKNKIILRCQATHLIRNFLIKRKFLELETPTFVKSTPEGARDFVIPSRIHKGSFYALPQSPQLYKQLIMIAGFDKYFQIARCYRDEDSRGDRQPEFTQLDLEMSFVKKENIFKLIENMLFL	9.89761
RBB00304	NC001318	BB0447	701	82	MNKKIFYITILLHLPNLLFSYSTKYDIEVKMSAFVMSLAIIVISSISIGNLVAKIGIPKVIGQITAGIILSPNAFGKIQIPLLFPLGITQIGENYLINEKIFAISTIASIILLFTAGLETDLKLFIKFLPRGGIIGITEVVGTFTSFVLMASIIFNVPLISPTSLFIGIIGTPTSAGIAASILSAKKKMSTSEGVTIISTSIIDDVLSMLMLTSVITISRSISDLDIASSIKAIVQNIVIWLCLTFSLIYISETL	11.6976
RBB00822	NC001318	BB0448	91	7	MQEVEIEIINKDGIHSRSANIIAEFANKHSSCDIKITTKDGRKADAKSTIEIIILGIIYKEKIKITVVGKKEKLAIKNLLNLLKYNFSKEL	7.69231
RBB00823	NC001318	BB0449	97	10	MEPKIQTVNYSLNENEKNFILKKLEKFDTHIKKHIDNLKITIKKEHELFKLDAHIHFNWGKIIHIREDGKILLNLIDSAIARLYKTATKEKEKKNNK	10.3093
RBB00302	NC001318	BB0450	419	48	MIKQKLKISQNLNSIQIQTIKILSLNQKELTKLILEESENNECLEINSNKIFFETLKTYRFKKVFYKEDDMIKNQHDIALEKTQTNTSLKEHLLLQLRIQRINEDEIKIGEILINNLNSKGFHIINPYDLFKKEEKEKVKKIIELIQKFDPIGICVPNIIESLILQAKHHKLETNIIKILEKAELLEKTQKKLKEELKIRSKEFNTALEIIRQKLNPNPTLEFKDPNDTNFYVDPDILIINHNNKFKIKIKEVNI	11.4558
RBB00824	NC001318	BB0451	177	23	MILINLFITFLKIGLLNFGGGNGIAAIINNEIINNKHWITKEEFVNMITISRITPGPIATNIATYVGMKTAGIAGAIIATVALITAPIIIMIIILLILHKIGFLNYCLENLKPIIVALWIITIIILLENTYLKIENNKTELLKTLAIVGINFFILFFYNKISPALVIILSGFFYTLI	12.9944
RBB00825	NC001318	BB0452	234	28	MTQYFKDTIKHIFITAAQQQNEHYNNICDKISIQRFLLNLTKQMYKKKQKKIYEILDLFLLVFKTTTLTIGGGLIIISELKKIFVKKRKIISEDDFNKILATSNVIPGVTAINFVFLVGRKFGGFPCALLLVVAGILPSIIAIIMVFLYLKLVPDSIHVKKFLEGAKISSIIIMITVVLKFSKKMLNDSIIKWTICFLVIFAIFKLKIKISYILLIFFLVYTFKYITIKKILTK	11.9658
RBB00299	NC001318	BB0453	280	30	MFKEFFIFQDYFNYIIEGVVGYGLKVSIAIVLWYFLKLIVSKMGKILFKTLEKSRLEEKLEVTVFNFLKSFFKILTDFVIVLIILPYLGVPTTSIIAVFGSLGLAIGLAAQNILSNFVSGFIVLNSKFFKCGDHIQCGDVEGLVADVQIFFTTLETFNKEIIKIPNSKLTSNFVVNFSSCTRRRVVFSFQVPYDTNIGLLKDKIEDLMIFNNKKFNVELCAPTLIVKKYTPYYIVLQVRFFVNTEVFWDFQYFVG	10.7143
RBB00826	NC001318	BB0454	383	25	MKVAIFTDTYIPEKNGVATSIKQIKEGFEKNGYEVYIFCPKSKKSLNEKNVYRCSSIQINKKLDAVIAFPNKRKISKIIQSYKPDIIHTHSEFSMGKIGKQIALKHNIPIVHTSHTMWDYYLHYLGIFKYFIKPDKMMRKHYNKIKHFIYPSSKAKERYFQLSNNSSNYKIIPNGVDRKLFIKTLSKEKKDEILKKHNIKQTDKIIIFVGRINKEKNINLLVTHLKDLLMQNNNYKLILIGKGSEEKEIKNFSIK	6.52742
RBB00298	NC001318	BB0455	329	45	MQAVYLLLGNEQGLKEAYLKELLIKMDAFKSEVSVTKIFLSELSAVGFAEKLFSNSFFSKKEIFIVYESELLKAGKDLELVCNSILKSNNKTVIFVSNSNTCNIDFKNKLKFIKKVFYEIPDDDKFTFVKRNFFNLNIKITDSAINLMLLMLNSDTKILKFYIDSFALFAKNNTIEEEDIASWISFIRFENTFSLFNSILRKDMTQSLIKIKSILDQGEDLLNILMSLIWQFKRLLKVQIDYNAYGSLQSALNKN	13.6778
RBB00297	NC001318	BB0456	201	24	MKQKLSWILLFCFLSCRSESRLAENVLIEFFDSIKNFQSSPEIFFNYLNIPSDDDLKAKIRGLKSQAKDDFIFYPLFFNNLRYEIIGRKNISKGFEFEVVIKNINFQNGIEKFLAKLNKIEGRSLNIKNLEKKERKKIFDNLINEVIGELDDFDYTEVVHFFRVVKSSSESYKIELLGDVLNIQSRNKLINDLFLVLSPGI	11.9403
RBB00296	NC001318	BB0457	603	62	MKENLTNLFEKVIKLPTTSGCYKMLNENKKILYIGKAKNLRSRVKSYFLEKNSHKIKILMKNVKSIEVITTNSEYEALLLECNLIKTHKPDYNVKLKDGKGYPMVRITHEKYPRIFKTRKIINDKSEYFGPFTNVKKLDQVLDFINKTFKIRKCKKKSNAPCLYYHMGQCLGVCYKENLEKEYQKELDKAKSILNGNISEISSQIDIKLKHAIQKEDFETAIKLKEIRNSLIEINQIQIVTKTNNLNIDYVHVHP	10.2819
RBB00827	NC001318	BB0458	525	45	MFYVLRYLKIWVITNKRSKMRLILMLLLXFLCFSTLLSQELKLILDSKKNFKFIQDFSNVTFERDMRGLLGIYLDRYKAVLDLNNIDLRLEIGRDNKLKDTSSNYLVSAKSLRVSNEFRNVSNGSLIFYSNQNPVKFKPLTKKAFFFSGNTVSDFTIKFWVYRTTSVTGEIIFSWDGYKKINNSWVDQSIRLESDEGNFVWVLNNVFLKDNKNPIKIRMKSNDDFIPKKWHLHTLRYRQKDGILEYLIDSKPQAI	8.57143
RBB00292	NC001318	BB0459	436	60	MNNFSFEKALNFYKNGDFKSSLDNLDVFDENFDSLALKALIYFKKKDYKALLYVLNTYPVVLSEYNFLVKLIDYGKIEKNKDDLGPFENYNLGVFYFNLKEYKLALSCFLKAKEQKSDFVQALNNSAVLFEMLDNKDEALKLFFEARDLDQNNSLVKLNIWILKNSASLQAASFLKVDKIFFDANLALVVNYLMYYFYSIGEISRAIRLSEKFLTDSHYSKYIWHNRATIFHKIGNMTQATTSYVKAILNFPNIY	13.7615
RBB00828	NC001318	BB0460	237	16	MKTRIIIFLSILSILSCSKSVSSKVNSEFEIKTKNIKENEILQNNNILHIDAKIPFMENANFEFENLIKKWKKDIENKISNPENSKNEYFYFSNFTIFKNENIGITSILYKESFREKESSTFLKYYSLNLKGNKKIEISEIISKDQLDSLINVLKEQLNSRIKDFYVKGKHSQKELEKKFTTIFPRYKYYFKNNQIIVFYNPFSNDCNGCDKIEFQFPIHENTENEYQPNKNLHSQS	6.75105
RBB00291	NC001318	BB0461	560	55	MASSRGTALKKRPRDFNSLEGQDFVVETLKHSIEKNKIANAYIFSGPRGVGKTSSARAFARCLNCRNGPTVMPCGECSNCKSIENDSSLDVVEIDGASNTSVQDIRQIKEEIMFPPAISKYRIYIIDEVHMLSNSAFNALLKTIEEPPNYIVFIFATTESHKLPETIKSRCQHFSFKLLSLDKIYNMLKKVCLEDDIKYEDEALKWIAYKSSGSVRDAYTLFDQIVSFTDSNIKLDQIRSKMGLTNDEFLEKLSV	9.82143
RBB00290	NC001318	BB0462	110	6	MEQVKFWRDKNMAVNPLDFLKNMSSVKNNIDNIKKEISKITVCGKAGSNIVTIEMDGEFNVKKVSINKEFFDDLDNDAFEQMIKSALNDAVSKVKEEIKLKTMGVLPFGM	5.45455
RBB00289	NC001318	BB0463	169	12	MSMLLQKTLCIVKPDGVRRGLIGDVVSRFERVGLKMVAAKMLIVDESLAKKHYLYDDIVFRHSEAVWNSLIKFISNSPVFTFVVEGVESIEVVRKLCGATEPKLAIPGTIRGDFSYHSFKYSNEKGFSIYNVIHASANEADAMREIPIWFKDNEILNYKRDDECEHYYC	7.10059
RBB00288	NC001318	BB0464	175	20	MKILRLCLLFLFFACTFDYDEYSSRSDVAKKFPSIQILGIKYYDVVYNKEQTVLNSLSFSYFNDYKIYKAENGRFLYHSLDNEISGKFNNLEGSYITKDLDMRDSVEFKIEDKNNYYLLNSNRLLWKNKDKKLQSPPNELVLIRFNDSKINGKGFSYFLKSNVFYFDSGVEGIMN	11.4286
RBB00287	NC001318	BB0465	231	14	MRDLILIWIFIIFINNIQATQIESSLKSERIKGSDEKSTNFTFKSDFAQGVVSSFYKKIVLKGNSEVISSDFNLRADEIEIYGENGSYLEARGNVFYKDYKNKMNVKAQFLFFNRKLDNFYLQKGVELEDLENNMLVKAERIEGSNKTNVYIMQYSVKIYKDDTFARAENGTYNKEEKEMILEGVPVIYQKDNYYSASRIIFNTKTNRYKLEGSVEGEFTQVENDASEEKK	6.06061
RBB00286	NC001318	BB0466	277	32	MREVLRENLLKLKMMLLKKKNKIKEIKESLNLDSVNNVVLKADNIIKKYGEKLAVNGITINIYKGEVVGLLGPNGAGKTTTFYTIVGFIKPNAGKVLINDYNISSLNMYERARIGIVYLPQDASIFRELTVEENIMVALERREDLSKAERKIELVNLLKEFEIKRIQSQKAYTLSGGERRRAEIARALAVNPYFLLLDEPFAGIDPIAIGDIKNIIKILKEKNIGVLITDHNVRDAFDIIDRAYIVYQGQVLDEG	11.5523
RBB00285	NC001318	BB0467	229	28	MKTIEHELYYEFRIADDVKMIYTKKPFNLKLKELSNDNFNFVPRSKKIKYLKQLHTDIIYKVEDDFINFQEGDGLISSSLDVALVAYFADCLPIYFYDSVKKIIGLIHSGYKGSFNLIILKMLFMFEKMGSALKDLKIVFGPYNRSCCYEVSEIFLKEVSNKFSKDLLNASFVTRDGKIYFDNASFNLNLLSSFNLNIYNSKLCTYCLKNLYSYRRLRESQSYALIWRI	12.2271
RBB00284	NC001318	BB0468	248	23	MNVRDLSFKLNSIFDINKYEHIDKNLNGLQVGNINAKVNKVAFAVDASFSTLKEAKGNDFLITHHGIFWSKKERIVSNMYDKTKFLIENNLALYSVHLPMDAHSVYSHSKVFSDFLGLKNSFAFANYGGVNLGIIADSVFSFSEILEKIKKENKHILFSKKFKESVNKVAIVSGSGYSFFEEALCHDVDLFITGDTSHQIYSLAEEFGVNLIFAGHYFTETFGLIKLMEDFKIQEDLEVKFICKNTNL	9.27419
RBB00829	NC001318	BB0469	170	20	MSAKSKQYFNIFVFIISLIFFDQLSKYLVAKYVKLGSIYFSFFDDFFRIIHVRNTGILFSMGSNIHYSLKKIFFLAMPIFILIFVFYLSLKERNCIARISLLLIFSGGVGNVIDRLFRPSGVVDFLDLKFYGIFGLDRWPTFNFADSYVVIGMILFLVYDFFIKRKVLNK	11.7647
RBB00830	NC001318	BB0470	75	15	MKILSFILCMLMNLSLMFLVFFLEFFLVVKFSIIVKPYLQFILIFMMIVFAVLVGYFVSIFIVKSLLIKLFELDQ	20
RBB00283	NC001318	BB0471	273	30	MSLRILITGEVVGKAGIIVIKSFLSSFKVEKKIDFVISGNNFTTGLRGLGKKHAFLLKKYGIDVLTLGENAFARPDLSDDLDKYNFILKPLNCPAKLKGYSYFIYNINGKKLAVIRIVGQTGITKYKFNHPFYSFDFFYQRIKMQTNNIIVLFDSNTTAEVNALFFYLKSRVSACLGTGKRILTADLRILDNTAIITDLGRVGSLDSVIGYSPDLEVDKFLKGFLNQKFNESWEGLGFNGVLIDIDENGHSFSVE	10.989
RBB00280	NC001318	BB0472	442	46	MRFNFIKFLYIGGWIMHSYIVEGGYKIGGQITASGNKNAALPCILAALLTDEEVILENIPNINDVKVVLDILNDIGADIAREGNTLKIKVLNIVKTEIDSSFTDLIRASILLLGPFVSRFGKIDMALPGGDVIGKRRLDTHFYGLCKLGAKLSTKDRRIVLKANKLVGAEMFLDEASVTATENIIMAAVLAEGNTVIMNAACEPHVQDLCNMLNSMGANILGIGSNVLEIKGVKKLSGTVFRIGADFMQVGSLIS	10.4072
RBB00279	NC001318	BB0473	454	64	MSTDKSKTRELILNGNLYKVLFLISFPIVITNIIQAFYDLTDMFYVGKLGAMPLSALSLAGPVNFFIIAIAMGMATGSISLMSKCIGEGNFSRFSRYAGQLIVLNFVLSLFVTICAFFFIDHLLDLLGVKGELKELSRVYFYVTIFAIPIMFLSISITYILNAQGETILSMTIVLFANIVNFILDPILIFSFNMGITGAAWATLFSKLLTVVFYLFLTYRLNYGLKIHLKDLVIDIRSIKEIVNLGLPSTFGQIM	14.0969
RBB00831	NC001318	BB0474	33	8	MAYLFLINLMFLALKIDFRFFVNLFLSVIVCLQ	24.2424
RBB00832	NC001318	BB0475	130	14	MMKAQKFKLKLLPILVISGILIVFMSCMKTSTIKSKENAKEITYLISTIKINQKVEIVNYKSDSKNNLIITLKNKSTEDINANSLAIFKEGSKTGELIREKLNGLETKTFHLKTKINTKRKTTLYIFEKQ	10.7692
RBB00278	NC001318	BB0476	394	30	MAKEVFQRTKPHMNVGTIGHVDHGKTTLTAAISIYCSKLNKDAKALKYEDIDNAPEEKARGITINARHIEYETANRHYAHVDCPGHADYIKNMITGAAQMDAAILLVAADSGAEPQTKEHLLLAQRMGIKKIIVFLNKLDLADPELVELVEVEVLELVEKYGFSADTPIIKGSAFGAMSNPEDPESTKCVKELLESMDNYFDLPERDIDKPFLLAVEDVFSISGRGTVATGRIERGIIKVGQEVEIVGIKETRKT	7.61421
RBB00277	NC001318	BB0477	103	10	MIAKDKIRVRLFSFDVKILDQSAESIVKAVQKAKAQIKGPIPLPTKIKKYTVLRSPHVNKKSREQFEMRTHKRLIDILEPTSALMDSLMKLELPAGVEVDIKQ	9.70874
RBB00276	NC001318	BB0478	206	12	MLGLIGKKVGMTQIFQKNGIVVPVTVIEFQPNYIIGKKTVDRDGYSALIAGSVDLKSSKVSKPIKGQYKSLKDIEPKRYVIELKGLDGYDAGDEIKVDVFKSVKYVDVTGTTKGKGFQGAMKRHNFSGGPSSHGSKFHRHLGGTGQATTPARTFKGTKMAGRMGGNQQTIQNLEVVLIDEEKRALLVKGAVPGAKGSFVVVKKSKK	5.82524
RBB00275	NC001318	BB0479	209	19	MERKVFSKDGKEIGTINLDDRVFNIEISHGSIYNAIKNELSNLRVGTSSTKTRSEVRGSSKKPWKQKGTGRARVGTKRNPVWIGGGIALGPKPRDYSYRLPKKVKKLAFKSVLSLRAADENSFKVIENFNVESGKTKDLALIIKNFASFNGKVVILLGNDDQMIKRAGKNIRDLKILSFDKLRVVDLFYAKNLIALESAVNKLNEFYIK	9.09091
RBB00274	NC001318	BB0480	103	6	MLRISMKAYDIIVSPMLTEKTNTQRESINVYVFKVNKRANKKEVGAAIKELFNVTPVSCNLLNIKSKAKVVVSRKGYPIGKGKTSSWKKAYVYLKKEDKIDIF	5.82524
RBB00273	NC001318	BB0481	277	17	MGIKTYKPKTSSLRYKTTLSFDDLSKGNDPLKSLTKGKKFKSGRDSSGRISIRRRGGGHKRKYRLIDFNRRDKFSIPARVASIEYDPNRSANIALLVYKDGEKRYIISPKGIKVGDVLESGPNAPIKIGNALPLENIPIGRTVHNIELNVGKGGQLIRSAGGYAMILASDGNYVTVKLSSGEMRLIFKKCIATIGEIGNEDYANISIGKAGKSRWLGRRPKVRGVAMNPVDHPHGGGEGKTSGGRHPVSPWGQPT	6.13718
RBB00272	NC001318	BB0482	92	5	MARSIKKGPFIEKSLYQKVLSSFGSEKRVVIKTYSRSSTIIPEMVSLTISVYNGKTFIPIYITEDLVGHKLGEFSPTRIFRGHAKSDKKGRK	5.43478
RBB00271	NC001318	BB0483	120	7	MLVNRRYTAKGKNLPSSPKKVRPIADNIRGESYIKAIAVLCSMPNKGAKLLEKVVKSAASNAMYHNKNLSEDMIFVKTVMVDDGRRRKKIWPRARGRADRLVNRNCHIFVEVDEKKDIKG	5.83333
RBB00270	NC001318	BB0484	293	25	MGQKVHPYSLRVKINKDWKSKWYFDKKLYSAILHEDFLIRREIMKFLKGIKFDISDIEIIRNNPQKVTVVIVTPRPGSVIGLKGSNLEKIGQLLTKKISKKISIKIKEVKRPELDAQIIANGIAKQVENRASYRKVLKSSLSTSMLKGAQGLKIKIAGRLGGAEIARSFEVKEGRVPLHTLRANIDYGFSEAQTTYGIIGVKVWLFKGEVLGRQTNSDAGQVINKKPFRERGDAVKNFDKTLNNREKANEKQTRL	8.53242
RBB00269	NC001318	BB0485	138	9	MLSPKKVKYRKKQRGRLSGEAQKGNKISFGEYGLVSLETNFITARQIEAARIAMTRKIKRGGRVWIRIFPDIPYTKKPAETRMGKGKGGVDHWNAPVKLGTVMFEMSGVVEELAQEAMSLASSKLPVKTMFVVRRDLR	6.52174
RBB00833	NC001318	BB0486	66	9	MLKNFKNFTLEDMKAKRLELKKEYLDLRFKSVVGHVENPLKKREIRRDIARLNTMICEYELGIRKV	13.6364
RBB00267	NC001318	BB0487	84	5	MARENKKELIGKVVSDKMSKTIVVEIVQRKMHPIYHKYLKVSKKVKAHDEKEVSKVGDKVKIIEVRPISKDKRWSLVEVLEKLK	5.95238
RBB00266	NC001318	BB0488	122	6	MIQMQTYLTIADNTGGKVAQCIKVLGGSKRRYAKIGDIITIVVKQAIPNSSVKKGDVYKAVIVRTSKEVRRKNGTYVRFDDNACVILDANLSPRGKRVFGPVARELRDANFMKVVSLASEVI	4.91803
RBB00265	NC001318	BB0489	101	4	MKTKLKIGDSVKILSGKDRGRIGKIASINRKKNKVIVESCNMVKKVIKARTPQEKGRIIDKEAAIDISNVMIFVKGTSSRLGIRFENNEKIRYLKKNGQRI	3.9604
RBB00264	NC001318	BB0490	182	16	MNYVPELKKYYKDSVIKELVKEFEYKSIMQVPKLEKIVISVGVGEAVRNKKLLDSAVLELAQITGQKAVKTKAKKAIAGFKIRQGQEIGAKVTLRGNAMYEFLYKLIHLALPRVKDFRGINGDAFDGNGNYSFGITEQIIFSEIDYDKIERISGLNITIVTTASNDKESKALLLKFGMPFSN	8.79121
RBB00263	NC001318	BB0491	61	4	MAKKSMIIRALRKPKYKTRQNNRCKLCGRPRGYLRDFCMCRICFRKYASEGLIPGVSKSSW	6.55738
RBB00262	NC001318	BB0492	132	10	MAITYSIGDMLTKLRNASRVGHGSVDLKMSNMNKSILNILKEEGYIKDFNFLEKKGIAFIRVLLKYDNKRNPVINKIDAISTPGRKIYSSYRNMPRIKNGYGILIISSSQGVITGKEAKDKKIGGELICSVW	7.57576
RBB00261	NC001318	BB0493	180	12	MSRIGRLPIKIPDAVKVDVKDNLVIVEGIRGRLVQDIKDSINVKVENGSVIVDRVLNDKKAKAYHGLYRSLIFNMVKGVTEGFSKSLTINGIGYRVEQQGNSLFLSLGYSTQFEYVIPDGISVKLDGNTKISVEGIDKFKVGQVAAEIRSLKKPEPYKGKGIKYDNEVIRRKVGKSGVKK	6.66667
RBB00260	NC001318	BB0494	119	9	MKKIKEAEQRKLRRKKRIKDKIGRGVASRPRITVFKSNRYFYAQVIDDSKGHTIASISTIEKSLNLGKNIDDVKKLGEVLAKRLKEKNINNLIFDRNGYKYHGLIASFATSLREFGINI	7.56303
RBB00258	NC001318	BB0495	165	13	MVDVHAQRKQIEKLISLNRVTKVVKGGRRFSFAAFMVVGDGEGHVGWGFGKANDASDAIKKSLTSARKNLRFVPIRKGTLPHEVIGCFKKAKVLIKPATHGTGVIAGGPVRAVMEALGVHDILSKSLGSNNSMNVVKATFKAFDLVLNAEKVAEMRGKTLKTLWG	7.87879
RBB01934	NC001318	BB0496	101	13	MIKRKLRLQLKKARFNASRSRSKNKCFIKRMENNRKIISKNNINVQVFLVRSLIGKLNKKVKVLKALGLNKIGDKKVHFLNESIKGMLNETINMILLSEVM	12.8713
RBB00256	NC001318	BB0497	145	15	MFNLLKPKGASKRRKIVGRGPGSGLGKTSGRGQKGQKARNTSPRLGFEGGQTPLYRRLPRKGFSNSDYKLEYAIVNLGDIDKKFKDGQVVNYDTLLENKLIKKKNKKIKILSNGKLTKKVSFEVSKISKSAESLVIKIGCTIQLV	10.3448
RBB00255	NC001318	BB0498	434	48	MKELFLSLFTVKDLRNKFLFTLFVLFLFRVGSYLPIPGIDSVALKSYFKSQSDFSIANYFDFFSGGAFSNFSIFMLSIGPYISASIIVQLLVYSFPSLKKMQEGDGGRQKTKKYTKYLTIVAAVVQGYATSLYAKGIPGAVTIPFYRYIFVAILTVTTGTFILLWFGEQINQRGVGNGTSLIIFSGIVVRLQAALFNLFQSMQDPSQNVNPVFVILIISIFILVVILIIYEYKAQMRIAIHYARANSNNTVSSYL	11.0599
RBB00254	NC001318	BB0499	39	2	MIMKVRVSVKPICEKCKVIKRKGVLRIICDNLKHKQRQK	5.12821
RBB00253	NC001318	BB0500	125	10	MARISGIDLPNNKQLKIALTSIYGIGRTRALEVCNKSSISPSKIAKDLDNDEVNRLRKVIESDYIVEGKLRSEVAMSIKRLMDIACYRGVRHRKGLPLRGQRTKTNARTRKGKRKTVANKKIASK	8
RBB00252	NC001318	BB0501	134	4	MEGKLSAKLSTNSKKKIKRNIGEGNVYIQATFNNTIVTVSDIKGNALAWASAGGMGFKGAKKSTPYAAQITAESALNKVRDFGINYVHVYIKGPGIGRESAIRAIGSIGMTVKSISDITPIPHNGCRPKKTRRV	2.98507
RBB00251	NC001318	BB0502	345	35	MMLVEKFLKDFTIPEKIEFLKSQGDGSYGKFTIYPFERGFGITIGNTLRRVLLSSIEGYAITAMRVQSNNKDSSSKVVSSEFDLIPGVSEDTLEIIANIKNIHLKLGEGEQRKTISFSVSGKDTNVLKASHFERDGVEVFNKDLVIATLSHDVNLDLEFQINYGRGYVSSEQNSKYLEEVNVIALDSIFSPIEKVSYSVEDTRVGQRSDYDKLVMEIWTTGVISAKDAIKKAASIVREFLFPLVDFEDNVNTSFE	10.1449
RBB00250	NC001318	BB0503	123	13	MKTKLGFNRLSRKSSHRRALLKNMVISFFKHEKISSTKTKLFEVKRFAERLITRAKVDTVHNRRELSKFIHDKHILNKLFTKISPVFRQRSGGYTRMIKLGKRYGDAAEMAILELVEKPLKVE	10.5691
RBB00249	NC001318	BB0504	510	45	MIYIIFSSIFAGFILGFLVRVFLGRLSLLDLEKNLKKVRVESQLEIENERRQIIANAKSQMLKEKNQQDRDIRDRKNEIVNLEKRLLQREETLDKRISALDKQQSRVDFKIKEFEQKEKVIREKEADLVKRLENISGLTREDARKIVIEKVEHESKRDAQVIINKSEQEAQLLADKVAKDILVSTMQRIVTEVSSEFTVASVELPNDEMKGRIIGKEGRNIRALETLIGADIIIDDTPEAVVISCFDPIRKELAK	8.82353
RBB00248	NC001318	BB0505	262	23	MQDSTIKTLIIGDIIGESGLKKVFFNLKNIKNKYRIDLVIANGENSSNGFGITPEIANNLFRSGVNVITTGNHVYSNCKINDYLNKQTYILRPNNFSDLLDGHGYCFLTIRDEKVAVVNVQGVLNMNFIVKNPFDNTKKLVNMLSNKAKTIFVDFHAESNYEKESFGYFLNGFVTGVVGTHTHVMTQDERILSKGTAYISDIGMTGGLNSVIGFNPDISLKGLLEYTPLRAEVVEDDTILQGVIITSNLKTGRAL	8.77863
RBB00246	NC001318	BB0506	263	30	MKGFRNNLLNILCKRYPEKTRKELMILILKGNIYVNSHKEKNPKILINKTSKIDLVENTCQTFVSRGGYKLLEALKDFEIEVKNKICVDVGSSTGGFTDCLLQCGANFVYSIDVGINQLSYKLRIDPRVKVLERTNIFDVTEFKIVPNFAVVDVSFRSSISICVNLIDKLSDNFIIVLIKPQFEFKSLNLDIKNFNGVVSGEYLKIILQSVIEKFYKNKLQVKKILKLKTKGKKGNQEFMFLVVKSSVLRIASSM	11.4068
RBB00247	NC001318	BB0507	251	36	MFILKRKKSSSSTKSDILLILIAIVLTIISVLLIIKNSLIIHIFKEKNYDNSLFESSQTQDNKLIEAKKNTNKNTNVKILKNESFLIQPPEIKKLEEELKQNQRNNNLKNKKFIKLYFIKVTPEGYFLRQTVKRAIYYDKNILEETLKSLIKGPNEYELKNNFLSLIPIKTKLLNLSLSEGIAKINLSKEFYENSFGIEGIINQIAQITLTCLEIKGIDGIILTIENNPIILEELNLNFSGILNKKALDKY	14.3426
RBB00245	NC001318	BB0508	433	47	MLSYKKVLIVGRPNVGKSALFNRILDTKRSITESTYGVTRDLVEEVCKVDSFKFKLIDTGGFTILKDEISKIVVQKVLSSLEKVDLILLVLDINEILLEDYQIIERLRKYSSKVVLVLNKVDTKDKECLAHEFHNLGFKRYFLVSAAHCRGITKLRDFLKVEVGEVGIESGADIKVGIIGKPNSGKSTLINYLSGNEIAIVSDQPGTTRDFIKTKFTRNGKVFEVVDTAGIRRRARVNEIVEYYSVNRALKVIDM	10.8545
RBB00244	NC001318	BB0509	419	35	MRYIFLFLIFKSLNLFALESFFYDFDVRTKYLKYFNSSYAQKKISPIKHFITEDCYIEVSSEISSEYVYYSFFNKKKNVGYIFPGSYVIKVGKEGIEQIKIFFINRGDTFIRIKSSKFSSIADFYLVNTLIYKDVKLPFKIEDIAVISLANIINYIGKVVDFRYFIPEYFDIYKNISNMVISLRKSLRSFPIAEVADGAMNEYGKMVHIETGLLQKDPVGFNCSGFVKWVADSIYKSMTGRLLKIDDLKLRHIGV	8.35322
RBB00834	NC001318	BB0510	72	9	MIKAVVFDLDGTLYPEADRNKLMFFEFLTNVKFFLAFKQIRKKIRILQSNQFSPSNRDELFYLAGSKCFLSI	12.5
RBB00243	NC001318	BB0511	127	16	MELQDLIYWLKFKGIKLGVMSDFPILGRVKNLLGIQDSFWDILYSSEDTGYLKPHKAPFLKVIEDLNLRSNNILYVGNSYEYDILGARNVSMKAAFFSTKKNINYKGMIDFIFHDYKDLREYIRLNI	12.5984
RBB00242	NC001318	BB0512	2166	225	MIDFATILVNLFLVSIVLFVYRQYDKRSRALDKIKKFVDLTKVNLEDFIEDKTKEINDLAVDMEAYQRSSIEIIKKIEEVQQKIKNKSNDFAEVEKKIAYHDSMLKDLDEMTFKVQENIQRLQVDGKIVDKLSKTLKGFNTQIDSVESNLNSVLEKFDKANKENLESIKIASWEKFDTNIKELVFKIDNLNKEISLYEKDLANIEERKNDILVKGNEKLDLEFSDFLEKVEFNIGKYSKEIESSFNFYENKYKLI	10.3878
RBB00241	NC001318	BB0513	528	65	MKVIFMKADLNLIKTLHPLEIKVIVNNEEEDDISASIIIEKLGFNEGQANKTIEWLNSKGIIEEIYRKLNVFYKATERGLGALRDGFVEEKIINLVSQKAVLASNLALELDIDVKEVRKAFGNLLKEGILSLDLDKQIIINCLDGTETNYQKVRVLLERAKNSDLLRESLTTEELLLISNFAKKKGADSVFFKIIEKLDLKFRLSSFGLEVKNFLMKSKLTGDELTKLTPEILKNKTYENKKFRAYNIHIPSAKT	12.3106
RBB00239	NC001318	BB0514	566	54	MPKLEIYKNLFLDKIGKNFTNLEISELLEPFKAEFDGFDESSGKIKIEFNDTNRPDLWSYLGLARQIKTYFFGEMPYYDFFSKKGDFKKFYGEILVDGKMSQIRPFIFGFLAKGLIINDKMLETLIQFQEKLCQNYGQKRRRIAMGMYNSNFIKFPISYIASSPNHKFVPFGMDYELSLLEINEKHPKGLEYSHIIKNFDKFPLLLDDNNNVVSYPPIINSNNIGSLKVGDTDLFVEVTGIDFEATLLALSIAAC	9.54064
RBB00238	NC001318	BB0515	326	29	MLEFETIDINLTKKKNLSQKEVDFIEDVIIVGSGPAGLTAGIYSVMSNYKAAILEGPEPGGQLTTTTEVYNYPGFKNGISGRNLMLNMREQVVNLGAKTFPETVFSIKRKGNIFYLYTENYIYKSKAVIIAVGSKPKKLETLKNSGLFWNKGISVCAICDGHLFKGKRVAVIGGGNTALSESIYLSKLVDKVYLIVRKNNLRAIAMLRDSVAKLPNIEILYNSEAIEVDGKSSVSSVKIFNKKDNVVYELEVSAV	8.89571
RBB00237	NC001318	BB0516	228	25	MNFIYQKKSPKTKEIEQLAKTQNIKIIRINTNELDKILKNKDHRGFALKLKLEKNKNVKTQTKDFENLLETFKKKENAFILLLDEIEDPQNFGAILRTAEQFSIDLVITTQKRSAKDNSTVLRTSSGASQYVKKMTVTNINNTINLLKNYGFWIYTGDIKGQDINKIKINDKKIALILGNEGKGVHKLIKENSDFLIRIPTSGKIDSLNVSVSTGILIFEIKRQLNLL	10.9649
RBB00835	NC001318	BB0517	364	24	MKKDYYEILGLSKGASKDEIKKAYRKIAIKYHPDRNQGNEEAASIFKEATQAYEILIDDNKKAKYDRFGHSAFEGGGFEGFSGGFSGFSDIFEDFGDIFDSFFTGNKGQERNRKHAKGEDLGYNIEISLENAYFGYKNNINITRQMLCDSCLGKKSEKGTSPSICNMCNGSGRVVQGGGFFRVTTTCSKCYGEGKIISNPCKSCKGKGSLTKQETIQLNIPPGIDNNQQIKMKGKGNVNPDNQEYGDLYVKILIR	6.59341
RBB00234	NC001318	BB0518	635	41	MGKIIGIDLGTTNSCVAIMEHGKPVVIQNSEGGRTTPSIVAYTNKGERLVGQVAKNQMVTNPENTIYSIKRFMGRRFEEVASEIKMVPYKIEKGLNGDARVNISNIKKQMSPPEISAATLTKMKETAEAYLGEKVTEAVITVPAYFNDAQRQATKDAGKIAGLEVKRIVNEPTAAALAYGIEKKHEEIVAVYDLGGGTFDISILELGDGVFEVKSTNGDTHLGGDNFDDEIIKHLISEFKKESAIDLSNDKMALQ	6.45669
RBB00232	NC001318	BB0519	187	15	MEKKETKSESEKTNKQDNKNTKSQKKENLNLVNSDKKIAELENEISNLKDLYLRKQAEFENFRKRLEKEKDNFVKFANETIMKDVVNFLDNLERAINSSKKSKDFDNLLTGISMIENEILSIFDKKYNLKKFGENGENFDPSRHEAISIEEKEGLKNPEIVEVYQKGYCYNDRILRTAKVKVAQSKN	8.02139
RBB00836	NC001318	BB0520	38	2	MSKSTKNTTKSKNDTKNILINKKIKFFILTKKYTRTFY	5.26316
RBB00231	NC001318	BB0521	150	14	MKISIAQAKYRALDFDKCIADFKINYYEALLRGSDVLVFPSMFLGNTKYGEFFGLSKYSQNICKFIEFMKEQVNDNTLIVFGHSVYEGGKFVDVISVISNHKAILTVSQCNLPGFFRYKDNLFAVLNFEDALLFKEVIPKFGEDLKKHSI	9.33333
RBB00230	NC001318	BB0522	222	28	MPSKFSSAGSISDAKELSRKLGFKLIEMPIKDLFQVSSRFFEGYFDIKGVTGENLQARLRGLLLMSYSNSQNSLLLNTGNKSEIAVGYCTLYGDTCGGLALIGDLFKTEVYDLVNYINAKFDQCIIPVNIILKEPSAELRFDQKDSDYLPKYEVLDVILNRYLIGNESVDSIYLNFEKGIVDKVLNLYFKNEYKRRQGAPIVKVSEKTFGFELSMPILNNII	12.6126
RBB00837	NC001318	BB0523	30	5	MGFNGILALKQRTSFLIGIYVFLLEERVCV	16.6667
RBB00229	NC001318	BB0524	284	26	MDWDFEKIIFLLNESTRLALSGCAKLILDFKSDGSIVTQVDKQIEQFLFKEIKKPGNFVLGEETISTYKEEYIKDALISESTFIIDPIDGTSSFAAGLPSYGISLAYASGGKIIEGAISLPLSGEFFITSKDNVFYAKKNIGSYPLKKDFNKFIFDNSKCYNIHSLLAVSRSIIRLFNLDISSHIHINGSCVYSFAKLFTGSYKAYFSFVGLWDIAACLAIGNKLGMVGEFYCGNKMTLDILDSMYILEPNNHKR	9.15493
RBB00838	NC001318	BB0525	140	15	MKIPKNYIPGTNPYKSLPKKPIIENKKKITKKQEQINSEIMKSQERILKLYMRRLQKKDQITLQNFILEGHKIGSKIFNNLPKTLKEIIALMNIESLKVLKKNTKNPFKMLYIKFSSWTLNKLIKTLDIESNNNKTAKHK	10.7143
RBB00228	NC001318	BB0526	607	80	MKEFLRVGAFNLLLGALILFVVIFLQFRNLNLNIFFLKDIKLEVNNKVLNSEYTLNDLVVNVRGLRIFLSKLNPLVVLETGLNLFPISYKVQDMGIYVYFENNIFLGFLLDSENNFSIESNLSKSFLLSYEVEDHYRVLLDKPTISIRQGENLEYKIFLGENVKIREKDILISPQAAFRIGNAIYIDSPKKNIPNSIMEGNQTNKSNVLDYSIVHSKIKEVDNKIFNDVLSNFRQNAYDSWNNSVNFNASKGGWL	13.1796
RBB00227	NC001318	BB0527	262	31	MNKPLLSELIIDIGNTSIAFALFKDNQVNLFIKMKTNLMLRYDEVYSFFEENFDFNVNKVFISSVVPILNETFKNVIFSFFKIKPLFIGFDLNYDLTFNPYKSDKFLLGSDVFANLVAAIENYSFENVLVVDLGTACTIFAVSRQDGILGGIINSGPLINFNSLLDNAYLIKKFPISTPNNLLERTTSGSVNSGLFYQYKYLIEGVYRDIKQMYKKKFNLIITGGNADLILSLIEIEFIFNIHLTVEGVRILGNS	11.8321
RBB00226	NC001318	BB0528	315	23	MNNLKDKINTYSKLILGSWQFGGGYFKQVEKETAKKILKKAYDHGIRNIDTARAYGNGISEKIIGEIIEKDPTIRENILIASKCYPMEISEYRENFNESLKNLKTDYIDIYYIHWPKADFDLRPIASFLEEMRVKGRIKYVGVSNFEISHMESIKKVCKIDVNQIGYNPLFRNKEKDVIPYCEDNNIATISYSTIAQGLLSKANIKDKNKFNDIRTEKLILFKKEIWPYTLKTINKLEEIAKINNLTILELTYSW	7.30159
RBB01935	NC001318	BB0529	38	4	MSLRLFTDSPFYFTINWYFCFNDDLSMSYFKSFINKIL	10.5263
RBB00225	NC001318	BB0530	217	28	MSLGRVERILEAIETILKPLGKSPSESLKLANEKDLKEIFKGFVYRFFKGEDIVRLLCTLKIIKEQHHTLENLLYSIYYKNQDFILSIDELIKHMEKINGREFGMLLPKPSKGSSCKRLFLFLRWMIRKDEVDLGIWNKFNPNKLIVPMDTHMTSIASKLFKIKEIKNVNLKQAIKITSYFSKENNEDPVKYDFSLTRFGINRDFNKEKLLKNINKL	12.9032
RBB00840	NC001318	BB0531	204	23	MIKKFLLFAMLNIFLTNKAHSNEEIIEISTEIQKEKYIPFLISRGKTQLEDLVKYTLEINPELDKNYVNTVAKTYIDESLIEGVNYDIAYAQMLLETGALKFNGIVSKEQHNFSXIGATNNLTKGNSFSNITEGIKAHIQHLKAYASKQNIKSNMVDPRFYLVKRGSAPTIYDLTGKWAKDKLYDKKLKKILLELLEYNNANKS	11.2745
RBB00223	NC001318	BB0532	295	32	MDTQIYELIFLTSFSIFLIVNLFNFKKEFTYEDYFIIFPGTFFVITLYFTEIRPLMLYIGSIFLIFMIIIFFKNIKTIVNSRRRINNRSTKQSKGIFLSILLKTILVMPAILTVIIATIFSYLALFINYPKDENNSYQLGFARIKDHKNDLNLSIWYPVSSTLGLKKQNPFLLYEFNPFFINEMNYLSKQNNIYKKALISNNQKLYDSVLLILPYYSHDSMFKSLVSRIVKKGKIVYLYSPKYKHMKSYDFIKNS	10.8475
RBB00222	NC001318	BB0533	253	26	MVGTFLGTGASSGVPMLNCSCKVCTSSYSKNKRLRSSFFLESSSGIKLLIDTGPDIRQQLLREKIDRLDLVLYTHEHYDHIMGFDDIKFYTRCAPLNIYARDTAMAHIRNAFPYNFTSKPSLSGKADIIANVIRDFEPFFFKSLKIVPIPLIHGDIISLGYRVGNLAYLTDVKFIPEASYDYLKNLDLLIIDAMRIKPHPAHLNFSEAFCVIKKINPKISYFTHIAHDIMHEEFDYLEKDNIYLAYDGLKIYI	10.2767
RBB00221	NC001318	BB0534	255	25	MKLISWNVNGIRAVLKKGFLEFVKEYTPDILCIQETKALREQLPKDLILENYYSYFSNSKIKGYSGVCIYSKVEPISVRLLGEEIFDNEGRGLVACYDDFILVNGYFPNSQVLRRRLGYKLDFLSYVENLADSLVCDGKNVVICGDFNIAHTEIDLISPDSNRDSPGYYIEETTWLDDFLNKGYVDTFRIFNKDPGYYTWWSYRTRARERNMGWRIDYFIVNEFFKRNVEKSLILDKVMGSDHCPVFLELADVVS	9.80392
RBB00220	NC001318	BB0535	257	40	MKKNIAIFYLIFIVNFSFGIDLNDFDFYRSLEKEELIFFINLLKREQLVLENSCALEYIELAYKALKEKNINLLLKNDKELAVDNNTEHLVQSKAYNNARLIFNATKDLNTLVHIGKDGLLKTLDGRNVGVKDNKFIILDSFLNNDFYDDVPSEYTTIEIYNKSILMPNLNKFLLDKRLNPFIYLEDFNKNVYLNDIPKLSKEELLFLFYELFPVSKLKSLKDWNDFGFSSISKALNKIYSEKINSIKRSANELS	15.5642
RBB00218	NC001318	BB0536	933	88	MNYQRIKNYCKFTSVFLFFLFSCVSNELKLDQSLVKGKLVNGLRYYIYKNQTPKNAVNMGIVFNVGSLNEEDNERGIAHYLEHMAFNGTKDYPGNSIVDVLKKFGMQFGADINAATSFDFTYYRLDLSDGNNKDEIDESINILRNWASQISFMKEEIDLERNIIIEEKKLGETYPGRIYEKMDKFLTSGSLYEFRSPIGLEEQILSFQPEDFKKFYRKWYRPELASVIVVGDIDPIEIEEKIKKQFVSWKNPTDK	9.43194
RBB00217	NC001318	BB0537	214	33	MKFFFLLQIALILLSNSSLLFGQSPPKEKEDSLLLYKEGKFKEAILNTLEEIRLNPSNLDARTILIWSLIAIGEYKRAEKEAIIGLGIKKHDIRIIQALGEAYFFQKNYDNALKYFQEYISLDSKGARIIKVYNLIADSFYELKRYNEADFAYEHALRFSPNNQNLLIKLARSRINAKNKILAEEALIKILTISPNNLEAKNLLEELKKSNNKP	15.4206
RBB00216	NC001318	BB0538	132	13	MNALTLKHSFLEVSMSIDSLEFEESSTQNVIKKNFEFEGYIESNKPIIIEGKLKGLINSSNSIYLREKADVEAEIKCQHLLNHGKIKGNIEALKTIKIYKTGKLIGNIKTKELFIDSGAMFKGNCEMEDLEE	9.84848
RBB00215	NC001318	BB0539	232	32	MIDLTQEKQEILIKNKFLAKVFGLMSIGLLISAVFAYATSENQTIKAIIFSNSMSFMAMILIQFGLVYAISGALNKISSNTATALFLLYSALTGVTLSSIFMIYTQGSIVFTFGITAGTFLGMSVYGYTTTTDLTKMGSYLIMGLWGIIIASLVNMFFRSSGLNFLISILGVVIFTGLTAYDVQNISKMDKMLQDDTEIKNRMAVVASLKLYLDFINLFLYLLRFLGQRRND	13.7931
RBB00214	NC001318	BB0540	693	58	MDYNKLRNIGISAHIDSGKTTLTERILFYCNKIHAIHEVKGKDGVGATMDSMELERERGITIASAATHVEWKDFPINIIDTPGHVDFTIEVERSLRVLDGAILVLDSVAGVQSQSITVDRQLKRYSVPRLAFVNKCDKTGANPYNVKDQLRSKLDLNSVLMQIPIGLEDKHIGVIDLVLMKAYYFEGKDGTEIIEKEIPSDLLEEAKSKREIMLDTLADFNDELMELHMEGKEVPTEIIYNATRTGTLALKLCPV	8.36941
RBB00213	NC001318	BB0541	72	6	MEEFELETLTISNELSKISQVDYDSSVSELSVFFKDGRAYKYFKIEPRHFSAISKLVEDRRSVGKYLTAKXI	8.33333
RBB00212	NC001318	BB0542	192	27	MDNLNSINSIKDLSKFFMYKLLFIIVFVLSCSSIFKEYQNISGEYYKLAKLNEELGNDETSVLLYEKSIKFNINAGDDSSYNFILACINLKKYVEAELKLNSIIKEDPENILLINLKGYLLFKKNDLDNALIYYLKTLEFAPANKEALFNIFYIYHLKSDKKNAKKYISKYKELNHPIPSGAEEIVSSILKS	14.0625
RBB00211	NC001318	BB0543	218	22	MYMIRLKVLILCLFGIFVLNGFADTNFEFNFGGGVAFPVSPFSSFYNEALEINAKLKQNLPSDLSPIEKEEIVQNFSDLANIAKAGIRYGTYAQFGAKFDDFVSIGFELLFNINLLKAIKRSDGTANENFSFIMAITPRFYTKLDFFVLALAFFTGPKINIATSSADSVLAELGTMGWDIGARLSFSFLILEGYYVWNIKNPKFSDFKFGIGFEFGIV	10.0917
RBB00210	NC001318	BB0544	406	38	MNLLKKKSIGIIACPGGRVFASKIIEELDRIFINIENEIIESICQDSKALKEEIFKIEKVLSPFLEGLSLSTLKSKEPLEIPVKFVKFANGEFKTEILKTIRNKDIFIVQDVANAYEVEINSSEKIIMTVNDHIMNLMTTIDACMQAKANSVSVIIPSYPYSRQDKKHSRECLTASLIGRFLEELGIRHILTLDIHSKAIENVFRKVYFENLNVSYEIFNSLKDLIDIRDSNLVIVSPDTGAVSRNKFFASSLKS	9.35961
RBB00208	NC001318	BB0545	454	52	MNALSIDIGTSVLKAALVSSKNGVLSYIDVSYSDYFDVDFENFDFNIWLFSFKKAISNFKPSKIDCISVGGISPCLIALNSNLIPLEVLHWNSFKIKSYFKGKSVFLPYVLSTVERGTYSKISYFVSCFEYFIYLLTGKLFTSFPSMEYIPFIWDDIEIKKYGLDKNKFPPFVKMGENIGVVTYKAGIEFGLNSGISVINAGSDYLNALVGSGAFQEGIVSNRMGTSEGFNFVSSTYLPGFSLEYPYFLEGFFII	11.4537
RBB00209	NC001318	BB0546	286	14	MKDLNENNDNNKGFFVALTSIATVCIIIFLGTIIFFPNKNLASDIAEKNIVLEEDKDPNTLEKVDQNEKSLKVSETQNEIIIDLTQDLNKEKKPTNKIPNTQKSKIIEKPQPTTQKISNTSQKSKTIEKPQPTTQKISNTSQKSKTIEKPQPTTQKISNTSQKSKTIEKPQPTTQKISNTSQKSKTIEKPQPIAQKTLNTDNIYDPNIEYYIQFVSLSDPINADNYIQKLLKYNIIARIYSATVDNKDIYRVRSG	4.8951
RBB00207	NC001318	BB0547	205	21	MGRNPLIIGVTGRIASGKDTVSKIISNKYGFYEINADKLGHSVLHEKKEEIVKIFGQKILNTKNEIDKLLLRNLVFNDNKELKKLESVSHPVILSKIKKILIQNQSTKIIINAALLFKMNLEKLCDYIIVLKAKNSIIKNRLSYSIPNIDSNMINKILKIQKDIFFEKNIINLKIINIINNKNYAYLEKEIEKKMQGIINYERFE	10.2439
RBB00206	NC001318	BB0548	908	84	MKELYLIDALNIIFRNYHVMKNYPLLNTQGENVNAFIGFFKTLFFIIKEKNPEHLIITFDSEVPTFRKQKYPSYKATRDLPPDDLIPQIGWIKEGLLKAKIPIFEMEGYEADDLLASFAKKAAKNNYLTYIISPDKDLLQTMSEYVKILKIENNSFIEMDNEYVTKKFGVNSFQIKDYLAIVGDRSDNIPGIKGIGAKGAANLLREFKTLDGIYSNLEIINKKHRELLIKEKENAFLSYELVSLEENLKIPEIEN	9.2511
RBB00841	NC001318	BB0549	132	21	MSANEILKKHFRNLLLELKELKLILTIESNELQREEIEILSITNPKKDLILESIKNYYKTINAWLKFKNQKLDNFDYLIKEINLLKEEIYIKYQICCEILQQIANAKRKIPKIKKLQNLAVNNSPIMLDIKI	15.9091
RBB00842	NC001318	BB0550	145	18	MIAKEKIYKQTQVNTSNPLSILIMLYEKAIQDLKVAKELIKDENWQNAVKANEKIFHAQEIITELMSTLNFEQGGNISTNLLSIYLFLNKELENVLLKKEIHKIDNVIKQLQILSFAWKKLSKKENNITQSNNVTQSKLGINIVG	12.4138
RBB00205	NC001318	BB0551	133	18	MDKRSASLEESKKALIADDSLFMRKNLIKILSQLGFKEFLEAEDGIQAVKEFEKQNNIDLITLDITMMGMDGITALERMYEINKKLLKKVNILMVTAIGKQELIQKALSLGARGYITKPFKKEQIIEQIKLLD	13.5338
RBB00204	NC001318	BB0552	660	70	MSSKVQQEIADLKKLIRKWDKEYYVDSLPSVEDFVYDKHILRLQELESKYPEYKTLDSPTLKFGSDLLNDFKEVEHSAPILSLDKVYDLDLLKSWIDKIDFNNSFNISVEPKIDGCSIVLYYKDGVLEKALTRGNGKFGNDVTINVRTIRYIPLFLDEKVDLVLRGEVYITKENFLKINKFLEKPYTNSRNLASGILRRVDSREVANFPLNIFIYDFLNAGLEFKTNDLATARLKKLGFKVNPLIRFFDLKNSIG	10.6061
RBB00203	NC001318	BB0553	497	42	MNKTKNRSLTYFIILSCISLFGANNNTISYSSIEIPLEDLSEEFKSSGNKSDQINTSKHLNKNIVSYEDPKKGKDLKLPENIRDKKLPQKRMDENDLKSVIENYENKIKNIEKLLKTKNQKTSENENKKIESIEKKAKKYEILTNKLKNEIVEIKKLLNKKIKPKEDENYEKINIENIEEETDDDFEDNYEYNDEIEXTNEDNYPSNEGIINNLKENLNENEKYYAINEKKIDELEDRINENENTILDLQRELRN	8.4507
RBB00202	NC001318	BB0554	626	68	MVEFLSLTNVDAHEFWALPVCCNVKDSFIEDFSFVDEHVNSIFSISYKDNITLKFRDFVDSNEFNLKLFDNKISFEGQIPLVLYSDNLDYLLKAEKSVLFNLRVGDANSSYSSGFTKKESGTCNVLNACYEFSDYNSFSDDFILVKIFFDSENLIIDANVDNISFLKFFISENFGVSKDKIKINSLDNYWSSSIFPISFNAILQGIVISKKINKRVNIVYYKRHFGILDNLNLTFSVSNCLVADNKLSKIILEII	10.8626
RBB00843	NC001318	BB0555	155	26	MTLINFNLNGESISKKISLSLGTRNLLDSIFFAKSNSLEYIVNNRFFLILLDFKLVYSDLIPAFILNGRNVVTLEGLKKKSFYKHMQKILLEDDFNFCSNCFESNILLFYYFLENEIVSKSDILGYRKSLKCNCMDVNTFLSLYLKAEELYRKNG	16.7742
RBB00200	NC001318	BB0556	289	35	MANVKVYYPESFNILSNLFNKNLNNYIIYNELDFKKNPDLFNRETPIDNFFIVGNFEKFNKVSLRGNFLEMGPCVTYNEILRIGKKNIPSLFYEFISKFNDKIYLNSINLANGFYYKNTVFDIYPLLISLDAQIEFKNVLTKKTYVFSAYNLNRAEYIANRNTVLITKFKFPMMNLWNRSFYHKIFFNTLSFDILEESDIIFICILLNIKRDIINDFLLKIFYDDKVIVIKDFQILLLNKSLPLSFSEIENSLKM	12.1107
RBB00199	NC001318	BB0557	86	9	MVKKEAIIKAVNGLHVRPASTFVKKAKEYSSEITIESDGKSVSGKSLFRLQTLELSSGKKLLICAEGEDEEIAASELAELIESFKE	10.4651
RBB00198	NC001318	BB0558	573	63	MTLSGKRISKGIGIGEVLCIRKNFDKIISREKIDFSQVDSEISKFNKAKSKAIEALRDLERKAMLQFGDDKKGIFEGQVLIVEDDELDELVIELIVKENYSAAYSIYLAFENLVKSVEDYKDPYLKERASDYKDIRNRLISIILGQVSDFSEINKDIILVTEELTPSDTMQFDLNYVKGFLTAVGGETSHAAILARTMGLPALVMTLSDIDALKDGDKIVIDAMSSIVIKNPSSDEINLYEGKILRQVELEKELF	10.9948
RBB00197	NC001318	BB0559	189	17	MGFLDFFKKTATLDLIAPISGKVMSIDKVPDEAFAEKIVGDGIAILPTSNELLAPCDGKIGKIFKTNHAFSLETKEGVEIFVHFGINTLNLNGKGFTRVAEEGINVKQGEVIIRLDLEYLKEHSESVITPVVIANSDEVSSIEYSFGRLENDSEYILSSSTVLTEEIRHKISQTKPVIAGKDLVLRVKK	8.99471
RBB00196	NC001318	BB0560	650	64	MILIFYFKQIALFIIFRLCYIIKKVKIKLKRKSCMKKQFDTEVNDLLYLIIHSLYSHKEIFLRELISNASDAIDKLKFLSLTNEKFKNIALEPKIEISFDDKSILIKDNGIGMDEQDLTNHLGVIAKSGTKEFINNLKQDEKKSASLIGQFGVGFYSAFIVSEKVEVTSKKALESDAYIWSSDGKTGYEIEKAKKEESGTEIKLYLNKEGLEYANKWKIQEIIKKYSNHINYPIYIKYSEPIMKDGKQEGIEEKE	9.84615
RBB00195	NC001318	BB0561	464	50	MDVGIYGLGVMGSNLALNIADNGFNVSVYNRDNEKTEIFVKQNSHKKINGFKDIESFVKSLKTPKKIILMVTSSAIEKVIEQILPFMNKSDIIIDGGNSHYKSTMRLEKELFAKDIYFVGLGISGGERGARFGPALMYGGSKSAYEILEPMLNKIAAKTKNNDICSTYIGENGSGHYVKMIHNGVEYADMQLISEVYFFMKKAFNLDNLKISEVFEKWNEGDLSGYLLEITSKILKYKENNEYLVDKILDIANQK	10.7759
RBB00194	NC001318	BB0562	180	16	MKKIFILFIMIANISTNGFTKDSYLNRGIGFGASIGNPIINLIMSFPFIDFEIGYGGSNGINLSGPKLESKFYDFNLLAIAALDFIFTISLIKNLNLGIGIGGNISISSHTSKLINVELGFGMRIPLVIFYDITENLEIGMKIAPSIEFISNTRSLAQHRTYSGIKSNFAGGIFAKYYIF	8.88889
RBB00193	NC001318	BB0563	181	20	MLYLGDNKAMRTKIIIMTIIILLAPISGFSNSKESARGKFGAGIILPLPIALQINIGNFDLDIGLYSGVNNLFSDWKTLFIALDYIFYIYTFPGAANILDFSVGAGGYGTIWFSRFGGSKSGSGPMSIGARLPLALNIAVFRKKFDIFLRIAPGLGMNVWSNGVGFRWEVFAGLGLRFWFT	11.0497
RBB00192	NC001318	BB0564	201	18	MQSKNKLIRLLIIIITLFFNVENIFTNEKSKNNITGQNSTTDPKIESLKAKTKIKFGFILPYPTAIEFSINNFDIGVGVTILSVSEFFPKSPIALLFKIYCDYIFLNLKFKDSNFIFFLGSSLFFEIGKITSSDLTNVSSGITYKIGVGLPLGIIYEAYYDIIEIIIKTTPSIFIGQMPNGNLIFPIKGNFSIGIKGSLKI	8.95522
RBB00191	NC001318	BB0565	180	15	MSTDSDVQDSLSQYLLFSLDELYAIEIKYVVEVLEYTKISKIPRTPNYMAGIINNRGKIVPIIDIRKQFGMSDRAVDEDDKKRNKGVNISNIIILNLVYEGDEFNLGILVDYVNEVLELDPFSIDDAPKIGSGFNSKFISGIGKSNDKFIIILNVENLFDVRELSKFRNTTIYDPEYQQQ	8.33333
RBB00190	NC001318	BB0566	103	13	MIYRPEGELVINSIFKVKEDLLHIFKKMKEGDTLIIDLSNVEKIDITFIQILYASNKYAKNRNLFVKIEYPSDEVLSSLIYGGFLVDIEDVDSFDLGLNLVGF	12.6214
RBB00189	NC001318	BB0567	714	70	MDSSDVIDKFKNSFKEESIENISDIEQALLNLEVSSDQDIVNSIFRNLHTIKGSSGMFGFNFTASLVHEIETVLDVVKNGKAAFNQAAIDATLMSVDFIRELIEGDEVISEIDFDKRKQFLVNEIRKVLDISNDVKGAFQEALENDFSKSDNSSVLEESVKVNSENKFDDEALQSEFKSYKILFSPAKGILFHGHKPINLLSKLINLGSGYVRAKVDNIPDLELISPDNVYVDWEIRLDTEESRESIEDIFTFLD	9.80392
RBB00188	NC001318	BB0568	385	40	MKILVIDIQGLIKQVFVRAFSKDNDVEILNAGFNSLNLINVFLQKFPDLVIIDENTARSNFGNSLNNVLNNISLPVVFIAQNEMLPNFGCLEQSKEKVKLIINKLNFKLTVDLFRSKYLALIKLELKNLGKNKLISSFEVKRIQAPDFSSNSKVELRENNLNDSSIRKSYRVSDVINFAPKNDPDVIIKYQGLINKHKTGKIIVVGSSTGGTEALRIFLRSFKKDSPPIIIVQHMPGGFTKSFAKNLNNEFNIDI	10.3896
RBB00187	NC001318	BB0569	590	63	MDNDNNGFDANDCLATLFHKLEAFDESTRHIYSNLSKSIPKLIEKISKDSKDLSFSIDLISNLDLDNDSSLNNFIAKIIGALDDFVAYFNSSTTSLESQFSIIRSKVKDIEILEDVIERMKKSSLDMEIMSINTLTVAMRAGKAGGAFSYITSEIKVLTQSMIKQADQLTSKGREVKIGLDRAKNQVYESNTAENKILEEFRDNLMKKIDAFSDGIGSVIALYDDILKVLSEFKFKLVNSISYLQFQDRLTQSLQ	10.678
RBB00186	NC001318	BB0570	124	10	MKKRILVIDDNRAIRQSVAYILEQNGFGVSEAKDGLEGVLRFKEAVGQGDKDFDLVITDINMPNLDGIGVIKQIREFGSFVPILVLTTESEQSKVDEGRKAGATGWLVKPFNPEALMKTISKIF	8.06452
RBB00185	NC001318	BB0571	229	19	MLEIISLGGGVINSNQINIEFIKNFKNFVFKWLLENEKRKIILIVGGGRVAREYQDAYKKINPDFKVHELDEIGIISTRLNAEFLSKVMNPFCKDKIVTNPLKNFSFKGKILIASGWKSGFSTDYIAVKFAEKFNKKDIINITNVNQVYDKDPKKFKNATAFKKLNWKQLQNIVGQKWNPGLNLPFDPIATKLSSKLGLTLYIVNGNNIENLEKVFNKNNDFFGTIIVK	8.29694
RBB00184	NC001318	BB0572	358	33	MEDIVHKYKVSVIICFFNSAETLDAMIKDAVNQTLKDKEIILIDDGSYDGSLEIAEKYANKYSFIKIFSQKNMGLSASRDKGLSEAQGEYVIYWDGDDSVESTMLEVLYNRAKADNSDIVCSQFYIYFLAINVKRKSLLPFPNYPLTGKEAFKNLLFTVYATFGRKNFVVGTLWDKLIRRELILKNNIRQQNVVFEDIVFVMQIFLKASKVSFVNNYFYTNFQRMGSMSSSISVLHKSKLSLNTMETLLKREGIF	9.21788
RBB00183	NC001318	BB0573	270	37	MFMAIEAVNVKFSYKRKEVYSDLNLNIETPQAYLLLGKNGVGKTTLLKLVSGLLEPLKGKILFNSLAXFPRNPLNLVNLFFIPEEFSLPRLSLAEYSKALSIFYPNFNEADFKKYLSDFDLDISLDLSSASFGQKKKSIIAFSLAANVSCLLFDEPTNSLDIVSKNVFRNMLSNLKDRIIFITGHNVRDLAGVVDYLIIVGEKSILFSNSVSYINKNYKIKIISELNGNELYYEKNKDGFKALYFESSNGAEVVD	13.7037
RBB00844	NC001318	BB0574	283	45	MFSLKRFLNLFYFDFIYNKKFYTLLIIQVLGMIFISYLLVRFYFNFSATDFLKFFAPKIFILTLIISIFTMCDYYKVIHDPFRNILYLSLPVSTFEHYFFNLIKYLFALPLILIFIYYLGVNIFLFLDNAFFLRGEGTPFLELRYFYDFLFVRYFNFLSIFPIFMFFRITFKTHPFVKVLIFFLGTIVLLFFSTSFLYLGFKYVPCSSDLIFSFDRFLGDLFFKIVYSLGFFLYLASYFKIVDFGSIRKKSNLFA	15.9011
RBB00182	NC001318	BB0575	533	47	MKKNLKILVITGGVISGIGKGVTSASIARLFRYDFRVTPIKCDGYLNTDPGTINPVEHGEVFVLDDGGEVDMDFGHYERFLNLNAKSSWNITMGKIYKKILENERKGKYLGRTVQLIPHVTDEIKSTIFQIASSENSDMLIIEIGGTVGDMENILFIETVRQIRQEIGSGNISFIHLTYVPSPAGINEQKSKPTQQSVKTLNKAGIFPDLIIARSSQVLTDQIRKKVAMFCNVESTSIIDNVDVSTIYEIPISFY	8.81801
RBB00845	NC001318	BB0576	182	34	MPKMKGKIMLIKFMFSNINLILIVSMTLFKILLEIIYRKILLKKIITSTETLNAEKKQYKIIVIFVLALNHLLQSFLINALINLFNNLITLTNNSLGSLIDLNYNILSAILISSITWLAFSLPKVINDIIYEKRPFNLTIANAFFDLLTIILLTIFSKLFLSYKILQFENTTNINFGNLPTH	18.6813
RBB00181	NC001318	BB0577	195	20	MKEEDIRKTILMKRLVKYFFDELKYRMKIRCLRISNKEVSTKYILLNLFRKIANLPFNKQYEIEEQFALEVGERVVLTDAVLIKRIDHERCVIVGIVEAKTDQVDLDYEFNRFFLQDKKINVLFWQPKKVILKQDDKLFTVESDDIFNFDNDFNLPKVKAKLEEFIDIFLCFFSYRDVLFEYNEVSGRYSWVKRK	10.2564
RBB00180	NC001318	BB0578	389	40	MKKFSFFKKKKKAVDLNLLNVVGNDKKDLSTYEYKAPVKEMLKGFYHTKASISTLKVGFESLQRILFSEIEDFDQIFSTFVEMTNNARNQISVIFSDLGKNNKEKLNQISSVIVGIQGSLETISNFLGATNMISLNAKLEAARAKEYGKGFSVVADEIKRLSDQAKGVMNMISVKEIEEVSKDLISHNLKDLQIDIDKFFAEILEQLNYLESIFKRFSRSQEEFSSLIESLESIDANMAYYSRNCDSLIGSDTFM	10.2828
RBB00179	NC001318	BB0579	1161	119	MLKIKFYFDKIILGMSFRSRFIHLHVHSDYSLLDGAAKISDIISKAKKCNMSHIALTDHGNLFGAIKFYKEAKKAGIKPIIGIEAYMAKTSKFLKKQDDLGKMSYHLILLAKNELGYKNLLKLTSISYLEGFYYRPRIDKDDLEKYSEGLICTSACIGGLIPRLILANRFEDAKNEILWFKKVFGNDFYLELQRHGIKDQDIVNERLVKYSRELGVPLTAANDSHYVNREDATAQDIIVCIGTGAKKSDENRLKM	10.2498
RBB00846	NC001318	BB0580	192	33	MVVLIQILMVFLQIYRILILIRILLSWLVSSGINTNVFFRFIHVVTEPFLSFFRKIPLFTFGMFDFSPIAALITLTIFERMLAYGNYKLSTFIILFIVEVWEIFRSIFIAIVFFLLLRLLLLLLNLFQGSDFFKTVDSFLLPLSTKISGVITDKHMSYTLRLIVGSALMVAFIIIIEQVVFAIRALGTYLPF	17.1875
RBB00175	NC001318	BB0581	686	94	MFLHEFEYELKGIGGLGEKGVERLNNLQIFNVKDLIEFFPVKYEDRQNIQTFPDFSKVKSCDMMTVFTVLGHKKFGDSSKKNLKLTVKSINEEPFEILLFNRAFLENVFKIDKKFYIYSKFTYNDYSGLWSCSNFDSEVYSDKPERFKKILPVYSLTEGLTSKKISLYVKEALEYFFKFGQTDIPRFLIEKYSLLSLSDALKEIHFPSSLEMLEKAKKTLIYREIFLLQFFSRYRSSKILFREKKDLSKDLLEKV	13.7026
RBB00176	NC001318	BB0582	262	31	MKSIYALLFLFINLSLLANNISKKDLEVLLKIAQAMNKECKNFIEKNPIQFLKEIKPLVDAEKNNLLTLINKKIPIPENYKIPDLVNIDDFEDLKNLGAKTIKVRKILIEDLIRLIKDAKKFGIEIKIKSAYRTQEYQKFLFDYNVKTYGRKVAETQSAIPGHSQHHMGTAIDFINIDDNLLNTKEGKWLYENSLKYGFSVSYPKGYETDTGYKAEPWHYLYIGPKPCFIQKKYFNNLQHKLLEFWNQNKTNLIN	11.8321
RBB00174	NC001318	BB0583	449	50	MIKKFKNYDQIIKELFVIAIPTAFESLLFQMVTFFDNFMISYLGSFHVTGVSLANRVTFLFFIIVFGLGTALSAYVSQAIAKKKFLQVRQSFAYILLIGTTIGIIFFIFSFLFPRNIIKLFTANQDSLNFGSEYLKIISLSYVLMAYSFLSAMGFKSAKEVKIPLYVTSIVVLINIVFNYILIFGFSMGIKGAAYATVLARIVEFVFYFLYSLISSNSYYRIKFGDFFAPKVVTRANLKLIIPVLSHEIFWVLSI	11.1359
RBB00173	NC001318	BB0584	448	46	MEKFMYSLGVSKKDKIYKDLLKIAIPTAIEFFLFNFISLTDNAMVAYLGDYPVAGVSLANKFFELFVTIGFSMAGAYNIIATRQYNQGDFKSFRNTFFISILTIILFSFPFILISIVNPFFLLRLISNDERAVYYGAAYLNIAIFSFVFAIIKGLIANALKVVEIVKFQVYISVFSVLLNFVFNYIFIFVFHMGVVGAAIATTVIRTLELIVYLVCTAFNKNSILHFKLDDLNINIKPFAQLIKFFIPILLNEFA	10.2679
RBB00171	NC001318	BB0585	451	51	MLLDEIKNLNFLIMGLGLNGGGVALSRFLLKRGAKLVITDLKSETELALSIDALRDFEDQIRYVLGKHDVNDFKNADIVVKNPGVKPNNKYLKFAKRIETDISLFLMFNKNPIVAVTGTKGKSTLVSLLYQALKEKYPGVKLGGNIGVSPLSFFDQLDGKSPLILELSSWQLQSLENFNPIISIITNVYNDHQNYYLNFDDYIIDKSKIFVNQTSGIVIIQDQAYCKYFSKFKSKVRVILFSEFNPCDFDQDIFY	11.3082
RBB00172	NC001318	BB0586	347	34	MTIKKIKTKEMEENYLQSELWALIKTTKNSYWKAIAFESDVLGKIVVMQRRLFKNFYLAYIPHPEFSNKTLENINIDKISKSIKEFSIKIKPYLHKNTIFLRFDLMYYYQRTLNDKYSPLKTKIKYLKKSFDDIQPANTTILNLNNSLEEILLNMKKKTRYNIKLSTKKNLNIIIDDKFKHLSEFYKLYKETSKRDKFTIHSEEYIQNLIQIFKQDKNAQIKLIIAFYNNIIISGIIVGIYKEKAVYLYGASSKE	9.79827
RBB00170	NC001318	BB0587	734	69	MKKMNLVTAALPYVNNIPHLGNLVQVLSADAFARYSKMSGIETLYVCGTDEYGTATETKALIENTTPLELCNKYYEIHKSIYKWFNIEFDIFGRTTNKNHQDIVQNFFLQLEKNGYIKERETEQFYCNKDSMFLADRYVIGECPECQSMAKGDQCDNCSKLLNPTDLINPKCIICKNKPILKKTNHLYLDLPKIKTKLEKWIKNPDTSKNWNTNALKMTKAFLRDGLKERAITRDLKWGIPVPKKGFENKVFYVW	9.40054
RBB00167	NC001318	BB0588	265	17	MNNCLIKFFIFLLVFSNSYVAFSKNVNVLIVTAMDSEFDQINKLMSNKEEIVLKEYGLNKKILKGKLSNRNVMVIICGVGKVNAGVWTSYILSKYNISHVINSGVAGGVVSAKYKDIKVGDVVVSSEVAYHDVDLTKFGYKVGQLTGGLPQKFNANKNLIKNAIEAIKSKVGGSNAYSGLIVSGDQFIDPTYINKIIGNFKDVIAVEMEGAAIGHVSHMFNIPFIVIRSISDIVNKEGNEVEYSKFSKIAAFNSA	6.41509
RBB00847	NC001318	BB0589	352	38	MLYSFYKVFCLKDYVFKKARIFVKENKLKANIVFPESSDSRVLKAAIVILQKNLADSIILIGKKDTVINSLKEFSNCNDILGRIEVVDPNSFPDIEMYLDEYWSLQKLKGVTKQSLKTQVLDEITFAMLMVRFGYAKSCVCGAVSTSAKVLSNALRIIPKLEGVKIISSFMIMDTLCTARNVDFCFGHNGILFFADCSVVVNPNSLELAEIALQSAKSFKDILNAKPKVALLSFSTKGSSSAKETEKVKNALNIV	10.7955
RBB00166	NC001318	BB0590	281	31	MILSLLSMNINYNSITSIKQTLKERKIAPRKLWGQNYLINESIRQKIIESLDIKENEKIWEIGPGLGAMTEILLKKTNLLTAFEIDLKYSEILNEKFGKLKNFKLIKGDFLKKYKNENQNIDKIFSNLPYNIASKVISKLIEENFLKEMVFTVQKELADRITAKINSKNYSSFTVLVQSHFKVIKILDIGENNFYPAPKVKSTTLKLIPKKNNIKNFKEFNKLVRTVFSNRRKKLKNTIINFITNKATLRENFLK	11.032
RBB00848	NC001318	BB0591	416	62	MILIFVLISLNLLIQYYLKLNLIYFNTMLALFFIIKNNKHLALSFIFCTILLLSFQARLNFKTLKKNIYQITNIKNFKKDSKTIVEVIDNKSNMYKYSFKNIENIYKIGDIIKIENQKIKLIKRPFFAKLREKYTNALNNFFTTLNPSYSHFSKAIILNIKSEITKYEKTLFQNAGIAHILVVSGLHFYLISLISYYFLLIITNEKLKYLILSIILLNYLILTGFAPSTVRAFLITESLIIYKLIYGKINLISCT	14.9038
RBB00849	NC001318	BB0592	237	30	MQLLKNKYPFKRALLDLFLVYAIVYLASPFVNVNSEFWNVDENHFYFWISRSFLIIFIIYFFKLTSSYDDFRVEFFIPKFKFIFLWDSVLIFIKTILIAMIVIFLIAFLLEYLLPESVLVYYFQNNAGFNWKISSKKAFFLMTFTSFFTGAFEELFYRAFVITKFTQMGFPVVATAILSSMFFAYGHLYYGILGFLVTFILGIFFAFTYLRYKNVYYVIFIHSFYNIIVSSLLLFLN	12.6582
RBB00164	NC001318	BB0593	645	70	MSDTVPKRFKDVVALYSELDIFMYKEGESKSFKKQIYADFWNETKRVASGLLHCGIKRGEKVVIISDSRREWIIIDVATLGLGCVDVPRGNDSSEDELAYIINHSESTFIFVENNKQLHKVLSKKHDLRLVRCIVVIDDDKSYEEKIGNITVFSYKKLLELGTEYLRANPKSFDMEIEKGSSKDIATIIYTSGTTGMPKGVMLRHESFIFQLDRLYDYLPTLKPGKIMISILPLWHSFERACEYIVALKGIAIAY	10.8527
RBB00163	NC001318	BB0594	591	60	MLKRKKMNKSVKKKIKDEINVIVTNLALSNNIKLDNININIQKPPKSDLGDISILMFEIGKTLKLPIEIISEEIIKNLKTKYEIKAVGPYLNIKISRKEYINNTIQMVNTQKDTYGTSKYLDNKKIILEFSSPNTNKPLHVGHLRNDVIGESLSRILKAVGAKITKINLINDRGVHICKSMLAYKKFGNGITPEKAFKKGDHLIGDFYVKYNKYSQENENAEKEIQDLLLLWEQKDVSTIELWKKLNKWAIEGIK	10.1523
RBB00850	NC001318	BB0595	208	29	MQKKTFYNTEKYLKSHLMLFPIFAYTKNFLDASIASVWISICIILPALIINQIELKKQKSHILGIYLLIIGIFTSLTYLVMLYLTPTLYKEFKFSIPILIAIIISFHKNEPFKILKNPSMIIKYSKIPILIFITLSSTTSLIREILNTGNLKLFNNEIPIIKGLINIKMSAHSSNIFIVASLFLLLINMLTKIKEKKMNKSVKEEKNE	13.9423
RBB00161	NC001318	BB0596	715	65	MKRKKLNSNLFYKFNFIILAYTIIIIATTFLLLDQGYKKIITKELQDFTKFINQAMIKSFSDESKEIIKALSILTTRYDYRSAILNNKNEEHLVSDKILITLPSFIKIIEYTNKDGYIIASSEKKRTSQYISLKELLLGKALTAFQISILHNSLAKINNNFYIPIAYKITDSKKSNVGYIILYADISEKIAELKEYLLLLLENSLLEQNASTENSSKYFNVYIINSSGDAFGGKDEILKNIKHIFGFNPKTLTEI	9.09091
RBB00160	NC001318	BB0597	735	74	MTDENLIDVNLKNTKRFLYLVLFGFLFLNFLFIGYAYMNHKNEYLDRFKFDSKLFLNSVSAVIKAKYSESSRFLEELIRDSYRFGILVNSSKSFLLSSSLKLGDSLDENSDLFLRSREFNSIDKIFKTIPLAEDSLEGIFYIPIGKNVLISNSNFSSLGLKDVRLDPIYSVPVEKNSKYYSRYMQIDGKIYSIISFPVRDSVSTLGVIGILICFDESLDIIENQLYSSLKFGSKNYNFFMLDRNYMPIFSNLNNL	10.068
RBB00159	NC001318	BB0598	302	29	MPKSLNNFLKKINIKPQTKNLANYTTYKIGNISKLFLTPKNIKEAENIFKAAIEEKIKLFILGGGSNILVNDEREIDFPIIYTGYLNKIEIHENKIVGECGADFESLCKIALDNSLSGLEFIYGLPGTLGGAVWMNARCFGNEISEILKKITFIDDKGKTICKEFKKEDFKYKISPFQNKNFFILKIELNLKKDNKKIIEEKMNKNKQARINRGHYLFPSGGSTFKNNKAFLKPSGQIIEECKLKGLSIGGATVS	9.60265
RBB00158	NC001318	BB0599	480	48	MILKLYNTRTKDFSELTNFENVKVYACGPTVYNYAHIGNFRTYIFGDLLIKTLRFLGYKVNYAMNITDIGHLTGDLDDGEDKVAKTAREKGLTVYEISEFFTEAFFNDCRKLNIVYPDKVLVASKHIPIMIEVVKILEEKKITYFSNGNVYFDTSCFKSYGEMAGIDLIDKDMTLPRVDVDKFKRNKTDFVLWFTNSKFKDQEMKWDSPWGFGYPSWHLECAAMNLEYFKDALDIHLGGVDHIGVHHINEIAIAE	10
RBB00157	NC001318	BB0600	518	59	MAIFLKNKYFYLSLIFIIFLFLFVFSGFLFYSKPIIYDISPIPTSHKDIIVIKGNNLGYSTGEININNNYLVKSSIISWNNTEIVFKITDEVNSGLIFVKGERGTSNELFLVISRQVPVKLNRKNIPFIFSEDKIILNANSSTLLQGMNLFSPFSTITIFLETKDKLYTILPQNILNVSENRVEFVSPKTLNSSGKLYVLLDNIQSNKVPFSVKNDFFKWTLSDFKEFVIIEEIYFSQDVSSNFDSNPQDINFNI	11.39
RBB00156	NC001318	BB0601	417	37	MRDDQIFNLIEKEKLREREHIELIASENFTSLEIRQAVGSILTNKYAEGYPLNRYYGGCSFIDEIETLAISRAKELFGAKYANVQPHSGSQANMAAIMALISPGDRILGMQLSHGGHLTHGSRVNFSGIFFNTYFYGVSRDSELIDYDEVLKIAKDCRPNLIIAGASSYSREIDFKKFREIADDVSAYLLCDIAHIAGLIVAGFHNSSIDVAHLTTSTTHKTLRGPRGGIILSGKDFDKLVNFNGKEKPLFNAVN	8.8729
RBB00155	NC001318	BB0602	250	32	MPSPIRVFFLVLLFIFIFNPVLIAMLFILFPFILILFSFLGVFRIYFTRDYSYSRSREFEFYKLSFLLMAKLLSILGTVTGEQLNYVNFIINSLNLSERGKSELYTIFHSAITKNNNADKILYTLKLGYFQHKDLFIWLFATLKEINRLSRYKNLEAEKFISYVGVFLELESDGYEAYKDINIKIVNPYSVLGLTYSASDDEVKKAYKSLVIKYHPDKFANDPVRQKDANDKFIKIQDAYEKICKERNIR	12.8
RBB00154	NC001318	BB0603	618	54	MKSHILYKLIIFLTTSAAIFAADALKEKDIFKINPWMPTFGFENTSEFRLDMDELVPGFENKSKITIKLKPFEANPELGKDDPFSAYIKVEDLALKAEGKKGDQFKIDVGDITAQINMYDFFIKISTMTDFDFNKESLFSFAPMTGFKSTYYGFPSNDRAVRGTILARGTSKNIGTIQLGYKLPKLDLTFAIGGTGTGNRNQENDKDTPYNKTYQGILYGIQATWKPIKNLLDQNEDTKSVIAETPFELNFGLSG	8.73786
RBB00153	NC001318	BB0604	500	60	MNSYDFITALVPIILIIIGLGIIKKPAYYVIPISLIATVAIVIFYKNLGIVNTSLAMLEGALMGIWPIATVIIAAIFTYKMSEDQKDIETIKNILSNVSSDRRIIVLLVAWGFGNFLEGVAGYGTAVAIPVSILIAMGFEPFFACLICLIMNTSSTAYGSVGIPITSLAQATNLDVNIVSSEIAFQLILPTLTIPFVLVILTGGGIKGLKGVFLLTLLSGMSMAISQVFISKTLGPELPAILGSILSMTITIVYA	12
RBB00152	NC001318	BB0605	405	48	MNSIYVIGKLLLTLFLIFFPFCYNLFAVNLAEINKLSEYAKSIVLIDFDTKRILYSKKPNLVFPPASLTKIVTIYTALIEAEKRNIKLKSIVPISDSASYYNAPPNSSLMFLEKGQIVNFEEILKGLSVSSGNDSSIAIAEFVVGNLNSFVNLMNINVLNLGLFNMHFVEPSGYSSENKITALDMAFFVKSYIEKFKFMLNIHSLKYFIYPKSRNLGTALSSKFLNLKQRNANLLIYDYPYSDGIKTGYIKESGL	11.8519
RBB00151	NC001318	BB0606	163	14	MLNHFNFKLKRDVTIIVPGEAFVSNKRVISTILGSCVAVVLCDESNNLIGMNHYVLVKSDLDISPDQRGRYGIYAIPMLINAMLENGASKSNLKAKLFGGTNFMAKGSVKVGLENSEFAVNTLNKYRIPILAKDFDQSKSRKIFAFPENFKVIVEYPDGTKVF	8.58896
RBB00150	NC001318	BB0607	659	68	MSNDDFLKNSLNQFQYEAVTTIEGALLIIAGAGSGKTRVVTHRIAYLLLKGIAQREILALTFTNKAANEMKDRIKKILKSPLSNLMVSTFHAFGLYFLKENYKLLGYRKNFSIYDDNDRISLLKEILLDEGLFNKKVSLNSLSNVISLLKNGILTLNDLKEEDINIYRLYEERLRLYNSFDFDDLILKPKELLSNNSDIRNKYSKRYKYVLIDEFQDTSLIQYNFIRLLINHSNLCCVGDDDQSIYSWRGANYNN	10.3187
RBB00149	NC001318	BB0608	476	56	MSIVIDSFKEISKIPRCSKNIKGIINFIKQRAKKFGYSFKEDRVGNIVVQIKSNNNIDMHPIILQSHVDMVCEKNESSLHNFETDPIEIVEEDGYLKAVGTTLGADNGIGVAMMLGIMSEANNFPHPDLELLFTVDEEIGLIGALGLDSNLCSGKSLINLDGEEEGYFLVGCAGSRLVEIVFSPKYSLVTKKTKVEILFKGLKGGHSGADIHLDLANSLKLMFFALFEIKANLNFEIEGIFGGNSSNAIPIEAKA	11.7647
RBB00851	NC001318	BB0609	36	1	MTMIIIIFYKYLIPKSIKDKNNKSHKTFIKKFIIKY	2.77778
RBB00148	NC001318	BB0610	454	38	MILSKDIKLLPGSKVEVVIRVSKNVIQEKYNSLLQDYSSRLKIQGFRIGKVPINVIENKYSEGLKATVLEEVINNSFKEFFKEESKIPLSYATPTVKEKNLKLNLDKDFEFTFTYETYPEFKIPSFDEIDIKVEIPEVFIDDSDIDDEIKNLQIENSIIIEDEEGVVKEDSIVKVDFVELDDLSNEIVSTKRQGFVFTVGKSETYYDFDKDVIGMRINEERVIEKSYIADYKFEELAGSSRKLKIKIKSIKKRDL	8.37004
RBB00147	NC001318	BB0611	197	21	MEFMHNLIPTVIENTGNYERVFDIYSRLLRERIIFLSGEINDPKADTVIAQLLFLESEDSSKDIYLYLNSPGGSITAGLAIYDTMQYIKPDVRTICIGQAASMGAFLLAGGAKGKRESLTYSRIMIHQPWGGISGQASDINIQANEILRLKKLIIDIMSNQIGVDKEKLALDMERDYFMTSSDALKYGLIDSILVRE	10.6599
RBB00146	NC001318	BB0612	430	46	MARVKGQKVKECSFCGLSVAELGGNVVISNGVAICPECSKICHNLFKEKLCKPLDSKSNGLPTPKQLKDHLDMYVVGQEDAKKVLSVAVYNHYKRILKNNKYDNGIEIEKSNILLVGPTGSGKTLLAKTLAAEMNVPFAIADATTLTEAGYVGEDVENILLKLIHAAHGDVSLAEKGIIYIDEIDKIAKKNENVSITRDVSGEGVQQALLKIIEGTVANVPPRGGRKHPYEDTIEINTQNILFICGGAFVGLENI	10.6977
RBB00145	NC001318	BB0613	813	91	MQLKNLGQKSYMKSILNMIKNRKEDLPIVILKENVLFPNITLWVTFDNEYVINSIAQSMLEERLILFAYSNEPNCDESDRGVVKNLCSVGTYSKLIQVIKISKDVIKVLVECQSRVLIDSVSKKNDYLRAKVTFVPDSSGLNRELFTYSKFLKETYEAYRNSLSLKSYDADNEPINYFENPSKLVDIIASNSNLENSIKLELLQELNVKTRIEKLIVNLSIEIDLLDLKKDINSKVRAKLDKGQRDYFLSEQVKE	11.1931
RBB00852	NC001318	BB0614	50	2	MKDGVRKPSGNRASFSAQPNVKGLRKNNSFSCFAKNNLGKSFSKGKKRGK	4
RBB00144	NC001318	BB0615	209	15	MMNRKQIAKGKLVRRFGINIFEQPKYDKILKKKPHPPGMHGKARKAKITEYGKQLIEKQKIKFTYGVSERQLTNTFKEAKKHHGVTGDNLLSILERRIDNVVYRAGFAISRAHARQIVSHGIIILNGRRVTIPSIILRANDQIQIKEKDSLKKLIRSNIEKTSSLRNLPTWIEVNADDLNIKVKHAPSRDEIPTLANEQMVVEYYSKRA	7.17703
RBB00143	NC001318	BB0616	451	47	MVKVISLKNIHKFAYLKLDPLKKEDIYIVYIETNSKLIANLKAKTKVDQIEIINFYIDDDFKSEGIERIMISNLIHYGKKNKFKTISCQIAEIQEELLSLGFEYNDSKYKKELASEIEEDKFVMGIGIISIFTEVASISSKLTVGILFNSFALIADAFHVMADFVLSTITYFSLKITSKPETIHYPYGHKLMESLIAFIMGIIILMTGFTLFLNTTGLNKFITLGGESGFNLHIHQNKNKNDTIYEHDHCHSHDH	10.4213
RBB00853	NC001318	BB0617	122	17	MRQADFFVKKCKKIILNNNDLHSLIDNIKNIFYEILKEFDRRSLEDIFDYYYETHDINNSLYSFIEKFVPIINFLLFEDLEYNFNSDEKKLILNVFDLSAHTLESNKLNKFASALVSLKILN	13.9344
RBB00142	NC001318	BB0618	154	12	MEKLKQEDIDKAFYMAEKARNNSYSPYSKFKVGACIKTKTNDFFIGTNVENASFGATCCAERSAILNMIAKIGVQEIDFLLLNTSPECIPCAICLQVMAEFFNQDTKIIITESKSFSENKTPIKIYTLKDLLKSPFDKKELRRVTYSELEKKLI	7.79221
RBB00139	NC001318	BB0619	330	32	MFCGRFANFIMRDVINFIKKYNNFVIIGHKDPDFDCIGSSLALSSFLSRIGKNSILLNEGPFIRKEIVPFKDKFLSEWPNIEISEYSVIILDCSILDRIGDEFIFYVKNMPTLVIDHHMSGEKLECEGYIDPFAPSTTFLIEKLIREFGHDLTKEEAWYILVGFCTDTGFFKFISRSDPEPFEMVARLVSKGISLKEVYSYIETTKSLKSIETLKLMLNSLESYWNGKVLFTFLSSSSSGKDGGVSGVNELFYMI	9.69697
RBB00140	NC001318	BB0620	555	58	MKRNFYLIVLFIANNCFSIDFWDTMEREKLINEMVSKMQDHELLGQMFMISYPNQSITNFVLDFISKKNLGGIKIFGWNAKDLKNLTESIHKAQKTSQNNKFKIPLFVATDQEGGLAQHIKLNTSETIGNLGIAASLSPKDSYNTGYYIAQELRQLGINLNFAPIVDIYSHENNFAIGPRTYSDNPKIVSLLSLAFYKGQKQGGVISTAKHFPGHGNTTLDSHINIPIINSNLLEISLNELLPYKILIQENIPVI	10.4505
RBB00138	NC001318	BB0621	184	18	MVVGIILANGFEDIEAIIPIDILRRGNVNIQIISTNDSNVVISSKGVSFLADDIISNCKENCFDLIILPGGMPGATNLFNSKELDLILKDMNSKGKFIAAICASPVVVLAAKGLLGFNKFTCYPGLEKNVLDGEFVDENVVRSNNFITSKGVGTSFEFAFTLLEMVKGKQIMEDVKKATLLCKS	9.78261
RBB00137	NC001318	BB0622	413	40	MSNTKGKKMKILIINTGSSSLKFAIYQYENSKKIISGIVEKIKSQKSIIKIVNTDGSTTERFEKGIENHQKAIEKMFKILTNSDLKILKTLSEIKIIGHRVVHGGSSLKNSVILNNSILNKLKQISELAPLHNPNAITAIEAVLKILPHAKQVLCFDTSWHQTIKEHAFLYAIPYSWYKNHNIRKYGFHGLSYSYITKRSSEILNKKIDSLNLIILHLGNGASINAVKNGKSYDTSMGITPLEGLAMGTRSGDID	9.68523
RBB00136	NC001318	BB0623	1125	110	MNIDEELTTILKNNSNLKKMKEFLEQNIFFSLTGYEGFFKAFLIKKIKEYSKTGKIILIVKDEHTLDKIKNDLQVITNQIFELNYFSPLVYKGIGSKSTIFNERIKFLFNFYKKNPGIYITVLKSLLSKIPDKNTLLKNIYKIEKNTNINTADIEKTLITLGYEKTLRVTIPGEFTVKGEIIDIYPFGEQNPIRIALNFDKIEEIKKFNPLTQLKHDNEILEFQILPKKEIIWDDKTINTLKTKIKSVEYKKILE	9.77778
RBB00135	NC001318	BB0624	320	29	MNIRKLLFCIFFMNISFLLFAGDYKGLDFKIKFFNQSIYRVNSNVFIEVSLSNASESVLTLEIGDINSFGFDFDVTDTTNIKVKRPIEYVKKRSKNVAIPVRNMSLRPNEKFSVVINLNQFVKFSKDGVYFVKGIFFPDISDPSKKKESNIITLFLNDGFDENPGSIDLVNLSENNDIQDILKKKKLSPDEIVKYLLKALQLGKKEKFFLYLDIEGLLLNDKGKAYLYKQKLSPIPNKNVVEEYKEYLWNSNNSD	9.0625
RBB00134	NC001318	BB0625	697	77	MITLFKILALRKSKTFCILQIIDLIILFYFLIIGPVNLNADFEYKVVKGDTLFSIAIKYKVKVSDLKRINKLNVDNIKAGQILIIPSDSNLGQNITHKVNHSFSLLESSKGGVFYTAKEGDTIESISKLVGLSQEEIIAWNDLRSKDLKVGMKLVLTEPDFLKPYMVRKGDSLSKLSQDFDISSKDILKFNFLNDDKLKIGQQLFLKKATKNVNFHYVKRGETLGRIAYIYGVTAKDLVALNGNRAINLKAGSLL	11.0473
RBB00133	NC001318	BB0626	181	23	MEKIKEIIVVEGKDDLKRIKESFDCTVIETKGFALKIETIKLLKKALKYKGIIILTDSDKSGNIIRQKIVKYLGENNKIKHAYLNTKDTEVESVNKTEIIKILKGVGTLSKDNQKDLLKLSDLLELGIIGENSKENRQKIQKHFCLGDGNSKKLLERLNYFKIKKTDLKNQLALTNSPRRT	12.7072
RBB00132	NC001318	BB0627	423	35	MVXXKTLEPKFFQSLLDNSPTPYHLVNYIEEKLINYFNAQQLKLNEKWKIKTGSYYIKKEGTSLIAFNIDVKKKYEPFLIAAAHTDSPGLKLKIDATEKVSGVFYNHIEVYGSPIISTWIDRDLSLAGIVYFKKNENIESKLINIENIGIIPNLAIHLNRQINEGFKYNAHDNLTVISSTKKAIKDNILEQLGIECENFLSCDLIFTESQPSKIIGTEGEFLASKNLDNKSGCHAIMNSYVHTSNDKNKIAVFFD	8.27423
RBB00131	NC001318	BB0628	241	31	MRKCFVSLSLLLIFFACSSNVEIELNDDISGIVSIFVNVNREFEKIRKELLTTLVGEEIANMPLFPVDEIKKYFKNGEEKLGLKLLSIKTQGDSINLVVKFDNLIKILGDYMKKPDISVFKIEKKDGKNIIELNINLENATKNINENKEYISDALAALLPSDEIPMSAKEYKDVLVYFLSDFTSKASELIDNSKLNLVVKTSRNVQEQFGFKQINSNTLRFEMDMVKGLSLETPIKLRLVY	12.8631
RBB00130	NC001318	BB0629	626	54	MIIMQNLFSKNLIVLNYNATSKEDVIRKMASMFNENGYLNDMEAFIKEIKKREETNGTGIEEHIAMPHAKGNFIKKHGIAILRVVGNGFDFNSSDQKLSKLFFMMALPEETPSNAHIKAISYLSNTFSNNLLRHELMSTNNEDRFLEIILNNDNINESNNLNTKKDFILAVTACPVGIAHTYMAAESLKKAALELNINIKVETNGSSGTENPITEEEIKKAKGVIIASGKTIDKERFSGKPLIEVGVKDGIHKAK	8.6262
RBB00129	NC001318	BB0630	307	30	MIYTLTLNPSVDYKIVLKEFQEESLNYALNNNFFAGGKGINVSTVLKNLGKPSTALGFLGGFTGDYIRFSLDSRGIKNDFIKIKYDTRLNIKMIANGRETEINANSPDISENEFELLKNKLKNLANNSTLVMSGSVPAALGEDAYNEIANSISNDVKLIIDTSGKPLRKILRLNPFLIKPNIYELEDLFNAKFDSTKELIKIGKNLVESGVQNIIISMGSDGAIFIGGKNVAFRAFVPKINFVSTIGAGDSVIAG	9.77199
RBB00854	NC001318	BB0631	104	14	MNLQKYLFLTALLLISTSVFAQTNTIAKENVIPNGNLSQFGVEEICPICGYVNCICDEQSTEIAAKVSQSNTTGFFTSMAILALLVITGLALAKKKLYKSKLKI	13.4615
RBB00128	NC001318	BB0632	610	79	MRDFLVLREFLKDKNKKFLTPELKLYEIIELLNINKKNCYKAQTLARSTNNENIVIFLIFLFNYFDKGHLRADINLLAKDIQNTIIFTKDNLEKTNKSYNKLIKILKGLETFGNLETIKNIVLLLKKNNILMEFNKLKITTPLILENNIYIYTQKNYREEEELIKQIIKRLENHKSELNDNKIQNIISNLNTNNLNKEQITSVRKALKSNFFLLSGGPGTGKTTTVNYILKAINKTLNNKKKGLVAITAPTGKAS	12.9508
RBB00127	NC001318	BB0633	1169	115	MNKILEKIQNNTTILIEASAGTGKTHILENVVINLIKTKLYSINEILVLTFTKKATEEMHTRILKVIENAYSNSKTNEILKEAYEQSKKLFISTINKFALHALNNFQIETENYSKYKPKEKFSKEIDEIVYDFLRKSDSLIQALDIKDYELKVFKSDAKKTEEIVLKIKKAYERDTTQELGDWLKTQTAFENILLKKEELIKDYNKIIEDLDKMTKDEILSFYNKHIQTGKLEIEYSKENDIFKIAETLLKNKFF	9.83747
RBB00125	NC001318	BB0634	971	96	MYIYKTNKVNKIYNKIKELTQKDNIFKKETLIIVKNDLLREEIKKTIAKLNGISYNLNIKKNAAKSIYEISFKNPNIKKYIEENTFSFYLETEKFILYNILKTEKLKYIKDFKSTKNRYFFASKIIDLFHHYYSKFSKLIETWEDNGFLFQEENLKPYENMQKELFKKLFEKQKNILNLHKKIIQEKPTKKIEIEIKKIIFIGNNREIEKKILNSLEKIFDFEVHVLIFEDLLNYESTLVKELLLTKTKINPIKY	9.88671
RBB00124	NC001318	BB0635	481	51	MKNLSLFTDFYEISMMNAYFTKGINPKAKFEVFFRKTPFKNGYIVLAGMHTLINELKNIRFGENELKYLKSFNILDKQFLNFLREFKLNVKISSIEEGRIVFPQAPVVVIEGHLIELLLIEGLVLNIINFESLIATKTARIKESGAKILAELGLRRAQGINGALSASKAAYIGGADFTSNMLAGYKYNIPVTGTMAHSWIMSFETEEQAFREYAKTYPNKVSLLIDTYDTLNSGLKNAIKIFKELKHEEKNNFSI	10.6029
RBB00123	NC001318	BB0636	478	43	MKERSVSNFDIVIFGVTGNLSRKKLIPSLFNLFKNKCISNFRVIGFSRKIFTDKEFRLYIKDSLWQEETDSLIEIFLNFFVYVFGDFNEKESYKNLFKFLDRSRETIYYLSTSPAFYGPIINHLKKYFLSEKLTLSKIVLEKPFGSSLETAKKLNSLLYSAFKEDQIYRIDHYLGKETVQNIFTFRFGNSIFENIWNNRYVDFVQITVAEELGLDGRVEYYDSVGALKDMVQNHILQLLSLVAMESPIKFDSEFI	8.99582
RBB00122	NC001318	BB0637	449	51	MYMENIEVRGQPNFFGLIPFFVFIIIYLGTGIYLGVIGVEMAFYQLPASVAMFFASIVCFLVFKGKFSDKIHIFIKGAAQYDIILMCLIFMLSGAFSSLCKEIGCVETVANLGIKYINPNWIVSGIFFVTCFLSFSAGTSVGSIVAIAPIAFNIAVKSGINPNLIAASVMCGAMFGDNLSLISDTTIVSSRTQGSSILDVFISSSFYAFPSAILTFFSFFFLSENLSNATNFLHESSIDLVKTVPYLMIIFFSLA	11.3586
RBB00121	NC001318	BB0638	462	58	MERDLKLERETNVVPNFWGLMPFFLFIGIYIGTGLVLYFNGVERAFYQMPPVVAMFIAIVLTFIIFRGSFLAKMNKFIEGCAQQDVIFISLIFMLSGAFSAVCKEIGSVDAVVNIGLKYVPLNLIVCGIFLITLFLSFSTGSFMGTIVAVAPIALELADKVNIPLPLIAGAILSAGAFGDNMSLISDTPIISSHTQKVNIVDVFKNGAFYTFPAAILASIAFAFLGSYYCKVDSFIIEPGEINFFKIIPYIFVMV	12.5541
RBB00120	NC001318	BB0639	348	37	MKKIFILIVILTTFACTNKDTITLNVFNWAEYIDKTLLDQFEKENNIKINYEIFHNNEEMMAKFNNTKNYYDIIVPSEYLIQELIDEGKIEKLDYSKLPNVTKNITQNLTNLEHDPGNLYSVPAYWGLMGILYNKTKIDLNDMQGFDILFNKKYKKEITMLDSPKDNIGVALKKLGYSINEHDTDKIKEAGELLKIQNPLLIGYFSDVPAKSLMLNGEASIQLTWSGEAQSAMLKDKNLDFYAPENTNLWIDAFV	10.6322
RBB00119	NC001318	BB0640	263	30	MFRAFKNIFLFLILSFIYLPIIILIIYSFNSGDSGFIWQGFSLKWYKEIFASSQIKSAIFNTILIAIISSLTSVVIGIIGAYAIYKSENKKLKTILLSVNKITIINPDIVTGISLMTFYSAIKMQLGFSTMLISHIIFSTPYVVIIILPKLYSLPKNIIDAAKDLGASEIQIFFNIIYPEIAGSIATGALIAFTLSIDDFLISFFTTGQGFNNLSILINSLTKRGIKPVINAISAILFFTILSLLFIINKFIGIK	11.4068
RBB00855	NC001318	BB0641	269	48	MVLKKLILIIYSIFLLTFSILPLLIIILLGFLNEKNEFTIYNFIGLLNPSYLNIFSRSLKLATIATIFCILIGYPAAWLISLSKKSAQNKLIIMIILPMWINTLLRTYAWMRILGKNGFINNLFEKIGIGTLDLLYNEQAVTIGMIYNFLPFMILPIYTGLLKIKPEYIEASQDLGARMWQILLYIKIPLTLSYLATGIIMVFIPSITVFIISDLLGGSKQILIGNLISKQFLFIEDWNTGAAISFILMLVILIF	17.8439
RBB00118	NC001318	BB0642	347	36	MDNCILEIKNLSHYYDNNGNKTLDNINLKIKKNEFITLLGPSGCGKTTLIKILGGFLSQKNGEIYFFSKEISKTSPNKREINTVFQNYALFPHMNVFDNISFGLRMKKTPKDIIKEKVKTSLSLIGMPKYAYRNINELSGGQKQRVAIARAMVMEPKLLLLDEPLSALDLKMRQEMQKELKKIQRQLGITFIYVTHDQEEALTMSDRIVVMNEGIILQIGTPEEIYNEPKTKFVADFIGESNIFDGTYKKELVVS	10.3746
RBB00117	NC001318	BB0643	279	31	MANKINWFPGHMKRALDLIKNNLQKANIVLEILDARAPFSSKNPLTEKITKNQAKIILLHKSDVAQINEIIKWKKYFENLGNTVIISNIYKKGMRKQIIDIIKKLAIVKKIKNYKEKIKVLIIGVPNVGKSSIINLLSGKKSAKVANKPGYTKNIQIVKINEEINLFDMPGILWHNLVDQSIAKKLAILDMIKNEIVDNTDLALYLLEIMDQNNKNILLKKYEIYHKNSLDILQNFAKARKLIGKKNELNLEKAS	11.1111
RBB00116	NC001318	BB0644	232	22	MIIIVKIKRGLIVSCQALENEPLHSSFIMSKMALAAKIGGAIGIRANGVNDISQIKLEVDLPIIGIIKKNYNNCDVFITPTMKEIDELCNEGVDIIALDATFRNRPDGVLLDDFFENIKKKYPKQCLMADISSLDEAINADKLGFDFIGTTLYGYTKNTNGLNIADNDFNFLRTLLNSNLKSTLIVEGKIDTPLKAQKCFEMGVDLVVVGGAITRPAEITKKFVEKINQIKK	9.48276
RBB00115	NC001318	BB0645	514	57	MLKGFEQAQKFGRSFMLPIAILPAAGLLLGIGGSLSNPETVRTYSFLNIFFLQSVFKIMSASGSIIFSNLAPIFSIGIAVGLAKSDKGTSGIAAFIGYLVMNATIGVLIDVSGRAESFSSGAVGFVLGIKTLETGVFGGVVVGILTYYLHSRFNKVDLPKVLGFFSGSRFVPIIVSFSSIFLAVIMFLVWPFVQSGINKVGGLVDSTGYIGTLIYGIFLRMLGPFGLHHIFYLPFWTTGLGGSVIIDGKLIEGTQ	11.0895
RBB00114	NC001318	BB0646	327	27	MNIKNIIFILIFLLLLILVSPRIKFKNEFSKKLIPKNIEEIDNYLLKEELQFNLESNTKKEIIWYKEKAQKTNYSVVYIHGFGASKNEIYPVPNNIAKALNANIFFTRLKGHGINNKNAFRGITTQDWLRDIDEAINIGKLIGDKLVLIGTSNGGTASIWALANYPNEINSAVLISPNIFPYDKRTNIVYYPWGRQIAYLITGGYNKFETKEYKRKEHPTIKSHSSRVQHVDAIIAMMGLVTLLNSYNFNEIKIP	8.25688
RBB00856	NC001318	BB0647	176	17	MNDNIIDVHSALEKVGITNDPVLLKNLTSELGMKASHSRNRIILYIASNPKEYFTAKEVYNKLIKEIPSLSKATVYNTLNILKERNILKDIKTTDQKETKFYLSLASTIAHFKCNKCNQVHPIQLDDIKDILKDKLGENWETKSIEIIYSGHCNNCYKKDTHNNNNVPDENKEITL	9.65909
RBB00113	NC001318	BB0648	562	57	MFRKLKKLKTYIIIISITKFSEDNLLLIISNIKYLIEHKQLAYKIHWTFPIYFFEILREHEELNKWLFERFKTNTDIYMPGTYSGSPHEYMLHDEIHLDLYWALKNPFKSGYKDIFQNTPIMFYIYNIEKFRKKVTELYRKLNFNYTEGIRQSKNNKNYLIFYKNNCQYLYEVQKIDSPKSNVETLIYFYEIKETYDNQELKNFLLYLKALENNLHSIKIQNLEGSKLTTELLEIPKFNSLKEQEPIINFQNKRL	10.1423
RBB00112	NC001318	BB0649	545	45	MAKDIYFNEDARKSLLSGVEKLSNAVKVTLGPKGRNVLIDKKFGSPTVTKDGVSVAREIELENPFENMGAQLLKEVAIKTNDVAGDGTTTATVLAYAIAREGLKNVSSGINPIGIKKGIDHAVNLAAEKIRQSAKKITTKEEIAQVASISANNDSYIGEKIAEAMDKVGKDGVITVEESKTFDTTISYVEGMQFDRGYLSPYFSTNKENMSVNFDDAFILIYEKKISSIKELLPVLEKVLGTNKPLLIIAEDIEG	8.25688
RBB00111	NC001318	BB0650	112	14	MFLPVNILLFKGIILSEDEFVFCIGYDCSKAIVDRQLLRENKGKSAKELFELGLYRSAFSKALYRNDDGLINYLIEEYNKISNSNYTKKDDFKLLFGVVYPDDINKIKVTYV	12.5
RBB00110	NC001318	BB0651	105	12	MYSMGGFVFLLQEFSGNSSFLRSLLVFVPVIAIFWFLVISPQRKEEKNKKEMIKNLKKGDKVLTIGGIFGVVKKLGDTDVILELSPNNEAVFIKNSIDKVLSEKK	11.4286
RBB00109	NC001318	BB0652	586	64	MKKGSKLILILLVTFFACLLIFPTLKWYFLMSVEDKKISSYSQEALRDYSKKKALNDLVKLKELYNKDPNSSIPASLSYLIPIAKNNYRSSMKIPPNIFTAKTLREGFLTDSDMGEVSLEIYRYYENIKKGKSRIIHLGLDLSGGMSVTISLDYSSVEKKLGRSLTFAEREDAIYRIMQILKDRVBRFGLTEPKIVREAGGNKIFLDIPGEKDESRVSTLLSGKGNLTFYVVDDESTSLLHRKILEAGSLFSIPE	10.9215
RBB00108	NC001318	BB0653	299	29	MQRVINFSKYGSNVLIVSAVLILVGLIYTFFYHGGYNWGIDFSSRVNINLSIEKSNIKENEIKKIFSPIYKTLDVNSIFSPDQNKSEFSIMVKSDVIDYAFKTEVQKTILDKLKETFDANIEVLDSYFIDSSFSSTLRIRSIFLVLGTFILILIYITLRFKLSYAIASILSIFHDIFFIVAFLGVFRIEINSYIIVAILTIIGYSLNDTIIIFDRIRDNVKRLTDNTFLNVLNISISQTLSRTVLTSVTTFVAVF	9.699
RBB00106	NC001318	BB0654	380	44	MKFFDFGSLGFYRFFDFQKYLNFSIFRYSLINYYSYREQSSLINDANLLKDKLLFLDKIYRDFNPSINKSWGANKAIFLDTLLIIKNLIRKYHPNSQFLDIHEDELLEDVSCFNKFLDKLKYLNFRVDLKQKIENFEKKSKAPFSCIRIATFFIQEEFLDRLSNSLDFFSNEANSNNLDVINKEINDYYEKVEQIKKSSNIKETHKKFIIDHTKERIDKIMKDHSLDISKLLIKIALLEITIQCFDSYYLNLLEI	11.5789
RBB00107	NC001318	BB0655	276	20	MTKDYYNILGIQKNASNEEIKKAYKKLAIKYHPDKNKGNKIAEEKFKEINEAYEILSSPDKKRNYDSLGNTNFNGNNDHFEREFSSTRFGNFEDLDFFSKIFGGSSRKTADREIIINISLYDAYMGSKKIILINNKKIEVIIPKGTLETTTIKINNKGPINPISGIKGSLIVKFNISSYKNFKLNGKTLETTIEVYPWEIALGCEKLFETIEGKKIKLKIPSDAKNGEILNLKGLGMPIIGSSSKRDLKVTLIVK	7.24638
RBB00857	NC001318	BB0656	377	59	MRVDLLPLVELSLYINLSFCCKDFSIFNRILEELKCHLILLGHPIIKTLYIKHVDFCLSRQDNLKFIFTSLSKYINLELLEEFTLEIIPGYVDFEKFKLLDEFCITRINLNVQSFSLEFRKIVGIPEISYKKLNILINNIRKFPFDLNIDMTVNMPLQKKSHLKRDLKELLSYMPEHICFSDFICEEEGFVLRDFDNSIDSEKLWFCALECLESNGYINYEITNFALKGHESRHNKLNWELKPHLGLGLYAVSLL	15.6499
RBB00105	NC001318	BB0657	228	22	MENQKILVAKHAIDHYIKSNMNLGIGTGTTIYYAIKYLSEKIKSGSLKNLKFYTTSSDTKYLLSKEQIPYESNFSKLNKNLDIAIDGADEILLEKKSLIKGMGGAHLMEKVIAYNSETLLIIADETKIVKKLGTKMPIPIEVAQNAVGFIMTRLEEMNLEATLRICKEKKGPTITDNNNYILDVKMHVENPEGTEKYFKLFPGILEIGIFNHKNTRIVYYQDKQIKEA	9.64912
RBB00104	NC001318	BB0658	253	31	MLGDFMYKLVLVRHGESEWNKENLFTGWTDVKLSDKGIDEAVEAGLLLKQEGYSFDIAFSSLLSRANDTLNIILRELGQSYISVKKTWRLNERHYGALQGLNKSETAAKYGEDKVLIWRRSYDVPPMSLDESDDRHPIKDPRYKHIPKRELPSTECLKDTVARVIPYWTDEIAKEVLEGKKVIVAAHGNSLRALVKYFDNLSEEDVLKLNIPTGIPLVYELDKDLNPIKHYYLGDESKIKKAMESVASQGKLK	12.253
RBB00103	NC001318	BB0659	521	30	MKTAHWADFYAEKIKKEKGPKNLYTVASGITPSGTVHIGNFREVISVDLVARALRDSGSKVRFIYSWDNYDVFRKVPKNMPEQELLTTYLRQAITRVPDTRSHKTSYARANEIEFEKYLPVVGINPEFIDQSKQYTSNAYASQIKFALDHKKELSEALNEYRTSKLEENWYPISVFCTKCNRDTTTVNNYDNHYSVEYSCECGNQESLDIRTTWAIKLPWRIDWPMRWKYEKVDFEPAGKDHHSSGGSFDTSKNI	5.75816
RBB00102	NC001318	BB0660	290	23	MKSGFAAILGRPSTGKSTLLNSICGHKISIISPIPQTTRNNIKGIFTDDRGQIIFIDTPGFHLSKKKFNIAMMKNIHSSIGEVELILYIIDIQDKPGEEENKMLEIIKNSKIKFLVILNKIDLKNTKIKEITQFLKEKGIEDSNIIKISAEKKINTEELKNKIYENFSEGPLYYPQEYYTDQEINFRISEIIREKAIENLKEELPYSLYVDIDTLENKKGSLFIRANIFVANESQKGIIVGKNGKEIKSIGERAR	7.93103
RBB01936	NC001318	BB0661	123	11	MRNFRLAKVNFEVFCEQCGEKVGLNRSVCPNCAAKLGDIECPNCRHVGPVSAFGEGCPNCHYSPFQELKEKPFKRKERARMVSDRAASKTFVRLFHFGINIDILLYLFSSFLFVILFLYIVYG	8.94309
RBB00100	NC001318	BB0662	136	13	MGITVFYLFSIFASFVLGSSMDSVKENVLKSTIFYYDVEEVEFPYARKQTLQFIAKTHLKYAVFNFDKNKMFSYTFVFDKKLISQYAIFIEVKKKFGEATLVTPLNYLWDLGDSIIVLNKNILRITLKSYISNYNK	9.55882
RBB00099	NC001318	BB0663	149	17	MKKILKRFLFLVLSMSFLSFADHFYDKEIMINGVKFFVKIASNELDRAKGYMGAQKVEYGNGMLFVFKKDQNLSFWMENTPLLLEIAYIDSSGIIKEIYDLEPYSRANVNSLYKVRYALELPRGSFSKFQIKIGDKVHFCFDVNSLLVE	11.4094
RBB00098	NC001318	BB0664	227	13	MLHNTMLIARIMNINTLFYGMIIIIFALISCNHKNIQYDKRIKKFLDKNKIEYKIDSENDFIAFKDINNNEKEEVIIRSRLNSYKNSKIREIFGIVKVFDINTPKIKEISDSLMSDSYNNRVFGSWEIIHNAERGINSLVYIVKAEEFANDTFLLDAIDEIASTISIFKKIITTNNENIDNNEENNNTNESNEQPTLKQEKTNSTKESNNELKEDQIEEELQEIKAQ	5.72687
RBB00097	NC001318	BB0665	319	34	MRLPGSGYSYTVIQSKNNYSQKSSFGISFVILSRGTKIFREDLFEFLSNFDFIREIISIEKQSNRSSLQFISESYGKLKFILLSDDLNSGEKVNLAMKESSCDFVFVLQSDMYLLNPFWIPNIFDEIVKKNVLLVGGEFFDKEEEMIPSIFLPSIDKKQKFKVILVNSEKDYEKTLITMDYCGLYSKEKFLQLGGFDARIQNEYFQRIDFGLRAIYFGEHVYIYRKLRIQYTALNSPENLTKSKSFLIFLLKNYV	10.6583
RBB00096	NC001318	BB0666	342	39	MPLSFGKMILLIDLILFSYLSLYSKTPDYLNVLDFFDTNVFRFDFNIENDVFTIENDKGYLKFRVGFEYALTSSGYYMFVDPIIDIRGEILISQKVLKQIENYFSSLKDYNKPRITSIIIDPGHGGHDTGAVVTLKINGYDVVLQEKDFALTYSIYLSKILSNYFVNKNILLTRINDVYLTLKERSEFANAIKPNFPNNVIFLSIHANDAPNGEARGVEFWYLPKDSKREVIKDFKGYDIKGNRYLSELNDILDI	11.4035
RBB00095	NC001318	BB0667	183	24	MKNNISDIFFKYNVVIYKFLNSKKEHMIRVLLGSLAVSFLFSICMVFLNYDNLFSKKVFYFHSSKGFVANLRYLRDEQNLKDNLDLLVKDFLLGSNEGFSFGFLLSDSRFLYSFLKNGVYYVNLSREFYDSFNNGDYNESNESFDVKVNLFAMSLIKTMRFNYPGKIKKIVILVEGCILKEQS	13.1148
RBB00094	NC001318	BB0668	344	31	MVYMKRKAKSILFFLLSTVLFAQETDGLAEGSKRAEPGELVLDFAELARDPSSTRLDLTNYVDYVYSGASGIVKPEDMVVDLGINNWSVLLTPSARLQAYVKNSVVAPAVVKSESKRYAGDTILGVRVLFPSYSQSSAMIMPPFKIPFYSGESGNQFLGKGLIDNIKTMKEIKVSVYSLGYEIDLEVLFEDMNGMEYAYSMGTLKFKGWADLIWSNPNYIPNISSRIIKDDVPNYPLASSKMRFKAFRVSKSHSS	9.01163
RBB00092	NC001318	BB0669	864	108	MEILDLENEELLGVFFEEAQNLVDILEENIMSLEDDPNNSDTIDEIFRAAHTLKGSSASLDMMELSDFTHIVEDVFDAIRDGKVNINNDLVDLLLSSLDVIKEMLALRIDGKVYLNDISDLKSKLKQFLVIDDQTFIKRFDGNSIKNNFCLSESDLEEIREGLGIGQKVLRISVVFNSNSNSEVENSGLKIFNILKNLGSVLHTIPKYEQIIEDKFLKRVDYYLIYSDIEGVKKSLDSLNLIESYLVDEFNVKEE	12.5
RBB00091	NC001318	BB0670	466	54	MQIKEIYFGPKILDDKNSNSKLTNFDFKVVSFELGSDHYLVDIMQVKEIRKSSNFTYVPNAKKYVAGLDNLRGEIIPIIDLRIMFNLEFNKKDIEDIMVLKNEDLLIGVIVDKINNVFSIDSSLIQDPHPVLSQDSLINYIKGVVDYNEKLYILLNVFKIFNYGEEEKLLKPGQNFVEKSDFVSDCDNLDILENSKNDFSNKVSSKNDGNNENSTLNNTAAFNLENIKKNLLKYSFNASLVNDVFLEKVGVKFNM	11.588
RBB00090	NC001318	BB0671	161	12	MRIDYIEPFLDAASSVLRDMLLVENIEMGKPGLKSINQKIKGVSVIVGLAGSVEGSIIIDMDIETALFVASKLNFEEYDDFDDEETKEMVAATLTEVGNIIAGNFVTTLHAKGFVFDITPPAFIYGENMKISNKGSEALIVPFSLPDGKIIEVNIAIRERV	7.45342
RBB00089	NC001318	BB0672	146	9	MIQKTTIAADSSSKPRGINYDTGIPFNVLIVDDSVFTVKQLTQIFTSEGFNIIDTAADGEEAVIKYKNHYPNIDIVTLDITMPKMDGITCLSNIMEFDKNARVIMISALGKEQLVKDCLIKGAKTFIVKPLDRAKVLQRVMSVFVK	6.16438
RBB00858	NC001318	BB0673	171	23	MKIQIIIMLLALLDFPLNARLLDISIEKRADEEIKKYSSYNLILEKEYYTNFPTSEIEKNIYKLTEHFVKSIMLNKTNYSLLNSNYKEANKYLIQSELIDKKFLKYKIFKIKNINGIFKSHSLIYTKKGFYKLELYIENNAEPLKIFNLNITYFLKNLDKISNEMIFFPRE	13.4503
RBB00859	NC001318	BB0674	348	45	MVKKFSIFLKAIIIFSIFELLIEELSIILFLPYKIRFALIFLGFLFDTIFIFIFLYKITKAYLSQRLEIYVRNNLFFDIIHCLIPLAFYSSYQLKNIIVAHETILNPIMLSLFKLRFLRLLRFNDLIIEIYYNSKEKNLILIAFARTFSMSLLIPFTFFIIISSSKIVNSIPEKQEFNIIKNISIINEKAYIKEKYPFILIIKEKDDIIYSKSDEIFVYYSPSEYRVIEMEKTKFYIDKYLQRKSDSILGIFLFT	12.931
RBB00088	NC001318	BB0675	287	26	MNTKPYFPYLYHYLFNHESIKSLSAIEKEIEILNYLKENKKTIATFIKNDFESEIKDLIQYVKDKTDIMITPFVLSGIEAIDFNIVKPLFSKELTKNDLNLIFNFVKVNSSLRKEFFYNFNTISNGYITFYINKLFEGKNSYTIYLIQKENKALYSSDIIKNYIKILLLLKVLVIKYCFEKGIELTTKNIESTSKAISNDTDFLDEKTAKLIIESFFKYETLQTMSPISTLIAIFSARARTPKYKNNPVKGFIGY	9.05923
RBB00087	NC001318	BB0676	220	29	MKIKACIFDMDGTLVNSIMDIAFSMNSALSNLGYSKIELSKFNALVGRGFNKFVIDTLKLLSLEHDNPNLQEKLYKEFVKEYNKNLSFQTKPYENIKPLLETMNKLNIPIGILSNKNHEELINLVKNIFGNILFFEIRGYSKNFPPKPDPENALDMILELNAQKEEIAYIGDSDVDMLTALNAGFMPIGVSWGFRSVQELKESGAKHIIHNPLELLDLIK	13.1818
RBB00084	NC001318	BB0677	536	59	MKEDVLVLENITKKYGDFVANDNVSIKFKAGEVHAILGENGAGKTTLMKTIYGIHQVNSGRIILKGQEINFKDSSEAIRNGIGMVFQHFMLIPQFTAVQNIILGYENSKFGFLDYKQARKKISSLSEKYGLKIDLEKRVEDLSVGMEQKIEILKVLYRNADIIIFDEPTAVLAPSEVDDFINILKVLAQEGHTVILITHKIKEIRSIAKKCTIMRLGKVVKTVNIADIDDKDLTKLMIGKEVALRSSKIKFENHF	11.0075
RBB00083	NC001318	BB0678	383	52	MTISKNVFSKFILKFLNSSAFVSVFALFVGFLIVGLVVMGLGHSPFRMYFIILEIIFSSPKHLGYVLSYSAPLIFTGLSIGISLKAGLFNIGVEGQFILGSIVALIASVLLDLPPILHVITIFIITFLASGSLGILIGYLKAKFNISEVISGIMFNWILFHLNNIILDFSFIKRDNSDFSKPIKESAYIDFLASWKLSPEGLAYRSSHPFVNELLKAPLHFGIILGIIFAILIWFLLNKTIIGFKINATGSNIEA	13.577
RBB00082	NC001318	BB0679	311	41	MLSVSNIIIFLISETLINSQTLILAGLGGLISEKSGIINIGLEGIMTIGAFSGATVAYFTNDPLFSIFAGGLAGLVLAILHAVFTIFLKSDQIITGMALNFLGPAIAVFISTLIFSSISTPPIEIKLPILFDGILNKTSFIFQIFGKRYSVYIAILSVVLFHIVFKYTKIGLRINASGENPEVLESVGVSVNKIRFFCVLLSGFLAGVSGAVLTTVVASSYVQGVTGGQGFIAIVMLIFGKWTPLGVLIGSFLFS	13.1833
RBB00081	NC001318	BB0680	753	74	MLLKLKYRFVGFLLLFLIFILLLFSTIFNFVLCGYLEDYYKQLTRAQVRRAAFSLQSFLDTLHVIINGAASNLALETISEFAMSENRGKDFSESELIDLRKNPKFVIDSVKVSKKYRQYLYNFMANLKNDTLFEEFAFFDFEGRVIVSTRHENNMDFGHSEANTNYFKKAVEDYRQNQLKFIGWYSNLSEGISAEVAIRSKQSEKKAFAIIVPVYSPEDKLVCGYLAGYLLNDIVADSFDRFRFGFYKRGNFIYV	9.82736
RBB00080	NC001318	BB0681	636	62	MVSMKLKARMLLLVLILIAFFISILFFAFGMLINSKLVDQQFNLMINLIESIKSSFNLYISSMEEKVRVSSMYFNSAEKFNEASKIKSKRLSFISDQSEILIQTGSNMMVTDKEGKIVFTTAVKDNSDFGKSIGDREYFTKLKESNSIVYNSFVMLADPGSIEESLLKDISKIKNKKGQIPYILIGMPLRDFETDNIFGYFMFLYSMDYIYRSFRGINFGILSSGRALAYDTTGRLLVHHVVLPGDILTDISASY	9.74843
RBB00079	NC001318	BB0682	355	28	MKIAVLLSGGVDSSVALYRIINKGYSNIKCYYLKIWVEDELSYIGNCPWQEDLNYVEAICNKFNVPYEIINFQKEYYNKVVSYTIEELKNGNTPSPDIFCNQRIKFGAFFEKINSQYDLVVTGHYAKIQIKESKFLLKQAKDKIKDQSYFLSHLSQKQMSKLYFPLGTLLKSEVRQIAKNINLPNKDRKDSQGICFLGKIKYNEFIKYHLGEKKGNIIEKETGKIIGIHNGYWFFTVGQRRGIKLSNGPWFVIEK	7.88732
RBB00078	NC001318	BB0683	407	39	MRIGISDIRIFLPLNYLDFSVLLENPLYFSNEVFFKKINRAIDATLQKGFRFTSPNEDSVTMASSAVKLIFDNNNLDLSKIRILLGGTETGVDHSKAISSYVFGALKQSGICLGNNFLTFQVQHACAGAAMSLHTVASVLSHSNNSEYGIVFSSDIAHYSNLTTAEITQGAGATAILIEKNPKLLSINLSEFGVYTDDVDDFFRPFGSVEAKVRGQYSVECYNNANENALRDFAFKKQLSMKDLFSNYRFVLHVP	9.58231
RBB00077	NC001318	BB0684	360	38	MMDTEFMGIEPNILENKKRHIEICLNKNDVKGGCNFLKFIKLKHNALSDFNFSEINIKEEIFGYNISMPVFISSMTGGSKEGNDFNKSLVRIANYLKIPIGLGSFKLLFKYPEYIRDFTLKRYAHNIPLFANVGAVQIVEFGISKIAEMIKRLEVDAIIVHLNAGQELMKVDGDRNFKGIRESIAKLSDFLSVPLIVKETGFGISPKDVKELFSLGASYVDLAGSGGTNWILVEGMKSNNLNIASCFSDWGIPSV	10.5556
RBB00076	NC001318	BB0685	431	51	MNLESLSSFMELSKNFRHKSVLEKRQEIKSFLELSYKDFFYNNANEDFLFNMIENYIGYLSFPIGIVKNLKINGKYYSLPIATEESSVVAALNFAAKILENADLRYSLGEVLGISQIYIKSEKDLSKIFVDLGDKIKTWIEPLLTNMNQRGGGFRRLSTRHIKELGIQKLNIYVDTCDAMGANLLNSIAERVAEFIFLEFGYECVLKVLSNDISEFTAKARFVLDFKHLLPGKEDSWNLAKKIELISSIGFYEEE	11.8329
RBB00860	NC001318	BB0686	312	27	MKIKCKVHASLALIKYWGKKDVFLNIPATSSLAVSVDKFYSISELELSNRDEIILNSKPVILKNREKVFFDYARKILNEPNVRFKIKSKNNFPTAAGLASSSSGFASIAACILKYFNKYSCNSASNLARVGSASAARAIYGGFTILKEGSKESFQLRDQSYFNDLRIIFAIIDSNEKELSSRAAMNICKRHKFYYDAWIASSKKIFKDALYFFLKKDFIHFGATIVKSYQNMFALMFASSIFYFKNSTIDLIRYA	8.65385
RBB00074	NC001318	BB0687	317	33	MDLISFSVPGNLLLMGEYTILEEKGLGLAIAINKRAFFSFKKSDSWRFFSKKKKIDDFSLIENRSDFVFKMFAYLSQNCFFNLENFAYDVYIDTSNFFFNDGTKKGFGSSAVVAIGIVCGLFLIHNATNVVEKGEIFKYCLEAYRYSQGGIGSGYDIATSIFGGVIEFEGGFNPKCRQLGAVEFNDFYLMQGLQAIKTTTSICEYNKHRNSILDFILKCNLEMKKLVLNASNSKSALISSLRRAKELGLAIGEAI	10.4101
RBB00073	NC001318	BB0688	297	41	MLRIRKPAKILFLGEHSAVYGFPVIGATVPIYMDLIYSVSKNWKYLGKPSTRLNSLISFIVSNYSKVNPIEFDIISEIPIGVGLGSSASLSLCFAEYITSHFEYKDCNKILLANQIENIFHGKSSGMDIRLIDLNGTFYLEKKENVLHSKKIKDSGFYFLIGAIKRDLTTKEIVVNLKKDLLSNAYLFVFIEKLGLAVSNSYASFQNKDVYSLANEMNIAQCCLKRLGLSNDTLDWLISEGIKLGALSGKLSGAG	13.8047
RBB00072	NC001318	BB0689	155	19	MKKLIIIFTLFLSQACNLSTMHKIDTKEDMKILYSEIAELRKKLNLNHLEIDDTLEKVAKEYAIKLGENRTITHTLFGTTPMQRIHKYDQSFNLTREILASGIELNRVVNAWLNSPSHKEALINTDTDKIGGYRLKTTDNIDIFVVLFGKRKYKN	12.2581
RBB00071	NC001318	BB0690	189	19	MYYNNYIKEIVMEKYLSYIKKDDLDAIQLKLQELLASLHIFYSNLRGIHWNIKDTNFFVIHKKTQKLYEYIEKIIDIVAERSRMLGYDSEFRYSEFMKKSFIKELDIESTSNFLPSMESIVCSLTEILKNIFGMRKLIDTAGDYGTANIMDDIMSDLEKHLWMHKALLENCDCFCHDENESKCCECDAK	10.0529
RBB00070	NC001318	BB0691	669	45	MSIRNIGIMAHIDAGKTTTTERIIYYTGKSHKMGDVDSGNTITDWMPQEQERGITISSAAITCHWKDCQINIIDTPGHVDFTAEVERSLRVLDGGIVIFSAVDGIQAQTETVWKQAEKYEIPRLAYVNKMDRIGADFFKVVGDIENKFKTIPLVLQIPIGNESNFEGVVDIILNKELHFSMENGIPKLTYSQIREEFIEKVILFKKKLIDILSQFSEEITQLFLEDKEIGLDIIKREIRRGTISRFIIPVLMGTS	6.72646
RBB00861	NC001318	BB0692	37	7	MVFKAKWLFLYLLFLNPINFIDEFLCKNDFIPFFVKL	18.9189
RBB00068	NC001318	BB0693	402	41	MQGENMVSIRGGNRRKILLSLKNMQYSRTDLARKLSLTNAAVTILTNQMIKENLLIEVGSRVSDVKKHGRKEILLDINKDYAYSMGVIISSNYFQIGIANLKCEVLISETHSFEPPVSAYDILEKIKDHMIEIIWKHNFSRDKFIGLGFSITGLIKDKELGIVNDSYGSWIEKDVPVKRILEEYFSLTVYLESYVKNLSLAEFMGKNIDNIMFFDYTDTAELSIWSGGNVYPGFNNKSGMVSHMIIDYEGEKNCP	10.199
RBB00067	NC001318	BB0694	447	43	MFLMLESLGSNFRNFINYLSGKSTINDKNIAEAIEIIKNSLVDADVNLRVIRRFLNSIIEESKGVKVLRGIDPKSQFIKIVNDNLVKFLGGKNYELSLHPANKQSYILMLGLQGSGKTTTCAKLSLKLKKENRKVLLVAADTFRAAAVEQLKILGGQVGVPVFSIEGEKDPIKIVKASMKFAESNFFDSVIVDTRGRLEIESLLVEEIKKIKGILRPAETILVVDSMMGQVAVNIAKEFNENVGLTGAIFSKFDS	9.61969
RBB00066	NC001318	BB0695	86	6	MSVKIRLKRMGAKKRPYYRVVVMNSTSPRDGRAIEELGYYHPVEKQNQIKIKEDRMKDWISKGAILSDTVKMLLNKNNLNAKSQEV	6.97674
RBB00065	NC001318	BB0696	82	9	MKEYGNEIELIEFIVKSLVDKEDEVKLNVIEGEKSTILELRVSQSDVGKIIGRRGRIARAIRTLLGACAAKTNRRVQLEILD	10.9756
RBB00064	NC001318	BB0697	166	20	MFIKGVILSSYGVNGYARVKSISNNFCDFINLKNNKVLLKKSNSSSVEVKVVDVNIKGNSLFLKFEEIDTPEAVRPLIGFELWVDDSLASSLKEGEYYLGKLIGYAIVNNNKKLGEVVAFFEYLNSVFLEVRVGIKFFFIPFLSIYIGDINTQEKTIELKVLDLLK	12.0482
RBB00063	NC001318	BB0698	239	25	MKFTVLSLFPAIIKPFFENSIMKKAINKGIVSFELVDVRDFSKDKHKRCDDLPYGGGAGMVLKAEPISFALEHVESAKKTTIFLSPSGIKYSQELAYSLSKREEIVIICGRYEGIDQRIIDLYVDFEISIGDYVLSSGEIAALVLIDSVYRLLDGVINPNSLLEESFGVKNGLLEYPHYTRPYDFKGIKVPEVLLSGHHANIKNWRLVKAREKTKKNRYDLYLKYLEIIGEDNGFDKKN	10.4603
RBB00062	NC001318	BB0699	121	6	MDLIRKIEAQNKKNEAFVFNVGDTVRVVYKIIEGSNERLQSFEGIVISFQNKGIGKTFLIRKISSGIGVEKIFPVYSPIIEKVEVLRRGKVRRAKLYYMRNRIGKAAMKIKERLTIKKVKH	4.95868
RBB00862	NC001318	BB0700	37	2	MIFCFVNFYSRFSRVFAVLGNNFGKLGCVFIIIESIN	5.40541
RBB00061	NC001318	BB0701	179	12	MKYTQSKFKSSNFQKHNKRFYGFKNKRLNSESKSQNVAPLNSFNNKSTVLNTDKQNVFKGKFRRKSIKFKTRINLDVACAICEKKINDIVYSMSLKVENEDKPVHFDCVINKLTSENNLSSNEKVVYKGAGKFFIVDTSSRGEYLYFKIIKEIEFENLEEQPLWRKKILKDINRGFRLS	6.70391
RBB00060	NC001318	BB0702	163	17	MRVAVFPGSFDPITWGHIDLIKRSLAIFDKVIVLVAKNKSKKYFLSDIERFSLTKDVISSLNFSNVLVDRYSGFIVDYALINSIKFIVRGIRAFNDFDIEFERYLVNNKLNFEIDTIFLPSSAEHLYVRSDFVKELMLKKDVDLSNFVPELVFNRLKSKFIDK	10.4294
RBB00863	NC001318	BB0703	60	4	MAVPKFKPSKSRSRTRRSINMRKKIPQFQECSNCGNLGVRHRICLKCGYYRNNQYLEIGL	6.66667
RBB00059	NC001318	BB0704	80	7	MDNDEIFSKVRSIISEQLDKKEDEITTDSRFVEDLNADSLDIYELLYLLEEAFDDKIPENEANEFETVGDVVNFIKKRKG	8.75
RBB00057	NC001318	BB0705	246	28	MMKKKSSDFCLCNERKSQLSKFLENLSIDFSNFDLLNTALCHSSYSNELDQKSSNNERLEFLGDSVLNLIITDHLYKTYPNKSEGELSKARSYIVSEDSLSNIAREINLGSYILLGRGEESNDGRNKKGILADAIEAFVGAIYLDSGFSRATEFVVGLFDMYIRLMFNRGDFKDYKSLLQEYVQKKYKISPSYKLDKEIGPDHDKVFCVELYVGENFISNGKGKSKKEAEMRAAEVALKAMENINL	11.3821
RBB00058	NC001318	BB0706	410	48	MNLGKNNPNIIKIGKIFKKNNYEFYLVGGALRDLLLNKQPYDFDFATNATPEEIITLFPNNIKTGIKHGTIGIIFNKKIFEITTYRIEKEYENNRAPKQVEYTKNLLKDLERRDFTINAIAMDIFNFNIIDCYNGKKDLNKKIIRCIGNPNKRLEEDALRILRAARFSSTLNFNIEKNTLISMKYKKENILMISKERIKNEFHKLLEGINIQKGIYYLKKVDFFKNFFNLEIKTKVIKKIALLDKNKFYLKAITI	11.7073
RBB00056	NC001318	BB0707	608	62	MKYVVSSTLFFKWFYWGFMSGNNNSVYNSIGQLSKETKDRLMNDIRKSLGLNSSDFVLPNSSNEPYVDSQLEKFLSGRLMEESFLIRMWLTILNFFQKDKSKEDIYKAYVIKNLENQINEMCKNPVIDFKRECLHVGFVEMFFSVCRYSMELKEFFRKLEKGGIVVEQTILEIIQSKVLNSKNNLEDFLDEGEYELFLKKEKTQNDLEESLKVKINEYINSIPSSTYKIVSDMFEFYYVFNSLAFFPYKSFFSFF	10.1974
RBB00864	NC001318	BB0708	107	18	MKAFKVKNLRRFSNFIRILVIVLFLNSLLSLFVFLAGSYNIFVYNFQKFYLDLAIILSSVSFGLESTRLIFFYFLKNKKIKYYLILIFSFIIFFIALVFKIFLSGNK	16.8224
RBB00055	NC001318	BB0709	343	37	MLIKIGKVFILFFFLGSILSIFIYFLNLSSLANGLVYEFNIEKGWGVKKIAKELKKQKLIKSELLLVFISYILGSDKQFKEGKYLINGDLSTFEIYKEFLKGSSNVNIDVTIPEGYTSRRIALKLKEFSVIDDVQDFLFLINKKSFIYELGLDYDSLEGFLFPDTYKFYKGIEIKNVVRMFVDNFLNKLKSIGVVLSDYSSKELYNRVIIASIVEREYRVKSEAPIMSSVFYNRIKSGMALQSCATIEYVITEEL	10.7872
RBB00054	NC001318	BB0710	523	61	MKYLQTVASMKSKFDIVAIVEQYIKLVKSGSAYKGLCPFHAEKTPSFFVNPLQGYFYCFGCKKGGDVIGFLMDMEKINYNDALKILCEKSGIHYDDLKISRGSENKNENKDMVSKIYSLNSRLINTIKFFLSKNKKALDYVLKSRAISKEIVDLFELGYLPFNFKNGLELHDFLVSKGYSSEVLRKSGLFSKTNPKVSILFQRLIFPIKDFKGNVVGFGGRDLDGKGSKYINLGETEVFKKRELLYGFYEGFEEI	11.6635
RBB00865	NC001318	BB0711	64	10	MDDEMLIHILLAIKRRKLDSRVLLCKKRYDGDSLVNAKIQINELMFLNMQRKNLKIYIDDVPGS	15.625
RBB00053	NC001318	BB0712	631	71	MSDLEKKYSKLIEGIITHLGDRKSLSFSELSNLLPDDILEPEILDCICSVLEDRGIRLVNKISELDLVVSEDGNDEEEEVEIESDRNFMILDDGFQSDEEDIDIDVKLDDCDEEDISVKDDLGSGYIKGNVLKDSHSEDPIKLYLKEIGKEFLLTGNQEVELAKQMDSGESIIENILKNEGLVIENYYNLVNTIYSRMEREEFFKREKDKDKESSPDYYNKKKRIASFYKIPLKPIQDRLISYVDNKHRVYDLGG	11.252
RBB00052	NC001318	BB0713	253	25	MMENNIDTLKKLEVIYKSKFELEERRKSIPKYLEAKKNQIEELSKVLVDLQQKFKEYQKEDSALKLDIQDINSRKSKAEEKIDSIKTQREYEALEKELQVIIDDEVTIRKKMTHVNGLKTKIEKEILDVNEKHIKEEECFRAESSSFELELLEIEKKLLEIESEELNCASKMNEDFLFKFQRIIRNKSNGVVPLVNNVCKGCHMILPIEFANKVRREPNDIKFCPYCSRILYYQDKVQISDEIIPGSLADLVE	9.88142
RBB00051	NC001318	BB0714	322	42	MEIRYLRYIFYSFMIFIFIFLIYYILSYFKSFSSSYLKAGPTEVDLLLLWDKKEYKEIIDYAENDIKNHRFDFNLNLLLGFSYFYYSLIVNEGYLKGEFLDKSIERLRFLISINDGVSISPLYYILGKAYSHKGEFYSELAVKFLKKALNADNFDFMNIREDIFEYLGYSYQLLRDYKSSLKFFEKAFNENKSDLVLWSLAYVNYKLNDINKSIEYIKKIIEEEKRKLSKGEKTDENLIQKVYLLYGDILLDKGD	13.0435
RBB00050	NC001318	BB0715	361	28	MELLWKTFREVVLNLFKSFLIDIGIDLGTCNTLVYIKDYGVVMSEPSVVAIDITKGNKVVAVGRNAKKMLWKTPENIKAVRPLRDGVIADIENTEKMIKYFINQIFSRKKLFFKPRMVIGVPTCITEVERRAVKESAMNAGAREVKVIEESLAAAIGSDIPIFEPTGHMVCDIGGGTTEISVISLGGMVVSRAIRTGGDEFDESIIKYMRNSHNIIIGQQTAEKLKIKIGNVYPDIQNLRVEKIDIKGTDAVTGL	7.75623
RBB00049	NC001318	BB0716	281	26	MNFLVKFKNFIKVLLVLIVSLVFMIHDSSSIQKRRSDNFLFFTLNSYIQSRMHGVFSFISNVFKTVNEYKNYKDKIEFYKKRIQQLEIVTQNIQSLRQENVRLKEQLNFYSSSSSDFISAEIIYLNYSNISTLMAINKGFNDGIEKDMIAVAYQDGFSGLVGKVVKVYSNTAKILPLTNYENFVSARIQSSRFIGLIEGNGYGKKLEMNYVNRLAEKDLKIGDSIVTAGFSEYPVGIYIGKITNFHILDYNSLLK	9.25267
RBB00866	NC001318	BB0717	160	20	MATFFTYFISSAFLGKIFQHYFATYFYFSIDIFLIFLVFNSLNFIFNVGLLSSILYGLLMDYFTGLPLGFFVFGYTIIFYFNNKIKLFMPKNMLSMTIFFILSKIILWFLAIVFYDFVDLKSFNYSIFNLDLFVNIMSINFLYPIQNYFTRNFYSFKEDY	12.5
RBB00048	NC001318	BB0718	599	53	MGVITNFRYKFGIFFLIVIMVLYLAILFQMQIGKHLFYDREANVFLSRLEKINASRGEILDSNSNVLANNLTMFILKISLQQYYNMPAATRIEMIDFLSSTLDIDKSIILSKLQEPGGYLKDVEIIELTPKMLFKISEKKFYYPALLWTYSFKRNYLVDDSYSHSIGYVGQINQRELRTFYNVSGYDNTSTIGKLGVEQVYDNYIRGQEGLIKYKVDSKERRIDDGSIIKNMVPGNDVVLNINKDIQDLAKNALG	8.84808
RBB00047	NC001318	BB0719	459	62	MQIKVMKIFLKVIGRGILGRLMVFRKNYDYLALISLLIVSFVGILLIYSSDYNISGSLTKNEYIKQTFWVIIGFFLIFIVGKYDLKFVYSMVYPLYFLLILALIFTAFFGMTVNGARSWIGIWKLGGQPSEFGKVVIILTLSKFYTEKKGYNEFFTFITAFLLIFPSVILILLQPDFGTAIVYLTIFIFISFFAGIDLHYVLAFALIGFFSFVFAILPVWYEYKVNMGNVFYLIFSNPFYFRVIMGVLLLILLIS	13.5076
RBB00867	NC001318	BB0720	581	47	MSKDLDKEDILYKKRHSIAHVMAEAVLDLFPNTKIAIGPPIKDGFYYDFEFKKQITEDSLLDIENRMREILKTGSSFEKEIISVEQALEIFKDEPYKIDLIKNFDLQNEVSIYKSHNFVDLCRGPHVENMNKIDPKAFKLTSIAGAYWRGSEKNPMLTRIYGTLWNNEKELRSYLNLREEIKKRDHRKLGKELDLFSIHEEIGPGLVFFHPNGAKIRALIEDFWREEHSKNGYDILFTPHIGKSWLWQTSGHLDF	8.0895
RBB00868	NC001318	BB0721	209	28	MNNLIKVITPNKITLVRIALSFIILILFFLENVFFSYLFFGIIWFLIIFNEFTDFIDGYLARKYGLVSNVGKILDPYADVLQHLTYFVFFFYKGITPYYFFVIFIYREISIGFVRNLIIQFNVVQQANFLGKLKSLLYAVCTFASLLFYTLNQLNFTESVQNFISYILTFKFKFLFIVQMTYVCAAFFAILSFLEYVLIFLNVKKYENK	13.3971
RBB00044	NC001318	BB0722	481	48	MKINKTFILLFLFTKFSFVQAQANQILTEISPLSILSKNGKGSVYLKVSKSSDYILTLDKSSNSDFVFKIYDISNKKYITDKVKRRDFKIRLDKNSLYAIIYVGTKNENIKFSLTDLDFSILSSDSLKAKTSKIEKEDLFFTLKDLPVLNLTAKLKKYVLRIYKSNIYIAYQLENSDDIKVAEFIEDVGWFNLDSSVNRNITNIVNFDFSINSKGNLYIAFVTKSGADFASELIVKKFNSRKWIDISPGHIENFG	9.97921
RBB00045	NC001318	BB0723	177	18	MFEIESKAFIPTKELKRIIKLANKKFKFIKEEIKTDIYYSNQKKIIRIRKLNTLEKIVTFKKKILDNNNTVEINKEIEFKIDSINNFLTLIKELKFKKLYKKIKKSLIYQTNNLNVEINEIKNLGFFLEIEKIINNQNDIDLAKKEIDNIINQFGLKENIETRPYSELLSLANQSKK	10.1695
RBB00043	NC001318	BB0724	443	52	MYDMLKFEFSDRFLLFSYFVLIMFIGSLLLMLPISWEGDGKLAYIDALFTAVSAVSITGLTTVKMEGFSTFGFILIMLLIQLGGLGFISITTFYLLIPKKKMNLTDARIIKQYSLSNIEYNPIRILKSILFITFSIEMIGLILILICFKLRGVNISFLEALFTTISAFCNAGFSMHSESIYAWRDVPEAIVVVSILIICGGLGFMVYRDVNNTIKNKKKLSLHAKIVFSLSFFLIIIGAILFFFTEMHKLKAGYS	11.7381
RBB00042	NC001318	BB0725	263	27	MKHMKTFVIIGLSNLGIHLLEDLSRLDCQIIIIDTSKELIEEYDVISTESFVVEQFTKNALKRIIPVDTDAVVIDFDDDLGKSALVTHYCNLLGLKEICVKTENRDDAEILKTLGATKIIFPSKDAARRLTPLLVSPNLSTYNIIGYDIIVAETVIPKEYVGKTLFEADLRRECGITVIAVRNLSNSRYEFVDGDYFFLKDDKIVICGKPDSIENFTNNKDLIKDLISGSKEDENLNKDAEKKSRFLGIFNFMKI	10.2662
RBB00869	NC001318	BB0726	323	31	MTKIIPVASGKGGVGKTSFVANVGYKLSSLGKTVILVDLDLGGSNLHTCLGVKNKGVGIGSFINKKSKSFSDLVCKTSYDKLYLIPGDALYTGTANLPFSIKKKIIESIQKDLIADFIFLDLGSGTSYNTIDFYLASYSGVIVTIPETPSILNAYSFLKNALYRLLYLGFPQKSPERDYIGNFFKDKIEGTNLGFKDLVVGIELISLSSSLKVKRMMNNFYPRVVLNRIETSEEIAMCENLINVVKNNINIPIEF	9.59752
RBB00040	NC001318	BB0727	448	34	MVYRIKNENLDFKIDSLGECKQNNPLIDFYASEGSSHFVNEKNKIKFSVYRNEDKGDRYEDVLLEKAGPREKIYFVPRHVKAAITTCGGLCPGFNDVIRSIVRTLWKIYGVRNIYGVKFGYQGLLPESNSPFINLNPDVVDDINKFGGTILGSSRGGIKPVEIVDTLERMNINMIFNIGGDGTQKGSLLIAEEIEKRNLKIAVVGIPKTVDNDFMFVQKSFGFETAVEQAVAAVAGAHFEANSAYNGIGLVKVMG	7.58929
RBB00039	NC001318	BB0728	444	32	MMKIIIIGGTSAGTSAAAKANRLNKKLDITIYEKTNIVSFGTCGLPYFVGGFFDNPNTMISRTQEEFEKTGISVKTNHEVIKVDAKNNTIVIKNQKTGTIFNNTYDQLMIATGAKPIIPPINNINLENFHTLKNLEDGQKIKKLMDREEIKNIVIIGGGYIGIEMVEAAKNKRKNVRLIQLDKHILIDSFDEEIVTIMEEELTKKGVNLHTNEFVKSLIGEKKAEGVVTNKNTYQADAVILATGIKPDTEFLENQ	7.20721
RBB00038	NC001318	BB0729	463	54	MDKISILYTLINIIIMLILISIVYLCKRKNVSFTKRVFIALAIGIVFGMTIQYFYGTNSEITNETINWISILGDGYVRLLKMIIIPLIITSIISAIIKLTNSKDVGKMSLLVILTLVFTAGIAAIIGIFTALALGLTAEGLQAGTIEILQSEKLQKGLEILNQTTITKKITDLIPQNIFEDFAGLRKNSTIGVVIFSAIIGIAALKTSIKKPESIEFFKKIILTLQDIILGVVTLILKLTPYAILALMTKITATS	11.6631
RBB00036	NC001318	BB0730	532	51	MFMLNYKNLNELENFKILEGIAPEVLKTALTGKRIKEYDITIEGDSVHYNYASKQINETHLKIFQNLSDEANLIEKYKEVLDGEKINISENRKVLHHLTRGQIGKDVIEDNKENMREFFQSELEKIYNFAKQIHSGNIKSSNGKKFKNVVQIGIGGSSLGPKALYSSIKNYAKKHNLALMNGYFISNIDPDESEEVLSSINVDETLFIIVSKSGNTLETKANMQFLINKLKLNGIKEYKKQMVIITLKDSMLAIE	9.58647
RBB00035	NC001318	BB0731	133	12	MLIDIDQIKIKKRIRKNIGDIETLKNSIIKHGLIYPIIIDKNKNLIAGLRRYQALKEIGYKEIEVKVISIENKKTLLEIELDENNVRKSFTRSEANEGEAYLKIYSESNIIIRFLKFIILKIKNMCKIRNRKI	9.02256
RBB00034	NC001318	BB0732	932	76	MKLNSPNLKKINTHKLLIYLTYFAVSFSIITLSLAVSKTINIQKDKNFGYVNPAVPSRLLDINGKQITQFISDENRELMPLRKMPDNLINTLLIREDIGFFSHRGFSLIGIFRAAFNIVLGRYFSGGSTLTQQLAKLLYTNQARRSILRKLHEIWWAIQLEKKLSKYEILEKYLNKVYFGNGNYGIVAASKFFFGKSVNKINTAESVMMIIQLPNAKLYSPLYNPEFSKKIQRAVLNQVVSNGIVKAEIAEKEFN	8.15451
RBB00032	NC001318	BB0733	276	31	MFSIFIFKKRRKERFMLLSRKIRDYGAKYRGKEIKMSTEINSFLNLRNTIEMRIGSYTAFGVIYSISMDSLKLIFQEDTVLPALAKNKNLGSIQLKKNSDSKSSAAFFPFLSVKLLSASAYSSLNKEYNLLTLEFLSPAPEEIAIKVGKLLDLKLGQNQRIHERIIIDKDSIRKLKIDSDKAFIKFNGAKHKCLIKDLSYGGALVISSFDYGDVEEDAIDLIFSFEFIDGEIFIEGKSKSLSVIQTPSGKVFALG	11.2319
RBB00031	NC001318	BB0734	337	31	MISTEIISSSQIQKAAKLIKMGELVVFPTETVYGIGANAYNEDAVKMIFLVKKRPINNPLIVHVDTVKKIKELSEYIPKSALMLIKKFSPGPLTYVLKKSIKISRFVSGNLDTVAIRIPANKTALSLIKASKVPIVAPSANISKRPSSTNFEMALKELNGLVRGIIKPEENKDFNIGIESTVVGFDLKDNVLILRPGAITKKMIENELQGKYTVNYAETKMELEKSPGNIIEHYKPKIPVYLFKSQDNIRRYLNK	9.19881
RBB00030	NC001318	BB0735	275	19	MFIEICFYIIINIMRNLIDAILRDNKNFVFLFVFFFIASHLNSATVGLASWYGEAFHGKTTANGEKFDMMALTAAHKELPFNTTVKVTNLLNNRSVVVRINDRGPFRKDRIIDLSKYAAEKLDFLGIGVAPVKIEVIESSNEKRPSVSKSSDFKKTFNIPGVKEEKKTKQSDENISVKNKSKDLLADYSVSADKETDFYIQVGSYRKKDYADRAYRILKKAGLFVVVNSHGPFYTVFIPTNADDVQKNIELIKSA	6.90909
RBB00870	NC001318	BB0736	47	6	MIMSFIAGPFVVFLYFKNFNVIFGNLNLLNDCFTLFKFVFYCYVVIL	12.766
RBB00029	NC001318	BB0737	335	40	MLCSYFMKFLFDIPLPIMILAPMEDVTDTVFRNLIHLIGSAEGEPHIYFTEFISTKGILNGSKQSVQHVFLKPNELNRPLIAQIWGNVPEQFYRAIEILGSMGFWGIDINMGCPKSKIIKKGVCSALINNKSLAKEIILASKEACARFNLPLSVKTRHGFSYPEVDDWLGFLLGLEIDMLTVYPRLAVNQSKGPVNFDIFYELVKLRNNLSPSTLIIGNGDVLSLKEARYYVDKYLIDGIMFGRGIFDNLNLFKP	11.9403
RBB00027	NC001318	BB0738	875	85	MNCRPLEKYDPKAFEDEIYTKWLKNNVFLPDNSLFEKFSMVAPPPNVTGVLHMGHALNFVLQDVLVRYKRMKRHNTLWLFGTDHAGIATQAVFERHLKKIGKSKDDFEREELVQEIFKLKDRHRGIIVNQINKLGASYDHSRERFTLDENLCKAVNKVFKDLYFKGLIYRGEYLVNLDPGSGSVVSDEEIEYKEVDGKLYFVKYFIDNSSFIEVATTRPETMFGDTAIAVNPNDERYKSLVGKEVTIPLTTKKIK	9.71429
RBB00871	NC001318	BB0739	195	22	MTKKLFVRVLIFLISNNYAFAKDTIKDLFFIQDILIKKEKYSEVLNNASLEGIIEIEHNGPYIKDHDSEVKLILKENGYRRNFNFFNLLNTSNIIKSLSLFDSRPKNIKENEIILLETKMIKENPYKRYKDDDDFELKLSVTRKNNQIYLILDFNFLFDQRKTFPSIYIKEEDVSTIINSFMKLQDSSFLSPQAS	11.2821
RBB00026	NC001318	BB0740	225	20	MKKPIFKENTIYSSKFDDIYYNPKQGIEESFYTFIKGCNLDLELKTKKNILIAELGFGTGLNFICLLKFIKENNITSKINYYSIEKFPLEKKTIMQISKFFAKETAYFKLMLKNYSKIPKKNLKLKITENVNLKILIGDAKIKIKEIPENVEYWFLDGFNPKKNPEMWSNEIFNLISEKSSPKCKLSTFSSARIVKDGLKLANFKYIHIEKGFGNKRHMIKAQKN	8.88889
RBB00025	NC001318	BB0741	93	6	MFEMKNIKPLADRVLIKIKEAESKTISGLYIPENAKEKTNIGTVIAVGSNKEEITVKVGDTVLYEKYAGAAVKIENKEHLILKAKEIVAIIEE	6.45161
RBB00024	NC001318	BB0742	565	63	MKIKLIFKIILLLEYQFRQGNGLITVSNLEVAFGERVLFKDVNIKFSPGNCYGIIGANGAGKSTFLKVLGGMIEASKGEISIPKNQRVAALEQDQFAYDGYKVIDTVIMGHKRLYSVQKEKDEIYSKLDFTDEDGIRAGELEAEFSELGGYEAESDAAVLLKGLGIDEAIHNNLMGDVEGALKVRVLLAQALFGDPDVLLLDEPTNNLDLQSIKWLEEFLINFENTVIVVSHDRHFLNQVCTHIVDIDYGKIQVY	11.1504
RBB00023	NC001318	BB0743	565	60	MRGLLFIFVFSASFLRLYSDINLYFQKALTGKVAGNPIIDEKRDTITVLTKDRWLTTYTMSFEKKYSYRLNRMPYPFLLKDFDNGYYVITVRNEVQKIRRGKLVWKYKLDFSPLSSPAIGNVNILIPLANEKVVSIDLNSGKKMFEVDIGGRPATSPVVFDNGDFCIASENDEIFLFDSLGNKKWFFRLVAFPFLLMINTKKEVVVGHKSGHIVAYGRDFGEVISSIKLDFPINFLFEKFNGEYVAISNVGMFFD	10.6195
RBB00022	NC001318	BB0744	700	71	MKKMLLIFSFFLIFLNGFPVSAREVDREKLKDFVNMDLEFVNYKGPYDSTNTYEQIVGIGEFLARPLTNSNSNSSYYGKYFINRFIDDQDKKASVDVFSIGSKSELDSILNLRRILTGYLIKSFDYDRSSAELIAKVITIYNAVYRGDLDYYKGFYIEAALKSLSKENAGLSRVYSQWAGKTQIFIPLKKDILSGNIESDIDIDSLVTDKVVAALLSENEAGVNFARDITDIQGETHKADQDKIDIELDNIHESD	10.1429
RBB00021	NC001318	BB0745	222	20	MYIFYFCFVFIMFYNFFMINLDLIVDETLFRYPDVKPFLNYKNNYELLIMVILSARTTDNLVNKISPYLFERYENFESLSRANVRDVEKLIYKTGFYSRKAKNIVNCSIDILEKFNGVIPNNIFDLIKLPGVGRKTANVILGSVYNKPAIIVDTHFSRVITRHALSLESSPIKIELDLKRRIKPCKQYRFSMAINKHAREICTSRNVNCDNCFLEKFAPRVC	9.00901
RBB00872	NC001318	BB0746	286	36	MKTDTIIKKIYIVLFNIFIVLLIITPSLVNENSKIAIYKKDPNKVYLKSIKNVPMPPTKDNPLGIDKMGRDIMARLIIATRNSILLSLSYATISAIIGIFIGTIIGMFSFEICMLISKPIETLQTLPFFYVVSLVFYYFLKQKTYNMLQTATLLALIHGWIRFAFIARNNTLIIKNLDYIKASEAMGASKIRIILYHIFPEVFSSISSIIPLQMGRSLTTFEVVSFLQKQDKNLYPSLGELLNYMQMGNKYLWIW	12.5874
RBB00020	NC001318	BB0747	326	43	MKIFIFKNTIYLLINLICASFFCVSLVNLFSNEQQYTPFVKTNVIKNYLQYIGVYKSIERYALIHDFNPKSKLEKDCFLKHIAGNSYIIYKTKNEGMLWGDHRYSLLSKGKPTTKIIFQKIFNTLKISIPGALLSYIAAIILIIIWKIYIKNNLINNILEYLMLLLHSMPRNLTVFLILSLIYYLNLNPKNLIMGGFAWFFSFFIFNSVIFKQSLDKTLSEFYIKAAKSRGINKLQIILKHALIPSITPLLTNMR	13.1902
RBB00873	NC001318	BB0748	152	16	MTIYKKIAMSFYSGILSYFIIAPIFGERGFVNYQKLDNNLTLIKNHIEKLKEIQKELKARYINLQVSKSEILKEAKKLGYYPKNSTVIKTNNNKDQYNQGQILTLQKPLSKNQNFYLISIAIGLIYYFLSSCIIQTKKITKINKLASNNSKD	10.5263
RBB00019	NC001318	BB0749	430	42	MESKFGMKESVFFIKEGPKEVNFDIEKVFLRSESVDIVSIAPDNLKTFLDEKLLKLDNILKERHGELINCLKGVELRVERVEKEMLDNSLKFVQRDFISYDSKDFEKKSSETDDSFSKKEDNLPNISIGQEELDALLEGINYTPKENEEVQHDVKFNRDKDLNLTNNLHVADNFSNNILKKEDINVDSDNVSIGNMELNNNNDHSKKLESFTTEPDKLLDSVNKNLDNSSSLEHEVGAEDPYSIANCDNSRKLES	9.76744
RBB00874	NC001318	BB0750	47	5	MFDINFNLKDISVKPNNILSFDKMLSLSWYILIIFIFICFSFNAFYI	10.6383
RBB00018	NC001318	BB0751	357	37	MDLLDLLEKEKQINKNKGVFMTKPKIFSINKEKIKILIIVVLTSTFLLGIIFSNENKVARILEEKFFDFDFNLISKIETELEGTLTKLGKDWILTYNKQNIPVDNKKVNSLIKALDELQKNKLVSRDQKKHKELGIGENPSFKLFDNNNKLLTEIFVGKSGEGDSRLAYIKGSDENVYLTKNIFLSYKGNSYNTFSDTTLFQEKNTKLENLSFKIIRKLNKENENNINNNYEIISKDGLYFLNNQKMTKERPLNI	10.3641
RBB00017	NC001318	BB0752	502	45	MKNKENEVLNLTLNLTIIFLIFCNISIXIFKIDFTKHKAFTISKVTKNLFSSANETIYITYYNSGSLENYFAFPNQIKNFLISFSDASKCKVIYKEIDADKISTPLEHIGIPSQQIDLRDINQLSILKIYSGIEIIYEGKREVIPVVTEISNLEYDLANGLDKLINNTKKVLGLAFGDSTLKEAHKNFSEIMKKAFGIEIKEIDLKTEKLEDIRKDINGLFIIGAKEIDEEIAKKIDDFIVNDGKIFVATSTIDY	8.96414
RBB00875	NC001318	BB0753	244	42	MKIDLKQSLSLSKKELKILFGTPTAYVVMLFFLIFINFSFIFLSGFFIKDNASLTSYFSSMPIILMLVLPALSMGVFSEEHKTGSIELLYALPLSPQEIVLGKFITLKIFTLILFSLTLPLTIMTIFMGEFDLGIILLQYLGIILYSLSVLSMGTFISSITKSQIVSYILTVFTLILILFSGKLVMIFGKENIIGEILNFVSITNHFSYFNMGILNLSDFIYFITFTVTFLILSTHSITLKKWR	17.2131
RBB00016	NC001318	BB0754	309	33	MINVEKVTKMYGPFTALFNVSFKVEEGEVLGILGPNGAGKSTLIKILTSFHYPSKGNVKIFGKDIVEHSKEILQQIGYVPEKLALYPELSVKEYLKFISEIKGVKKLKKEIDRVISIFKLKEVEDKLISQLSKGFRQRVGIAGALINNPKLVILDEPTNGLDPNQIIEFKEFLRELAKESTILFSSHILSEVESICKRIIIVNNGVIVADDTKENIIKNKLKEIEIELIVSKKSENEKKIFNSKNDIFSLIKLEE	10.6796
RBB00014	NC001318	BB0755	319	32	MGFNINIIGTGGTRPLHNRYLSSVLIEYDGDNFLFDCGEGTQMSLRKQKISWQKIKMICITHLHADHITGLLGIVMLMSQSGETRKEPLIIAGPVGIKNYTQANINMLKIYKNYEIIYKEIIIDKTEKIIYEDKTKKIEYTKLKHSIECVGYLFIEKDKPGKFNTEKAEELNIPKGPIRKALQDGKEILVNGKIIKPSEILGKSKKGLKVAYITDTGYFKELIQQIKNFNLVIIESTFKNELKKEADKKLHLTAG	10.0313
RBB00013	NC001318	BB0756	355	29	MHHEFAVIGGGIAGSTVAYELLKRNKKVILFDNEDTKATMVAGGLINPIMGRKMNIAWKEPHIFEFAKNYYQEIEKTIKSKFFIEKNIFRPFTTENQKNELIDKLENNKNITNFILKIQDGKTYNFSNDSNGGMIIKGARVNTKTYIKNIKKYLIEKNSYISKNINENKIKLGESFFKIEDFKFEKLIFAKGYKEKLKGFFSYLPFEPAKGEIIILECKKLNFKEIYNRHISLIHLKGNKFYLGGTYEWNTWNTL	8.16901
RBB00012	NC001318	BB0757	206	23	MFLYKGCFMTGKEDNDACVLHDKSLKLVLKSRSIVIAGEITKDVSRLFQEKILLLEALDFKKPIFVYIDSEGGDIDAGFAIFNMIRFVKPKVFTVGVGLVASAAALIFLAAKLENRFSLPFARYLLHQPLSGFKGVATDIEIYTNELNKVKKELNNIISKETGQKISKIEKDTDRDFWLDSSAAKKYGLVFEVVETKYQLEEFISA	11.165
RBB00011	NC001318	BB0758	260	38	MLQKSMGLYLKLLRQSINLKSLFPLSVLFFSCNVVDTDFSVLEFKVANFNLNDDFSQGLLDSAYNILNRSFDLIIIKNLKNKNVLDLINNRVLFRAFKNAYFIDQGSGLSVSILSKRKINIKVLSVMQDSCDLKLGLLVDFKFENNHYGIVIYNLSKDFIKSIANLQISEQILYLKAQMDKLMFILDESEFVIFDLLIKNGFFSLINDSNYTSMLANKIDFRVFSNFFARVSLYSFMFVIADYLHSNYVVENFPQ	14.6154
RBB00876	NC001318	BB0759	285	47	MLNIYIKGILLGIANIIPGVSGGTLALILKIYYKIINSISEILKLTEIKKNLMFLTILATGMLTSILLTAKIFKTYAFDNGIIEALLIVFFIGLAFGNILTLKTEISIKEINSNTKILNNLLFFIGMSIIVLFLILKESNIQLQSTIPKDKNSIKYYLLLISSGTISGASMILPGISGSAMLLLLGFYKEIILIVSEFNIILITIFAAAATMGIITSILIIKKIIDKHLNNFIYLSKGLIFGSILQMILIVLKLN	16.4912
RBB00010	NC001318	BB0760	124	18	MDLQIITNCNKLSLNMELNEYQEKAKKTAKYKNKKEELILTTLGLAGETGEVVEKIKKLGRDKNYIIDDEYLISIKKELGDVLWYLSSLSNNLGITLEDVALTNLKKIQKRHENGTINGEGDDR	14.5161
RBB00008	NC001318	BB0761	295	28	MSKIFLLFNAGFFFLKIIYVFSYPEIKNFSRQDPVFSDLKIKVLKYNKKQHIPLFFYSYKVKKGDTFFKIANKINGWQSGIATINLLDSPAVSVGQEILIPSKKGVFVFDSKDYRFNNLLLATRDLAKAEKVKIKRNDRVYEFYFFDFVKNPDFGLFSGTELLFFLNANFIFPLKKFIVSSDFGFRNDPFTGNKSFHTGIDLAAPMNAEVYSSSSGIVIEAGYNDLYGNFVVVGHKNNIKSLYGHLNLYSVKIGD	9.49153
RBB00877	NC001318	BB0762	37	3	MYIFETKKFFNANNYIKMKHFLLKSWRKSVKIFLSNK	8.10811
RBB00878	NC001318	BB0763	453	52	MKMSKILVADDEKNIREGIATYLEDEGYFVFTASDGEEALETIENENLDVIISDLRMPQISGEKLLKIVKEKNLGIPFIILTAHGTVDSAVDAMREGAYDFLTKPLDLERLLLIIKRSLNKKENNDNENANLENILIRKDLKYYEKIMGKSLLMQKIFELVIKIAKSNASILITGESGVGKEIIADAIFDLSNRNDKPFIKVNCAALSESILESELFGHEKGAFTGAISKKKGRFELANKGTIFLDEIAEISPEI	11.479
RBB00006	NC001318	BB0764	382	41	MNNFFKKALTKLNKLSNEQKTKFIEQIYKKIEIYDGIFASINEGIIVLDKQNNIIYANKILYQILALTSKSKIEILDDIQIPNLINLIKELVRTEDKIIGLEVPISNGIYIKISFMPYVKEKKLEGNIILIEDIKEKKKKEELFRRVEALASFTRHARNIAHEIKNPLGAIDINLQLLKKEIEKQKMKNGKAENYFKVIKEEINRVDKIVTEFLLTVRPIKINLQEKDIKQVIGSVCELLNPGLENKHIKLLLNL	10.733
RBB00005	NC001318	BB0765	348	37	MTMLPKIAKEIINEYDQKILPNAILLLGEKFSSKKISAIELAKKILNGKNLTNPNLLIFSNLDTVEAKAHLSTNSQKIANKYLEYIKTVIFTKCYFSNEKNLKKIEKNINYINSVYYEKEYNENIKNELIKNIENINKELNHSITVYDVKKIQTWIFSEKEKPKVIYINEIENLSFNVHNSLLKILEEPPSNIYFILAARNKNKIPKTILSRLRVYNFAKLDRSLEIQRFKESFLINKDITIEEYFASFYKEESK	10.6322
RBB00004	NC001318	BB0766	162	28	MIINDPVKITGIVDILIIIIFTSLGFRGFLRGFIKEISGFAEVFVLILLLYKKTEEFRRFVEPIIELSYIQALLVFFLLIHIGFLILQSLIESIISQLKLLFFNRILGLVLGLLEAFGIIAIVVYIIHSQQIFKPEYFLKESKLLDYLNPGINYLFKISKTK	17.284
RBB00003	NC001318	BB0767	363	31	MSNKKIIFFTGGGTGGHVFPGISIIQKLKEFDNEIEFFWIGKKNSIEEKLIKEQDNIKFISIPCGKLRRYFSFKNFTDFFKVILGIIKSFYVLKKYKPQLIYATGGFVSTPAIIASSLLKIKSITHEMDLDPGLATKINSKFANNIHISFKESEKYFKNYKNIIYTGSPIRREFLNPDPKIIKQLTQNTNKPIISILGGSLGANALNNLALCIKKDAEIYFIHQSGKNLNDLSEKNYLRRQFFNAEEMASIVKFS	8.53994
RBB00002	NC001318	BB0768	264	24	MKRILAMHDISSMGRTSLTICIPVISSFNMQVCPFVTAVLSASTAYKKFEIVDLTDHLEKFINIWKEQNEHFDILYTGFLGSEKQQITIEKIIKLIKFEKIVIDPVFADDGEIYPIFDNKIISGFRKIIKYANIITPNITELEMLSKSSKLNNKDDIIKAILNLDTKATVVVTSVKRGNLLGNICYNPKNKEYSEFFLEGLEQNFSGTGDLFTSLLIGYLEKFETEQALEKTTKAIHLIIKESIKENVSKKEGVR	9.09091
RBB00001	NC001318	BB0769	346	32	MKVLGIETSCDDCCVAVVENGIHILSNIKLNQTEHKKYYGIVPEIASRLHTEAIMSVCIKALKKANTKISEIDLIAVTSRPGLIGSLIVGLNFAKGLAISLKKPIICIDHILGHLYAPLMHSKIEYPFISLLLSGGHTLIAKQKNFDDVEILGRTLDDACGEAFDKVAKHYDMGFPGGPNIEQISKNGDENTFQFPVTTFKKKENWYDFSYSGLKTACIHQLEKFKSKDNPTTKNNIAASFQKAAFENLITPLKR	9.24855
RBB00742	NC001318	BB0770	293	22	MFVFYIKKNKFIIVIFIIISIVIAITQAFASFLYFNDNSKIANAPLKNRFEKTQKESLIIKNNNEDKKAKSKPKFYLIIDDVGYDEFMLEQFIKLNLKITYAIIPFLPKSMSLYKKLKNANKTVIIHFPMQSKHRNSIEKFHINIKDKKEEIHKKIEKAFKKYPDAKIMNNHMGSLITSNKDLMKIILEKLKEIDRYFFDSVTIAGSVPEIIGKEIGVKVEKRDVFLDSKDTEESVTKELEKAKNIARKNGMVKV	7.50853
RBB00741	NC001318	BB0771	266	33	MNIFSNEDLNIYLKSVREHKLITHEEEIKLAGQIQRGNAKAKNKMINANLRLVLKIIKRYAGKGLKIEDLIQEGNLGLIRAAEKYDPNKNTKFSTYASFWIKQSLQRALNTKTRLVKVPYRKENLILQINKYLTEEEKSPKKEEIMKRFNLSPAQYIKIIPYLEKEYSLDKEIEGSENSTLLNLYEDNSFNPEITLEQDSTLKHLNYILETKLNEKERYIIKKRYNLDNSPKKSTLKDISTELGISSETVRQIEK	12.406
RBB00739	NC001318	BB0772	335	35	MNKLMLMLITFATSLLAQTNKASTGLKTDQSFNNSLSESVKLKEIADIYPTNTNFLTGIGIVAGLAGKGDSIKQKDLIIKILEENNIINEIGSNNIESKNIALVNVSLQVKGNTIKGSKHKACVASILDSKDLTNGILLKTNLKNKEGEIIAIASGITQPNNKLKGSGYTIDSVIINENQNINHSYNIILKKGNYTLINRIHKILTSKKINNKIKSDSTIEIEAKNISLLEEIENIKIETNPKILIDKKNGIILA	10.4478
RBB00879	NC001318	BB0773	144	9	MIYYITKNLSNENIYILQFNFDESEINIEDKFFKKVKFKVKSNNSYKNIPIEKTLVYYAKNFESYKRHNYINMYIDVIEPIVFAKENLKKNEILNEYNTYFKYKINTTRINDVLSLNELNNSKYKVIRNTIKNEEIRLNKVQKE	6.25
RBB00738	NC001318	BB0774	265	19	MMRALWTAASGMTAQQYNVDTIANNLSNVNTTGFKKIRAEFEDLIYQTHNRAGTPATENTLRPLGNQVGHGTKIAATQRIFEQGKMQSTNLLTDVAIEGDGFYKILLPDGTYAYTRDGSFKIDSNRELVTSQGYKVLPNILFPEEYIQNSITISEEGIVSVKIDTSNEPIELGQIEISRFINPAGLSAIGSNLFKETAGSGQEIAGIPGSEGMGRLRQGILEMSNVSIAEEMVTMIVAQRAYEINSKAIQTSDNM	7.16981
RBB00737	NC001318	BB0775	300	31	MGQLMLILIKLIVFKDLTVVRGIYTAASGMMAERRKLDTVSNNLANIDLIGYKKDLSIQKAFPEMLIRRLNDDGLYKFPKGHLETAPVVGKIGTGVEENEIYTVFEQGPLKTTGNPLDLALTDQGFFVIQTSDGERYTRNGSFTIGKEGILVTKSGFPVLGEKGYIYLKKNNFKITPQGQVFHNSNFESDPKRLVSEYENSWENYELLDTIRIVNFENPRFLKKQGNSLWIDTKTSGKAQEIDISLRPKIETETL	10.3333
RBB00736	NC001318	BB0776	187	12	MMTRVFSKFFLFFCFSMLLFANSEDSNEKDIVSKDENPVFENEVLGYWVGYNDVSNIKNSIIYIYKYNGEVYGRILTIIKDGKKYDAKNPSGDTVVGFENLAIEGLDFMWGLKYSSSSKKWDRGKIIDPKNGKIYNSEMRVDSKTGNLITKGKVWIFGRSKIWTRAKDDEIPKLDLHNLVPAPPVKK	6.41711
RBB00735	NC001318	BB0777	176	21	MKNKTEYYDQFISKIPNFPKKGVLFYDITSVLLKPEVYSSLINEVYSFYNFKKIDCIAVVESRGYLIGAPLSLKMQLPLVLIRKEGKLPREVFSEEYELEYGFGRIEVHKDDVRTYSNILLIDDILATGGTLKSSAILLERAGGKVKDIFCFIELCAINGRQSLESYEVNSLVRYN	11.9318
RBB00734	NC001318	BB0778	103	7	MYALVEINGKQYKAIEGEFLKIDKISPVEKDKLEFNSVLLINKDGEVKIGKPYVVNSLIRCTYKEDKKDKKVVSYRYRRRKSSERKVGHRQTYSYILVDEIVF	6.79612
RBB00733	NC001318	BB0779	106	13	MINVLVKVKDDVIIYLLANGHAIGKNNVNVVCSSFSFILRTFFSVLDLEGEAFVVKNSKRGYLEFKPFFKDLNKESLFYYSRFLIRGINDLCFEYPNDIKLVLEEN	12.2642
RBB00732	NC001318	BB0780	81	4	MATSKSGGSSKNGRDSISKRLGVKRSGGQFVKAGEIIVRQRGTKFHKGKNVGLGRDYTIFALSSGKVEFKTLKGRKYVSIV	4.93827
RBB00725	NC001318	BB0781	328	38	MYNFKDSVNITVVSGNGGSGCVSFLREKFNAKGGPDGGNGGSGGSVIFKVRENLSTLSFYKNGHVLCAENGKPGMGFKRSGANGKDLTLFVPPNTEVYNENDGTLLYRLKNLNDEFVVLKGGRGGLGNWNFKTSVRRVPRFAQPGESGNSLSVRLELFLVADIGLVGLPNAGKSSLLNRITSAKSRVANYPFTTKIPHLGMLRRSYDDLIIADIPGIIKGASFGVGLGTKFLKHIAKTKILALVIDISEANFLES	11.5854
RBB00716	NC001318	BB0782	206	19	MVFGYQILFRKEIVRIAILGGTYNPVHIGHIFLAKEIEYLLNIDRVIFIPTCNPAHKLIDENVSVSNRIDMLKLALENEDKMFIDDCDIINGGITYTVDTISCVKKKYKNDKLFLIIGDDLFQNFDSWKDPQSIVSSVELVVAHRIYKERLKSSFKHIYIDNKIIPISSSEIRNRIVNGLPVSYLLPFGVLKYIKDNNLYVKKVNV	9.2233
RBB00702	NC001318	BB0783	394	39	MRKDLIFLFLIVLIIASVVIFFIRSSKKELVYFELNTKSNISFLFLIEDLNKNLVSMQEIFINMKTGNIGFFDIPIHTGYEDLKGNISWFKDLYKKNSFNKFLSKIYTQLSHESDYYIRFQKENFVRLIDYLGGVRLLVKNPVKVYSFEDSILIPSGTSNFDGDKAYDYLRYFNDVNQFEERVEFFKEFFKRLLFQISDFGIENDSFFKIYSMLDTNLSEVVFKYIVKNYKINNDKIISINIKGQEEIFKDNDNN	9.89848
RBB00698	NC001318	BB0784	119	9	MILMEGMLKVNDINDLCKIISDFNGIDVIGINVSDICNWTDFFIIATFVSFKQMEALYIDKIIKFFKEKKINLNAEGKGLVYDWTVVSGANLVIHLMSEKSREYYELEKIWSKGTIIYP	7.56303
RBB00693	NC001318	BB0785	97	8	MDITDIRIKKVDSKNSGSKLLAYVAVTFDNCLVLHNIRVIKGQKGVFIAMPNRRTRVGEYKDIVHPISQDFRKALQTSIFKEYIRENPADLELELDF	8.24742
RBB00686	NC001318	BB0786	182	21	MENSRVLSCQYRSSFGSSNARRIRAKSEIPAVVYGQGKDVSHLRIKSSEFNKKFAKFTDNTVLILDDGKLERCVFVKDAAENIASKLIYHIDFYEVDRNVELEKYVPIKLIGASIGVKEGGILTVLKEQVKVRSLPLDLPEFIELDLTPVNKGDSVLLKDLVLPSNVRLAENDENLEVVIIK	11.5385
RBB00681	NC001318	BB0787	188	30	MGLLILGLGNPGLEFSLTRHNVGFSLLDKIVSKNGLFLKRKKKYEYSELKMISGRVILVKPLTYMNLSGSLFPSIFSDFYMCIKNLLVVLDNVDLPLGKCRLKERGGVSTHNGLRSISSVLGSSNYSRLYIGVGSNLMRDIKSFVLSRFCKDEMDRLEKLYDFLSDELIDISEANFKNKVQKINSSNF	15.9574
RBB00666	NC001318	BB0788	440	56	MHFLDENIQIKIDKFYKKNSLDKNRVIVAFSGGADSTALLLNLKYYLSNNVIAFYFAHFIRSDNEQNQEIEHVKGFCDLYNIALQIKKCDIDIKSESARLGVSIEELARKFRYIALENALKENGANYIALAHNENDQIETIIMRFFQGSFLDGLSGIPSVNRNIIRPLLEVSRLEIENFLSLNNIGFFVDSTNAQNLYLRNRVRNNLLPAIKKVFKGYEKCLKRISEFSKEFADYFGKDEFFPVEKGKYYYSFDL	12.7273
RBB00650	NC001318	BB0789	639	67	MNGNNNMNNNGKSNNKKKNKNWILGLVVVFLISAIFMSYFIRGGESYKNVPYSTFQSYLDNGLVESVVIIDKNLIQFVVKGSNFAKSYFSTSIPYLDINLLSELKNKKVELSSGKSQASLIGVLLQTLPWILFFIFFFFIFRQTQGGGGKVFTFGKSNAQKYEAGKNKITFKDVAGQEEVKQELREVVEFLKNPKKFEKIGAKIPKGVLLVGSPGTGKTLLAKAVAGEAGVSFFHMSGSDFVEMFVGVGASRVRD	10.4851
RBB00635	NC001318	BB0790	495	57	MFMFYLKMGFILFISINLYAISVKEDEDISSILFNESKNFSNLQKGNDLIYGSLDFNLLASDALYELSLKENVALTDKIYLLKEAININNFKAVTLKEVYTYYFSLLLRQNENKNMYEEIITLYRNLNEELQIDKDLICMRLEASGRLESFGDDFKKILFKAFSLYGNDFLFFKWFLKEDRFFFSIFNTIRSKEDFFFTTENINYIFRNSNFNYDNSVSLFSFLKGKIKEYNGIHGIYFLKYKLLDPDEAYRIFK	11.5152
RBB00625	NC001318	BB0791	367	35	MGFCLDFANKEDTKLNNIVSVSHFDFRVKINLILVVGPMGSGKTEYAAKIYKDSLVVRKKSFKVLGNIIKGNRSRVNVFFIRNFLDKRRFQDYPENVIPYRGGGKDKIDEIGYASNSFDIENLIASNPSCGTFIIDEACFYDERLIFVLNKISSNENILFILPTLLYNFRKESFNDTAKLLVEYSDKIYKLGAYCGHIDCMEESFFSYRYYFYNNKEIPAPYFDPLLIVGGDEEIESAIYPNYSTRCSMHHYLIG	9.53678
RBB00880	NC001318	BB0792	207	26	MHIFKNVPFQINLILFLLVSVAKINASSKFYYAEQWYVIFNSQMKKKPENYKKNIFFLQKALKYPFGNPKYSLTKIETKEQWEKYKLLFKMHVNLLLVRQNLHLGDLFDTRNLYFFKTPEKDGIISNLEKSKKLYKLAINYYSEALKYHKKLENYTTVKLENDGITNWEDEYHKISLKELNYYDIIKKELLRIDETKAFFEQGPNYY	12.5604
RBB00881	NC001318	BB0793	257	24	MEKIIKTKIKNGKINNINVLLLKNNKFIHSIDNYYYIIIIDNLIIDTKRKEEKIFVIKILKNFYCIEGIDGSGKTSITNKLKALCNDESRYYFTKEPSSGIIGEMIRKQLMNFENPLEESTFAYLYAADRHDHLYKKGGILEILNTKSRKIITDRYLFSSIAYQGKLGYELNKNFPLPEKVFFIETDPNIAYERIQKNRTQSDLFELEKYKTFEQIALKYLKIFKKLEKKINVIYINNSIKDNLDKNAKKIFNLI	9.33852
RBB00577	NC001318	BB0794	1465	179	MNLLFLRSKTFILLILPFFIFVLIIFSINLFVQAQIYSAKFFAIKYLESKFGFKIKYDKISPYFLSSIKIDGLELSLDGKDKILIDIVRIDLNLFKLILGDENIILNVYVKGSNFNFDINDFSLSGDLNPSNAYSDNENTVFNKILNYLYRLNINLENININIKLNDNSWLNFQVKNFSLSTVDEDFLFSSVVDFSAVKNLEINLPFERVDDGILDSTFYFEGKFKKGFEDGYVNFSFFEFKTSYFSLLEQGFQI	12.2184
RBB00551	NC001318	BB0795	821	79	MGSIRGLFFVSFLIFFVVFSFGQVENYKGKIIKGINFEGLKNKKERDFINILKPYIGVSYSNEIFDKLQIDLYSLDYFSGLIKPIFKIDGEDLFITFIVKEKSLVNSVVFSDSSRVFWNSELVEKVNIKTNEPLNLASVNKGIGKLEEMYKDMGYLEVSANFEIKEEGNLVDIIFNIVAGPKYVVKGIDFEGNLSFKSSTLRKSLASRVVSLFSDGKYLKSNVDKDKRQLESFYKNNGYIDVKIINSTVDIKDSL	9.62241
RBB00546	NC001318	BB0796	185	25	MINAMEKFVFFLILPLFFLLSFNVFSIDVIKIGIVDFDRIVIEVLNPQLKANLDQIKNRYQEQINTLNLELKNLKHMYDKSIADNDLDNARSFGNQYNLKVDELKRVSSLAKNNLEQQRLANINSLNNNSESLSKILRGIQYVAEINGFSLIMKKNNPYILYHNSTVDITNDVVKHLLEKDNKNP	13.5135
RBB00524	NC001318	BB0797	862	90	MEKNVTPMIRQYLDIKKKYKDAVLFFRVGSFYEMFFDDAIEVSKLLNLTLTKRENVPMCGVPYHTSKEYIRKLILFDKKVAICEQASNSTSGGPLEREVVEVITPGVIIDEDFLNDDINNYLVAISDYKDYYSFSYIDLSTSSLGIMFYENGFFEKLKRDLEKYSPKEIIVSENFYYEYSEKLNLSRFLINRVPTWHLDKDIAIKTIKEHFNILGLSSLGFDEEKPYYISIFLIINHIKNNLKNLLSNIDKIDIN	10.4408
RBB00516	NC001318	BB0798	205	24	MSYLNVLKSIFLPFCVFCGKRYVSSNALCDQCKSLFNFNIKFDENLIYFFEYKEHYKSLILSYKRDAQKSIGRFLASGIAECLNNIDFDQIVTVPCSFKRKLFYGFDHMEYIGILLSRFGFNYINIFSRKYGKSQKLMKGNLRFKNLENKIKLRSKYKNFQFKKIVLLDDIVTTGASMCICEDLIMQLGAYKVIKLSLAKSYNLV	11.7073
RBB00511	NC001318	BB0799	162	23	MYLIRFFKRTLLFLGIQLIKYFDKNNEVFNLIKDLTGRLNVEILEINIFRNKNNGKIQIVLYSKNFSLDIDFLTDLHKMILLILEANLKYGFTLELSTPGIDRKIKSDREFKIFEGKKIKLMLDNEFEEGFILESKPKSFIFKTDSKEVNVFYSDVKKARLV	14.1975
RBB00499	NC001318	BB0800	482	39	MIKGTGHMIVNIANDRGMSIDSIRKTIKESVLIAYKKYFGSNENAFIKFDDDTGDLSVYAKKKIVKEVKDSLLEILEKDISKENIVEGDYAYIEINPKVFDRLSIQVAKQRTKNDLQGIEDNEILSEFKSKLNKVVIGYVQQNRNGDLYVNLGNTDGIIPKKYQSPREVYNLNDKIRVLVYNVKKGKNGIEVILSRTHPKFIEELLALEIPEIEEGIIKIHKIVRDPGYRIKVAVYSEKEEIDPVGPCIGQKGVR	8.09129
RBB00482	NC001318	BB0801	882	51	MSKNIDDIKNEDGKKVKIIKLKKKVVKIVTYNDLSVKNDSNSFVDLHNNSNKAEYSQSRDNRTGGYSQNRDNRAGGYSQNRDNRAGGYSQNRDNRTGGYSQNRDNRTGGYSQNRDNRTGGYSQNRDNRGGYSQGRDNRTGGYSQSRDNRTGGYSQNRDNRTGGYSQNRDNRTGGYSQNRDNRTGGYSQNRDSLSFQYQGSVKKTYVAKNNSQNKYTTTSMSFRRLIKTKVPAIVSSTPAADSENSKELNRKLGEK	5.78231
RBB00478	NC001318	BB0802	127	12	MFYLYVFMYKNIKKFKLESFIAQEIGNLIVSGGIKDPRIHSFLTVVKVEFSKDLINAKVFMGSIKEGASLDNAVKALNNAKGFIQSQIIKRIKVRSTPKLLFVKDDSLSKSFYVNKLIEGLNTTREN	9.44882
RBB00469	NC001318	BB0803	282	31	MENGFLLINKEQGKTSFETLFPIKKYFNTNRVGHAGTLDKFASGILVCLVGKYTKLSGYFTSLDKEYVAEFRFGLETDTLDPNGRIVSKTDYIPNVEDIDLKLKDFVGEIYQSPPRFSSVHIDGSRAYKLALNGKFFEIKKRKVTVYNIQRLSYDFSSSLLSLKISCSKGTYIRSIARDLAYSLNSCAYVSNLKRTKVGMFRLKDSTLCENLSKASLISLESLKSFEKVYIDSNKINLVKNGVYFEIEININEFK	10.9929
RBB00462	NC001318	BB0804	88	12	MIDKKQKQKIVSEFGKNESDTGSVGVQIALITGRIKYLTEHLKINKKDHSSKRGLLKLVGQRRSLLRYYQKKDLEAYRMLISKLGLRK	13.6364
RBB00436	NC001318	BB0805	722	57	MRKILKLKIGRDELVFETGFMAKQANGSVLATYGGSSVLATVCCSSNVREDLDFVPLSVEYNEKYYAAGKIPGGFIKREGKPKDKEILVSRLIDRPMRPLFDKRFGREIQVIPTTLATDQLNPPDIVGMNAAFTAVFLSDIPFNGPIAAVRMVYLNGKFIVNPSFEEIHDSDLDIVVAGSLNGITMVEGGANEVGEDILLSAIDGAHEYIKQICNAQKEFLDIVGKKEKLPLAFEEKIFEFKDELRDFVYADLKE	7.89474
RBB00424	NC001318	BB0806	506	61	MKFVLNNLFKGCLICFFLFFSCLTTDRSIQDSHISDIVEKKKEAVIIDDNNVVLGSNEGKFKRDYLIGLKDNESFFLSDAFLKENNFYFKKARESYAKKNIGLTNYYLNKIVTNENQHSRELLAKANLFFGYVNYENGFYDLSEYNFDLFLKDYKYSHASLRLAELKYLVKEKSDAISAFKEINEFSISGYDREIYGFLSNKLGVSHLNLESLGFLDNSVFDTFVFNDNIFVTNILGGLLRYNIKKNDCRVYLKD	12.0553
RBB00414	NC001318	BB0807	429	56	MKILKNSYESYIIAEFFKYFLITFLFFFFVFFINQILFFMRILLQNYVPFFKAFIFIIYSLPMVIALSPPFASLISVILTIHKFKLHNEILAFRSIGISIFDLLVPFFKLGIVIAFVSFISNDILLPLGSIGRLKIFNEIKEEVPHLVLKPYSSKQYGDLIFVSGEKSENGYKNVTFFDNTGLKGFDRIFMAKNLDIRKENFQVYFILNDVLSIALTDSESGFYDYFYADKMKYSIDQVTFSDSFLLNYVTPSQM	13.0536
RBB00400	NC001318	BB0808	355	49	MKIDKLFIKSIILTFLSMNLLFMILIMLGDLFVNLLNYLEKNIGLKDILYIYYLYLPKAFSDGVALSFLFAISNLIGNLSMRNEIIGLFSCGVPLTRILKPIILISIFISVVLFFFDNYLVIDTIARRDVLIKNSIGDSRSGDKTIIIRDFAREIYNIKSYDIDENTFANLMIIIKDNKDEFQTRYDINKAEWKDNKWRLYGIREFVKVGKKIKENAYDVLDGTGIIKLAPDYIRTVMLSSKALNFTKLINWISF	13.8028
RBB00392	NC001318	BB0809	375	39	MFSVIKNDKHFNARVGFLNLPHGRVDIPCFMPVGTLGAMKGLKHAVLEKLECNLMLANTYHLYLRLGIKTVEKYVGLHNFTIWNKNFLTDSGGFRVFSFSDLRKIDLKGVHFKSHIDGSYHYFTSEGIFAMQEIFGSDIIMPLDICSSYGIDYNEANLYTNITTNWASSTFKSSKNRKEGYNGLLFLITQGNFFKDLRKRSINDILELDSPGIAIGGISVGEPREKYLEILEYSFLLIPKEKPRYVMGIGTPHYI	10.4
RBB00882	NC001318	BB0810	512	62	MKRKISMNKYVVSTILVMISTFFSRIMGFVKIKIFSYYFGANLDADIFNYVFNIPNNLRKILSEGAMTSAFLPEFTHEKNKSHEKAVSFFRTVITFNIISIGLIVLVMIIFAKPIMYFISYYRGENLIFASSVFGYLVLYILLISLSSIFVSVLNSYKIFFIPSFSPIMLSFGIILSIFLFYGRFGIYSAVIGVIFGGFLQFLIPFANCLMIGFAWKPTFYFREKVFLNFLTRWLRMIFGFSISIITQQISFALA	12.1094
RBB00364	NC001318	BB0811	469	58	MKYFYFLFFLLIFNVYAQNVNSPALPSPPLLPEITENKPVERENSSKGENFSNVGLDGKYVNDTILYGLDSQVTSIIKALKKSSDSQYNFSLKKRLEKTFNAELKREILELFISLKYSGGIDTANYILENYESKRYSNALFGLAISYLKEFDDKEKLKKTLIDILENKEGNVVSIAAYYLGELNSLEYSKNMMEVFEKYSGNDGARREILIALGKMSAVDYQDRIYEISLDNYEGPSIKAAAIEALSYLASDKVT	12.3667
RBB00363	NC001318	BB0812	390	33	MDKNKHILIGICGGIASYKSVYIVSSLVKLGYKVKVIMTQNATKFITPLTLETISKNKIITNLWDLDHNEVEHIKIAKWAHLILVIPATYNTISKIASGIADDALTTIISASTAPTYFAIAMNNIMYSNPILKENIKKLKTYNYKFIEPDKGFLACSSNALGRLKNEDKIIKIILNEFNQKDYLKNKKILITASRTEELIDPIRYFSNTSTGKMGFCLAQEAVKLGAQVTIITGPTNENDPEGVNIIKIKTAMEM	8.46154
RBB00883	NC001318	BB0813	58	8	MRNGILYAILLYVFMFVLWFCFAYFIDTSTTIFNIPLWFFLSGILFPSIIFFWFVFLF	13.7931
RBB00339	NC001318	BB0814	444	61	MLLNKYFLANRNINFIVMALLFSSSYISASSFISGPSAVYKYGLSFILLATIQIPTTLIVFIIVGQRLNRESKKINAINIIDYIRHRYESDFLALMSGFVLIFFSMFLISAQLIGGAKLIEVFWGIDYVVGLTFFAFLVFIYVFFGGFKAVAYTDLIQGFLMLVSSVILFSKMLDLGGGINNLFKTATSSLDKSLLLPSNADLKPQYIISFWILIGIGILGQPQIINNFIAFKDENAIKFSLPISTFIISFLIVL	13.7387
RBB00330	NC001318	BB0815	297	35	MRLDKYIFLEVLANDNGKRLDSILIKILNFSKASIIKHIRKGDIRLNGLKSHFSCRVCKGDKIYLYKSLAQNLNLTTDKCFKSNIDFQYIRKRIIYEDSDLLVLDKQKGILVHGGKNSLDFLVNSYLLSQNLRSLSFKPSAVHRLDRNTSGIIIFAKNINTARKLSEAFSGGSIIKKYFAILLGEVKSPVVYKNHLFRNKRLRKTFVLEDKNFVNAITKVNPILSCKRATLVEIVIETGFTHQIRSQCSFNNHPL	11.7845
RBB00328	NC001318	BB0816	316	29	MMSMNFQNFSSDFFLKKILSKVKDFAISIKHKFVRVKVYALVGSAGTGKSFRSHLVADKYSIPLIIDDGVLIKNMKIIAGSSAKFEDNVFKAVRRSVFEDDAHCREMLEVLAKEEFNKILILGTSLKMIDKIISKLLLPNVFKIIYITDVSTRQEIEKARISRQMGEHVVPAAAFEITSIRPNLLLNSIKVFFKSGWFFARKKNYIRSVVRPHFYEEGVLSISKRAVRQIIEHCVSEYDRNYIVYDLKIKKDGNN	9.17722
RBB00317	NC001318	BB0817	468	53	MKVDFDDLNNIFFVGIKGSGACSLACFLNSKGYCVEGVDVSDKFYTDEILSNNKISYYDNIYEFSLKQLDRSFDLIVYSSAYNKDGLQVLLEAKELNIPILSYPEALGELSRKYYSIGIAGSHGKTTTTAFLGVLFNKLGLNPNVIVGSSVKDFKDNSAIAGISNIFIVETCEYKKHFLNFSPNMLILTNVDYEHVDFFKNYEALEEAFLQYINNLKKNGILIINSDDNNLLKIKRQINRKDISIFSYGSGDLSD	11.3248
RBB00309	NC001318	BB0818	288	35	MKSMTGFFYLEKIIGNYMFSVNLKSYNGKFLEFKFRLPEIFSGYDLDIRNLISKYISRGNVFLNVGYKELVPSVNFTINPNYIEAISRLRDSLAHTNLNIKNELSLGDFLSLKGALIIDEDSEHQEEIYGLFKGVLEEALLHYNNGRSFEGENTKSDIVSTLVLIERDLKIVKDACSDINVKLFASIKENISKLMDEFRDLNIAEEAAKMAIRLDINEEIMRLDSHIETFYKNLEYEICGKALEFISQEMHREIT	12.1528
RBB00303	NC001318	BB0819	180	14	MKIALSGKSGCGNTTVSGMIAKHYGLEFINYTFHDIAREHNIPFSEFYEKEIIGRNDYYWDKYLDNRLSVLSRKNNTVLASRLAIWISKSADLKIYLYAKMEVRAERIMTREGGMYSDVLSSTFIRDENDKKRYLAIYNIDIDDYFSETDLVIDVTNINPNEVFELIRDEIDKRNLKKNS	7.77778
RBB00301	NC001318	BB0820	66	5	MTKVPLKKIQDFDGNFYELVVATIMRTEQIIDNISLAEHAIFDDKILGQAFNDVLTGKFRYSIEGR	7.57576
RBB00294	NC001318	BB0821	306	31	MKEDRVVFIFGPTAVGKSNILFHFPKNKAEIINVDSIQVYKEFNIASSKPSKNLMKHIKHHLVDFLDPEKDYTIGIFYEQALKIVKEIRQKKKIPIFVGGTAFYFKHLKDGFPSTPLVTSKIRIYVNNLLELKGKSYLLKELKNVDPIRFNMLNKNDIYRIKRSLEVYYQTGIPISQFQKKQSSEFKNIVIIGLKRSFEDLKTRISIRINEMLNSGLLSEIKGLFSKGYNENTPAFKGIGYNEFLLWKSRPCYGL	10.1307
RBB00884	NC001318	BB0822	31	1	MPCGRKRKLKKISTHKRKKKRRKNRHKKKNK	3.22581
RBB00885	NC001318	BB0823	123	16	MNTKTLYLISLILLACNKNNKIPLIQKLDLPKSSILGFSNKMGIIIKDYAFLSKSTKKNSELDYDYAILLRKDEVVKIEKTLEKTERYGIEGNWILVNYKGTKRYIFSKDINIVNNLIIDHSK	13.0081
RBB00281	NC001318	BB0824	183	24	MLMKKYLFFILFLISSNNLIVSYPLSFGGGFSYQFTNYTDKTGATKFAPNFTRADHGINLNLFFDANYVLFEMSYKEAFVVTHNGRYFSLGLYGTYPMVFKEQVRMLFPLIGFKYAFDLSSNNFNLFFLSMGLAADLFIPDLDGLYIRPLFMLSISPFSNYKNFSGLTTEIMLGFNIGWRFFN	13.1148
RBB00282	NC001318	BB0825	260	23	MNKKILTLLVLILSISSVLMLSKSITKKSKYKIIRDYFINSNYVLVKIENKDLKFTISKPIYDKKLNNYFFKGQTTSHFLISNNVDIAINTSPYEVKQNMFFPKGLYIYNKKMISKQINNYGEIVIKHNKIILNPKEDEIENCDYGFSGFFVLIKNGKYKKNFKETRHPRTIIGTDKNNKHLFLVTIEGRGVNNSKGASLNEAIDFALSYGMTNAINLDGGGSSTLVVKSNNAPYKLNFTANIFGQERPVPFHLG	8.84615
RBB00886	NC001318	BB0826	171	23	MNWLSFFYVLLFLLIFPFELQSNNKENIENLIKLHMLYDLTNNLSKELETINKIKNFDLEQHYLLITKYYLKIKKYKEANDFLKKINQKKIKNQKIKNEIISLKLRINEDNINEEEIKKILNNEKNIDVKIIYQIFSLIKFKNKKLANKIKNIILTNYPKSIYSYKIKRNE	13.4503
RBB00259	NC001318	BB0827	823	69	MNDFKLPIYKYKDELIKVLKNHNVLIVESPTGSGKTTQLPRIIYEAGFAKLGKIGVTQPRRIATVSIAEYIAKHIGVNVGEEVGYKIRFEEITSPKTKIKLMTDGVLLQELKKDTLLYEYDVIIIDEAHERSLNIDFILGLIKDISRKRDDFKIIVSSATINTKIFSKYFNNAPVVSIETITYPVQIIYNPPLLNTSKGMILKIKEIVLNVIKEKKAGDILIFLSGEKEIKETIKELQELNSKKNLIIFPLYGRM	8.38396
RBB00233	NC001318	BB0828	848	76	MQNKKLIIVESPTKAKTIKKFLDESFLVEACIGHVVDLPNNAKEIPKEYKKYEWANISIDYNNGFNPIYIIPSNKKPIVSKLKKLVKTINEIYLATDQDREGETIAFHLKEVLKIKNYKRMIFHEITETAITESLKNTRNIDMNLVNAGEARRILDRLYGYTISPLLWKKVAYGLSAGRVQSVGLKLLIEKEKTRINFKKANYYSILLQCKHEKKNLLLEAKLEEIDGKNIAEGKDFVNETGKLKNIAKTTIITQ	8.96226
RBB00201	NC001318	BB0829	413	51	MSNYKILHTSDWHIGKKIENFSILKEQKNFLYFLLEFIKKENIDLLLVAGDVYDSKRPGFEEQRLVNNFFYELSFTSCKWCVVISGNHDKKDYLSINKKLLSRFNFFLITEYDSDEQIVLLKDNGNLKFIVVCLPHINERLILGQNFDNIFGLEDQYSSKLFLENLENAYREKISNLSNFLENKYKGIPKILMAHSFFGSSKKIDTLGGSYIIPFNVFGNGFSYVALGHIHKFMKLRDNIVYSGSPMQYSFNETC	12.3487
RBB00178	NC001318	BB0830	950	146	MNMRINKLIFKNIASYKGEHELNFDTLLLRQSGIFLISGNTGSGKSTILDCITLALYARVYRLGKKIVDIISKGETSAYVKLTFTISGKIYESFVELNVKNIETPKSMLLNCFFDNRIIEGRTDVLEHIKSLCRLDFNQFCQTVILPQGNFQEFLTSTPKEKAAIIDNIFNLKKYDNLEFYLKSDFERTKFNIDKLLNSESYEKSILDYDESECKSLKGYLDLVDIDRLEIDLENIRRAISLCNQAIASNERYLG	15.3684
RBB00169	NC001318	BB0831	315	27	MRINMKHYLAIDIGGTSTKYSLSDSSGVFFDKNEISTGATSDEQVNILVNIINSYKESSDIAGVAICIPGFVDLKGNVLRVNAISGFVNYPLKERLESLTGVSTEIENDANCVALAEKFKGNAIDSNNFIAITLGTGIGAGIFANGKLLRGNSFMSGEVGFMITGGISNNIPFNCKWESIASVSALRKRVAMRLGKPLKEVSGEFVFDLAENGNIHAKNEVDRFFENLSFGIFNLTFILNPEKILIGGGISARPD	8.57143
RBB00168	NC001318	BB0832	274	32	MLKTLTKIITISCLIVGCASLPYTPPKQNLNYLMELLPGANLYAHVNLIKNRSIYNSLSPKYKSVLGLISNLYFSYKKENNDFALLIMGNFPKDIFWGIHKNRNTESIGNIFTNPKWKLKNSNIYIIPNKARTSIAITQKDITAKDNNMLTTKYIGEIEKNEMFFWIQDPTLLLPNQIVSSKNLIPFSSGTLSINSLNQEEYIFKSLIKTNNPPILKILSKKLIPTVLTNMTNLTISSHIKTTIKDQNTVEIEFN	11.6788
RBB00162	NC001318	BB0833	1042	92	MFKKVENKANFPKIEEKILKFWNDNKIFEKSIKQREGCEEFTFYDGPPFATGLPHFGHFVPNTIKDIIPRYQTMQGKYVKRNFGWDTHGLPVEYEVEKKLGISGKYEIENYGIENFNKECRKIVLRYTEEWKNIILRLGRWVDFEKGYKTMDISFMESVWWVFKNLYEKGLIYESYYVLPYSPKLATPLSNFEVNLGEYKEVNDPSLTIKFKIKDKNEYLLVWTTTPWTLPSNLGIAVGQEIEYSKIFDKTKEEI	8.82917
RBB00141	NC001318	BB0834	739	71	MVEIDSKEIARKNKNKEVSIWHLLMSIITTPKKSEIKFIDSKTLKNIKQEVISEIDKLEKILIEKNEIIIPKINKEIFALIKEAKKEFKSKPLIGAKEIFYQILKNKKLLKKHKLSKSSFNFKDQNILEYMEKNKIRLIETYKEFDEEIRLENEHFEIGKYVKNLTALAKAKKLDPLVGREAEIKTLTNILLRRNKNSAMLIGEPGVGKTAIVEGLASSIVQKKISSKLQDKTILMLKVSNLVSGTKYRGEFEDR	9.60758
RBB00126	NC001318	BB0835	570	38	MMLKIEAKRKLKNYILLEEDMHFKEEAIKIQKTNNSTEILNRFYKDLEFGTAGIRGIIGAGTCYMNTYNIKKISQGICNYILKINKNPKVAISYDSRYFSKEFAYNAAQIFASNNFETYIYKSLRPSPQLSYTIRKFDCDAGVMITASHNSKEYNGYKAYWKGGIQIIPPHDTLITNEIKNTKNIINTITIKEGIEKGIIKELGNEIDEEYVKAINKELPDFEKNSKETNLKIAYTALHGTGGTIIKKLFANSKI	6.66667
RBB00887	NC001318	BB0836	673	67	MVVKLMIDFFLKSEYLPAGDQPKAIKEIENSILLGNKYQTLKGVTGSGKTFTIANIIKDLNRPALVVSHNKTLAAQLYREFKDFFPNNAVEYFVSYYDYYQPESYVPSKDLFIEKEATINTEIEIKRIRTVTSLAKRRDVIVVATVSSIYALGSPDFFKKSAREFFVGQKISIKEISDIFVELYYERTLMNLERDKFSIKGDIVEIWPSSEHGEFAYRICLDFDEIVEIYRVSSFSKKNLGATNSFTLFAKSYFV	9.95542
RBB00069	NC001318	BB0837	950	107	MEKSLKKKIIVRGAKEHNLKNVDVDIPKDGLVVISGKSGSGKSSLAFDTIFAEGQRRYMESVSAYARQFLGVMKKPNVDYIDGLSPSIAIEQRTISNNPRSTVGTITEIYDYYRLIFAKIGKAYCPNDGRLIEEQSLDKIVNTILSYSEGSKVILFAPIVRGSKGSHKKVLEKILNQGFNRVRINSEDYLIEDALNLNLHKNKKHTIEIIVDRIKLGNNVRVRLAESIETSLAVSNGYLRVEIDNDLEKIDKLFT	11.2632
RBB00037	NC001318	BB0838	1146	123	MREFLYRNVFKKSFIVFLIFLTFSNAIFAQTIDDENSKKRDKLTLSQKSYLRELELSTDEDLKKWALKEGLKETDVSKIRELLLKKFGIDPELFIKGKGLAGSGRYKIIIETADNLENFTYGLTKDESIIFEGRVNILVEDIKENKKHNIKGDRIVLNKNSKKLYAIGNVEYILDMDTNEKLYFYGNEFLVDFDSQNFLLKNGILQKKMQKNQIDHILSFGGKVLKKIDNDVTILEQAFATTSKIPEPYYSIKAS	10.733
RBB00033	NC001318	BB0839	214	19	MQHYKSLVLRKLILPMNKYYACILINSNEKIIFKSWEECKTAIKGKNNKIKSFKTIEQAQNWLFNNENKIHHHPNGIYFDSGTGRGKGIEIRVVNEKRISILDKILDKSLINEYGNYYVKNFQGISNNFGELLALYTALKIALKENIINIFGDSKLIIDYWSKGIYNSKKLTQITINLIKKTTELRKKFEEQGGKISFIPGNENIADLGFHKTK	8.8785
RBB00028	NC001318	BB0840	538	47	MKNINRLILLILTTHTLLFSCALIADNKSKNLSTSEIILTQKTLLESSLIKNPSNVEYRIPISSIQEILNNNNDSFLIKKTAAKIKISPQKLEEIKNYLNAYKNYLNNETEWIKFIDQSSVNGNLTIKIDTAFEKKTNFNHTNSDNENLTELIELQMHLEKEILNLIEQTFHDKNLGYIQLSHINSFFPQENINSITKEIIDGKEYIAPHIIANQLLKIKDKKYFEQFMHFLKVENSKIKTIIEKQKISDLHNEL	8.73606
RBB00743	NC001318	BB0841	410	37	MEEEYLNPINIFSEIGRLKKVLLHRPGEELENLTPLIMKNFLFDDIPYLKVARQEHEVFVNILKDNSVEIEYVEDLVSEVLASSVALKNKFISQFILEAEIKTDGVINILKDYFSNLTVDNMVSKMISGVAREELKDCEFSLDDWVNGSSLFVIDPMPNVLFTRDPFASIGNGITINKMYTKVRRRETIFAEYIFKYHSAYKENVPIWFNRWEETSLEGGDEFVLNKDLLVIGISERTEAGSVEKLAASLFKNKA	9.02439
RBB00715	NC001318	BB0842	328	30	MMYNLRNRSFLNLLDFTSKDIKYLLDLSINLKKSKYAGIEVQKLKGKNIVIIFEKDSTRTRCAFEIAAYDQGANITYLGSKGNQMGSKESMIDTARVLGRMYDAIGFRGFSQQTVECLANYSNVPVYNGLTDISHPTQILADLMTIKEHKGSLKGIKIVFCGDGRGNVANSLLKGCAIMGLDFRIFAPKELFPDPDLTLKARSLALESGGKITITDSKEEAVKCADVVYTDVWVSMGESNWEDRINLLKAYQVNK	9.14634
RBB00576	NC001318	BB0843	482	54	MKLFRRNVMIKMPSSFTIIFSLIVFVTILTYVIPAGKFDKEFKQMGDGSKREIIVAGTYQYVDRGSRGFLHPIMTILTAMSKGMEHAVEVIVFVLIVGGAYGIIMKTGAIDVGIYFLIKKLGHKDKLLIPLLMFIFSIGGTVTGMSEETLPFYFVMIPLIVALGYDSLVGAAIIALGAGVGTMASTVNPFATGIASAIASISLQDGFYFRIVLYFVSVLAAITYVCVYASKIKKDPSKSLVYSQKDEHYQYFVKK	11.2033
RBB00513	NC001318	BB0844	323	34	MKKKNLSIYMIMLISLLSCNTSDPNELTRKKMQDKNVKILGFLEKIQADNKEIVEKHIEKKEKQMVQAASVAPINVESNFPYYLQEEIEIKEEELVPNTDEEKKAEKAISDGSLEFAKLVDDENKLKNESAQLESSFNNVYKEILELADLIQAEVHVAGRINSYIKKRKTTKEKEYKKREIKNKIEKQALIKLFNQLLEKRGDIENLHTQLNSGLSERASAKYFFEKAKETLKAAITERLNNKRKNRPWWARRTH	10.5263
RBB00888	NC001318	BB0845	35	5	MQMYIFFKTIYRNKTILLLNLIFFNIFSFKKPLSY	14.2857
RBB00889	NC001318	BB0846	37	4	MVIKNSNQHDPPYNFSNPIAWLFILFLNLHVTTIDNA	10.8108
RBB01937	NC001318	BB0847	35	8	MLIGILYYHYLKTPIKKDFRGLFLSLGFLYCIFVL	22.8571
RBB01938	NC001318	BB0848	34	2	MYFCIIDLEFVGVLPYFFIYKFGEFYFSFFGKWR	5.88235
RBB00892	NC001318	BB0849	33	3	MYSKMLSDRRDYYEKNKKILILSQVSIKINFHS	9.09091
RBB00893	NC001318	BB0851	48	10	MPQPKEEILASSLCLTLVKNTSLLIAKNDPLNFSNLLYLEHFEFSKEK	20.8333
RBB00015	NC001318	BB0852	394	31	MPNEYKDINFENSIKAVSRKIQKDKDLIENEAQTRQNLIDPFLDAMGYDHTDISIVKVEEKADILKDGLKRVDYVIYPTKKDEEPTILIEAKYHNSREKLENHLKQLKPYFENIRSQAKRVEFGILTDGIEYRFYTDLDKDNLLDNEPFMVVNLEKLTSKDFEYLKKFSRNSLNVEEARSFALEKKYTDKFSAYLKKETKNPSVDLLDFFKAKIGFKKTYSDKIFNDIIKNIFSMFFDEKKSDVLVNSKKSDIED	7.86802
RBB01000	NC001904	BBC01	369	41	MENSKKNTLCQNKTQHKSIVLISTLEYINKTHNKYTQKNILYYFNENLKRNGQLPVKIKTLQNYLYKLEKEIKVTTNYHKHLGVNCGTEIYYQLNFSKKECYQKIYKYFQEKKDLRFQNRATRGLKDRFTKNGSVDLKECLNNKNNIKEERKINEIEKYQVRNYFNKCNFLCKKILSIFLTILFNLDIDKDNIIKILKIIKIIEIKLLKNKNIHFTKSCMKEKQEKLKKILCNTQKEFEKNEYNPKQLEISFQKI	11.1111
RBB01001	NC001904	BBC02	185	14	MENSLKVGQTYKEIIDIKRKKRFIKIEKKNNKTVYHTKIMMDIHKLGIVNVKKNQFRVSFRELYNQMEIQEIRLYPIRKKDKFLGIFYGYRKPVKNVFVRYTMDGVKKVYSFSKTYYIEFRFKAGSVFCYLKGMRRLTKKEKIDTPYNKALFDKLIDLEKHVYEFYNKKYPEQGLILKWILKNLK	7.56757
RBB01002	NC001904	BBC03	186	21	MEKKRVVKVLTKKIDTYVEQNLMINESKISYYKTLKEKLNDNFKKEIFHRVENIKILKEIKDNQYYKFDGYKTFLDFIKDFDVAKTQAYKYLRLATALQEGLIKEDYLIENGIKNSYNFIKDKESPALKKSRQNPIKPLRFQLKTQESYDFYKKNAKFTAFILEELLKNQKDFLKKLLRKYEELKI	11.2903
RBB01003	NC001904	BBC04	36	9	MLNSLLKELSKALIFLRSNIQVGNNEKLFPTKLYLV	25
RBB01004	NC001904	BBC05	302	24	MKNRKNNNPQEINQAEIDFLRDMKTLRMNLPGIDKNLKGYGYKYQNFNEIAREIKKVIDKHNLCLDFKQFPTFTVVGEQQVLHVVRTTFYSTNTGYKDSFDTPILTENLKWNNENGSKNVVNTVPQLVGSSITYFKRYALVAYLNIESEVDTDAAPIYNNHENENSMPSKQAGVNQNQVKNFDKKLKTGKYYCYELFRIALFNIKNWVNDEKEKNNINALIRALCFENEADLDEIFNDNPGFKSIQYWANILLEY	7.94702
RBB01005	NC001904	BBC06	174	21	MRKISLLLFLLFMLSIDLSAFMSQDIKKNYEKAKKAFSKEDYDLLNKRLDNYDFESEYDKSFFFAKAPEIRGSLRKIGIKENSVLLDALDVVGFIKSKITTDFLSFIIMNINSLIKGYPNSIFDYLIQLDSDKIDYAEKYGEKARENFEESYKKDKITAVKQILKQILADLPKD	12.069
RBB01006	NC001904	BBC07	94	9	MVDNNKFKINNDENLSQKNFSNLNRKIAGLETKIFNLEKDIKDIQKNLYKTKAFCLQKFNAYHRKSVFLFTIITPFISIIVNGLIIWLIIKFSK	9.57447
RBB01007	NC001904	BBC08	148	19	MIKSFYNEHYHFTSFIYKGGFIMTQYFNDDIPCNSCNRLIRKYDQTCVACGAKNKQNKKSYYGLIAFLFCLFFGYLGFSNLYLGKNPKIGFTFLFISIVFLLLAVLLHKSNKTNYLLVLFVLLVYFFFVNRFKIYKFFKKVTRKIISL	12.8378
RBB01008	NC001904	BBC10	175	21	MQKINIAKLIFILIFSLFVISCELFIIKRRATITETTTIEKKRINWLIMSVSGLNDEADEVAFKHCREKISLLKEDLKYATNAKEFEEKFLNLQKLFQEKLTSKLNALKAVRVDIQRFNANDNDDLEKNKLKIRSIALSAGVNTSPIALHAINIKELSEDVVAHIDSIIKYLEED	12
RBB01009	NC001904	BBC11	265	26	MEIDNFLDLQKITAEVLLKIHEDNQKILQIIDKNKTLKNKIKKLTENKKENKQENSKTTAKLYLNPKTNQLIIKCVKTLKQIDPIAGWFVHLLVISGCRGAELQKVKMQDISTFLSKTGKTLYNIKVNVAKKKFTTCTREFVITEKEFNAIQKVHEIYFKKKNLNTSRTYFFQKTKHRFKDNRISIDCIAKKFKKLLRKWGFEARKSLHLCRNLFIFNLKSNGYNSFQIKELMKYSSTYEIDNIYGLSHASKIQA	9.81132
RBB01010	NC001904	BBC12	430	41	MRSKKMKNLNNNPQKINQINKQTNFIGFENFIELDYQVNQTKEKSKLSKIGKKLPGISSQECFRFNRNIDFSVQRNKLNKYGASEVGNILTGGVGLKDLMMNRLLKYFGISMPYEENLYMLKGKELENLGFREFIKAHGDNIDILYKNKYANGVDKYNYFKKMGSSQTLVGSTIDGWFINNNGDLELLEIKSSDSNYMSSAIAEYNKNGNFLSSKYFFKYYVQAQVQLACTGLEYCNLFFLIGNKPINCRIKRNN	9.53488
RBB00971	NC001903	BBB01	102	5	MDRFYTKKVIMYKQQYFISGKVQGVGFRFFTEQIANNMKLKGFVKNLNDGRVEIVAFFNTKEQMKKFEKLLNGNKYSNIKNIEKIVLDENYPFQFNDFKIYY	4.90196
RBB00972	NC001903	BBB02	147	11	MKIGPHYFFKKILKSNDNRTIYISYLYDRLASVKPAGEWLRIYFKDSKRGKKYFILFNRNSSNGSFISCSFLKTSCNCGLDIKFSDGNLNIFCRNRKSLEFLKFKVEHFFRTSVSCYKNNNSYVHNIKPKNKVKVLVKREASPNNKF	7.48299
RBB00973	NC001903	BBB03	449	48	MPPKVKIKNDFEIFRKELEILYKKYLNNELSYLKLKEKLKILAENHKAILFRKDKFTNRSIILNLSKTRKIIKEYINLSVIERIRRDNTFLFFWKSRRIKELKNIGIKDRKKIEELIFSNQMNDEKSYFQYFIDLFVTPKWLNDYAHKYKIEKINSYRKEQIFVKINLNTYIEIIKLLLNQSRDIRLKFYGVLMAIGRRPVEVMKLSQFYIADKNHIRMEFIAKKRENNIVNEVVFPVFADPELIINSIKEIRYM	10.6904
RBB00974	NC001903	BBB04	443	61	MVFMNFQDFIETTLVPIASKIGSNRYLIALRDGFTFSMPFLIVGSFILLLVNLPFTDSQTLLYQQWYVDLMAKYKGNLVQPFYVSMGIMSIFVVFGIGYNLSNHYKLSGITGGFLSLYTFLILAGQSDWIPYGGDAAKWGIQPNSWFPVIDARYFSAQGVFTAIIAAIFSVEVYKFLVQKNMAIKLPESVPPAVLKSFEALIPVVALSIVAQSVNIAIQSSLGSLFPEIIMSMFRPVLQISDTLVGTLTISFIVH	13.7698
RBB00975	NC001903	BBB05	115	8	MNKKIYSIEELIDKISMPVVAYSGEAKSFLREALEYAKNKEYDKAELTIQESKKSIAKAHEAHREIIHQSATNPNSVKTPFILIHAEDHLMSAISELSIFEELINVYKIINEIKK	6.95652
RBB00976	NC001903	BBB06	105	9	MNILLVCGAGMSTSMLVQRIEKYAKSKNINATIEAIAETRLSEVVDRFDVVLLAPQSRFNKKRLEEITKPKGIPIEIINTIDYGTMNGEKVLQLAINAFNNKSSV	8.57143
RBB00977	NC001903	BBB07	365	33	MKEIGISIYPNVSPKNKIIKYLEKSAHFGFTQVFTSLLYINGNEFDIFKELLSIANKNGMKPIIDVSPEIFKELGIDLSNLRNCPKLDYFKKLGAWAIRLDNTFTGIEESLMTFNDSDLKIQLNISNINKHIDTIMYFKPNIKNLLGCHNFYPHKYTGLSRNFFKETTKIFKHYSIPTAAFISSNNAEECARGKEKEGVPTLESHRSKDIETQAKDLFKEGIDTVLISNCFPSETELKKVSKVNRNILELKADLN	9.0411
RBB00978	NC001903	BBB08	209	19	MKKKFNFIFPFIIFLFSCNISVSSIFIRPLDEVIKSEIALYESLGDGKFKTGIHAKNYFDSIKDISYYSYFFILDKFSNNITMKLTLSSKKANLLTYDFGIFFDRKFKLEIVNLNSNEPEFSGIDSFDKKISFKNRINGNIQNFATIIFNLDDIRAINREFELKNNIEDLNSSTNEFIYFLDSSKNLDLRESYITVYYYVLKAIEKFLQ	9.09091
RBB00979	NC001903	BBB09	345	38	MKYLKNISLFLLILGCKSIPNGNFNLHDTNHKLGKLKFQEDSIISRNYDNKISIVGVYNPLTEKENFKVNIFIKKKGLQIDPENILINEEKINYSKYKAELKVKSSFNKSIISISLTNSRDLLTYIYDKSTGKYINIDFKDNWNVSHSIKFNKEYILAYITDFDKEIKISKNILQKRIDNRKIEIEKTELKTEYNEIEDYYIYSMKIPKLFEKSDAPSETYETFVIANYYPCENLNILFLNLSLYSDKLRFLNSI	11.0145
RBB00980	NC001903	BBB10	309	20	MYQIKTNKMPFNKVVDRRLKIFWVIQKLSANYFISKKKYSLSNVVAMTNSILEKKGFKRVTKRTIQNDIKIFETLGLIKSHFNPLGKNNGSFTYYTINKALEKLAKKIISTAYFIDKKTKHEKSKNKQLKKIKIIEESQKYKISHQITSHVLSNNISKKYKNSKYSFRRKNQNIKKTINFLEKEIKKKSKSINLEEIKKITENDITYKNSLWNLKDFMEELKEYEEKKIIKFYKKNLEKKKQKIWFMAKKFKNTD	6.47249
RBB00981	NC001903	BBB11	172	13	MKNKETKKNFFNKIEKLENKIIYHTKIFSMINNFEAKPKKGKFWLCLRNIFNNKKYESFHLFSVKENDKFLGIFYGFKNLPRPFVINYSEKGTKKTIRLKKIFYMEFKFKKGSVFCYLRSLYIFTKIKNKNKLFYKSLLERTLKIEEEIHKFYGKKYESNKGIVNWIKKTQK	7.55814
RBB00982	NC001903	BBB12	253	30	MDKKNTKIITIASIKGGVGKSTTSLMFTNILSKKNNKILLIDLDPQASSTSFYINILRKKNLSPKDINIYKVLKKEIDIENSTIKIDNNTDFIASHINLSRFNEESISLKENLLKIFLSFIQNRYDFIIMDTAPTLGSLLNNSLIISDYLIIPLPTDQWAIESLDLIINRLDDLFRKDLPIFYLITKFIERQNIDKELKKFIECEYKGKFLGSVPKRDNLRKTIFYREEFNSNEDYYKAYENILENFLSIISN	11.8577
RBB00983	NC001903	BBB13	182	21	MKLNKKIEIVKRIELSGNEIKKSRESRYLKLKEKLKILIKEESYNKIETARILKEINDNKYYVIDKYKSFGHFIKDYNMAKTTVYRYIKLAIGIDSGKINYELILKKGIYYAMQFLENNETIVNSKRILNRSLRLKIEDEKSLNFYKSNTNFVSFLLKELYYDNQKLLINIKNKYDNLKNKK	11.5385
RBB00984	NC001903	BBB14	165	23	MILYQNQLKFLKLLVFFLLISCTSLNVEHDQFGKTFRIYQSLNKNAELKGIFNYKTGITKIVLYTRFRNHSITEQNPLLLLDGTKIEGKVSYKRDNNHFFGNWINYSSFVLTKSLLERMIKEEDASYKNKEVKIRIGLEDLSLKKYKILDFLVMVESIENKDYKS	13.9394
RBB00985	NC001903	BBB15	34	4	MYRTFIATKEVLNMKFSLEFNSNFLKFNINLFFY	11.7647
RBB00986	NC001903	BBB16	530	54	MKILIKKLKVVLFLNLILLISCVNESNRNKLVFKLNIGSEPATLDAQLINDTVGSGIVSQMFLGILDGDPRTGGYRPGLAKSWDISDDGVVYTFHLRDNLVWSDGVSITAEGIRKSYLRILDKETGSSFVNMIKSVIKNAEEYFDGKANESELGIKALDEKTLEITLKSPKPYFLDMLVHQTFIPVPMHVIEKYGQRWTDPENMVVSGPFKLKSRVLNEKVVLEKNNKYYNSKDVVLDSIIFFVTDNSITAYNMY	10.1887
RBB00987	NC001903	BBB17	404	28	MPNKITKEALTFDDVSLIPRKSSVLPSEVSLKTQLTKNISLNIPFLSSAMDTVTESQMAIAIAKEGGIGIIHKNMSIEAQRKEIEKVKTYKFQKTINTNGDTNEQKPEIFTAKQHLEKSDAYKNAEHKEDFPNACKDLNNKLRVGAAVSIDIDTIERVEELVKAHVDILVIDSAHGHSTRIIELIKKIKTKYPNLDLIAGNIVTKEAALDLISVGADCLKVGIGPGSICTTRIVAGVGVPQITAICDVYEACNNT	6.93069
RBB00988	NC001903	BBB18	528	53	MKYTLIKKVLIYLRTYIMNTQAILVLDFGSQYSQLIARRIREIGVYTKVIPYYTPLKEIKNMNISGIILSGSPASVYSKEAPTLNMEIFNLKIPILGICYGMQIIVKLFGGLVSKDSKQEYGSSEIFLRDEKSLLFSELPNKFQIIMSHGDSIEKIPDNFKQLAFTKNCIASISNETQKIYGLQFHPEVTHSEFGDQIIKNFVFKICQAQINWSLEGNLETIVKKIKLKVGSKKVILGLSGGTDSLVCALLIKKA	10.0379
RBB00989	NC001903	BBB19	210	24	MKKNTLSAILMTLFLFISCNNSGKDGNTSANSADESVKGPNLTEISKKITDSNAVLLAVKEVEALLSSIDEIAAKAIGKKIHQNNGLDTENNHNGSLLAGAYAISTLIKQKLDGLKNEGLKEKIDAAKKCSETFTNKLKEKHTDLGKEGVTDADAKEAILKTNGTKTKGAEELGKLFESVEVLSKAAKEMLANSVKELTSPVVAESPKKP	11.4286
RBB00990	NC001903	BBB20	36	5	MLKFNLLTAFVISFYSLREELKVKMNFKKFFEKIKK	13.8889
RBB00991	NC001903	BBB21	31	4	MGARNLILKTLSRLKRFWQIFKDNSSFFGFM	12.9032
RBB00992	NC001903	BBB22	451	49	MNQSKETLLFQFKNKTIDYKKEIIGGITTFLSMAYIIAVNPAILSSTGMPIGALVTATCLTSAFSSILMGLYTNTPISLAPGMGLNAFFAFSVVIGMNIPWQVALAAVFIEGLIFIVLSLSRARESIANSIPVNLKYSITVGIGLFIAFIGFVNGGIIVKNDATLVGIGSFIDLKVLFTFLGLFFIVIFEQLNIRGSILWAICSVTAIAWIYAIFSPESAVAAGIRFPDGILRFESIGPIFNQLDFSYILSKHFW	10.8647
RBB00993	NC001903	BBB23	463	51	MKIFLNNKKESFMGKYVKGLFFQFKNSDINYKKEILAGITTFLSMSYIIAVNPAILSNTGMPIGALVTATCLTAAFSTILMGLYTNTPLALASGMSLNAFFAFSVVIGMNIPWQVALAAVFIEGLIFILLSFLRVREQIINSIPINLKYSISVGIGLFIAFIGFVSGGIIIKNDATLVGIGSFVDLKVLFTFLGLFFIVIFEQLNVRGSILWAICSVTAIAWIYAIFNLEGAQAIGIQLPSRILKFESIGPIFNQ	11.0151
RBB00994	NC001903	BBB24	168	26	MHLKTKFYKKTYILWTFLKIFKKYLLLFYLLFLTLSCSTIYFDGIPELKKDSKYIKLIQENNKISLRHYFTVSNAWNLRYKEPLFLKVGNDIIALFLFNRHKLIDNKYLQTFFSVGRDISLKAYLKLIKARKFVITNSSEKIIKTIVFSNLPDSEDILFQNNMLNKAQ	15.4762
RBB00995	NC001903	BBB25	170	19	MKYCFSLILMVFICSSCKILNIAEDLEKNFEKIERADYFLYFYPDSQIYIKKDKSSNKFSVFLNVMLDSNLNFTKGHLKLIQDNKYIGSIAISKVVSIGNFKFLYINLDKDNFTLMSKALTPYKKLVFLFNEDSFQVWTKDTLQYDPRFIDVNFKNTKNTLEYAFKNKIL	11.1765
RBB00996	NC001903	BBB26	231	22	MNENKFSSCIENSKAYSDYITSKHKILLIPVPIVKIAMGEDLKIFEISFQDKNKDFPGYIQLNKKSLYINENMSLENKRFTIAKYLGHYLMHQDQIKNLSKNENYYNNIQDSQMVTEANIFAANILIPTTTLKLKLSQYKSKEYPQKTIAKEFQVTENIIYLKLSIINDLVKIDKIKKSKKFLKIKNTKEKIEANIYLHNTDKIKESIALDLEKYELEKKERIKKIFEDLE	9.52381
RBB00997	NC001903	BBB27	183	23	MKKFLISVYFLLFYGCSTISLVKIPEKDKINLTVLSSLMNYPDLKISNFKIKDYEHLHYSSDFESLSDTKNSAYIYVDESSFNNNINFIKDLFIYNKKLYRILIAYSLTQGASFKAEVLSYLEKQKIMKNFSLKINFPTAKKFMDNKYWIVIAKNHLDSLVKSKNYLVLANVKMEYILKKFLT	12.5683
RBB00998	NC001903	BBB28	414	42	MSYYVLSKIFLYSGYLVIGFLSFTIFNKNLRNKIRDKLKNLYFLYYLTFFTLFIISSNLSYYFTEKQLLEDFNIFEKEFFEIHKINEQFFQKYLLNFPVPIRMELMSKFDPLYTVFNASFEKYAKNIGKSSYEIQTNYKNYIRTTNSEIKEKLEQIKENITPIYNKYKLPILNGENTEISIDENGNIIPVIKNTNGQITELLFYDQNYNLIPFKKFESYKVRFDLIPENKNINFKELINVYYLDEKNIITPIEYY	10.1449
RBB00999	NC001903	BBB29	542	63	MSTSSASISIFTILQKIGKAFMLPIALLPAAGILLGIGGAFTNETMIQAYGLEEVLGKGTVANSILYLMKYTGEVIFANLPLMFAAAIPIGLAKVEKGTAALAGVVGFLVMHQTINGILYIQGITPESASLKALLELGMPETAATAKSQEYTSVLGIFSLQMSVMGGLIAGFVAVFLHNRFHNIQLPTFLAFFGGTRFVPIVTTMAMFVVGIFLTFIWPFIQGAMTSFGRIVEQSGLFGTFAYGAIKRSLIPFGL	11.6236
RBB01939	NC000948	BB_P01	407	57	MCDLRKTKLIDKISSLELYKYSIFFRNYIENVAEDCLKNGLILESAAHNVSEVELARLKVQLKNALLNCIISYRFHGIGYVLVKTKDTLIDLEQPVNIELPIGFEYLDYEYVRDLGVDFDHITYKVKSNNKNNSLDAVKIHKSRLIIYENFDYILKRYVPCYTESFLLDIYLFEKIYVEIERRIENHNFLFYKDESLVQLQDALSSATTSLSALTQSNNDRGSGILSSFLRKQNSNNHSKDISNLRNLNDSLSQE	14.0049
RBB01940	NC000948	BB_P02	230	19	MTEKEEKEDLQAQDKEEQQIKADTKVISVQEFEEYMRFKEQANSKSKETSRDLSINERITKELAEVEERERIEKQLLLEAERINEIDTLAKAHLSNHFNKEVLLAKGYTLKDIMQAQRRELVRKFVPIEQIKAIAKVSDISHIDGEILEQLVSLAKVNIKLRKNASSSSSSVDSIKGNIAIKSEERASLLDSNFVPINFTEFVQAISNTYKQRRIQFYENLKRHKRTSIA	8.26087
RBB01941	NC000948	BB_P03	185	15	MSDITKIKQEFDKKVAEIQALMKNPQQDSGLLSNSIDFRDQNLIFSNSGGVCTSSKDKIENYPAKGYPYKRGVKLSFGDGTTELEVEAGGGDDLYGVCSDIDEFSGMATVIPITNNFTGYLTLKKDGQNGVNPGDKLNFNQHGELEKVTGAQKSVNAIALSKAHKLTEDLFIVLASVFGNRAIKG	8.10811
RBB01942	NC000948	BB_P04	254	15	MALKGNMQVENLEAVEDPQVDLGAQVSAAPRAKRQARQAEDVQGEDPYLESISELDDVLLKFKKYSKSMSSIENKVFSSSSGCFKSKNERVDAYSFACSSYTDKIEEYLYDPANSFPYKRGVKLVPKENSIYVEVGADTDMYGICVDVCEFSCTAYVLPITNNFEGYLVTRNPSIKIGEILDINNNGVIIKAGGGPPTAINIYALSDSFTINFAPEDGNQDQNRYPRQEYSINLIKVAIFGNRGLEKTVNPDGG	5.90551
RBB01943	NC000948	BB_P05	190	12	MGDTTQLVKEYQEKRSKLEKFMKNPQHDASLLSNSNEFRDKNVEFFASGGTRTSKFDKLENHPFLGYPYKRGVKRVIQEAQDNQSHYEPHVEAGGGEDLYGICIDIDEFSKTATIVPITNNFEGYLVAKDSTVKVKDKLIFNKDGALEKVTGAPNKATINATALTDAKQISNEVYLVKVAVFGNKAMSRN	6.31579
RBB01944	NC000948	BB_P06	324	32	MGGFNMELFDENYYAKAVANIIGEVKDPIMYKWFSPDQIEDVDLQMGYQKTVKWDAFLNANPTTIANEVNTISTIGFSSEVVRLNYLKLQYKFRHLKQTSEKFYTSDSYIGDINNNLLPFAQAYKLASSEIIKLINHFVLTGTVSIQKDGKNQKRLLPNMYGLLNMPEQIKEEVASGDKDKMDKIFEKIEAGLSKLELGDEFSTPMMVIVDPATSLKLVKPYAAAQGAASSCEKWEDVLIQTIKAINNREDVYIE	9.87654
RBB01945	NC000948	BB_P07	153	24	MKMSEQESLQAQVAGEEELLVTKLHSEVLLLLGIDKFALSRQNFLLHLSLLQAILVTRGIDASSLTYEQIFLLTFYHMGCQLRKQGVVREFEFDRIKKEKFNELELDYYPSSSGGEEGGEGSCGSNKNFCSQLDAFLEKLKRETSTPSCVGVV	15.6863
RBB01946	NC000948	BB_P08	133	11	MCGGCLMNGVRKRLSDMSFRMINVFKDPKPLKFYKGTVVKLENDSSYQRVFDKTKYIEFAGVIIDIKPQELAILYDSDMSDIQGYSKLYTYQDLNYEPKDRISIADLVYFEIFSIDSSIGYFTLVLKEFIWTN	8.27068
RBB01947	NC000948	BB_P09	129	11	MDKLEFKMELEIGWFGGRAGIAKMHEKGSSNLPARKHLTKIASSSEFREYINNSYINSKFNLDPKSGMEAIGQAFIRYYENYLLSAQVTPALKANTIKSKFKRGSNTAAIPLVDTAKMLSEITYKVTLE	8.52713
RBB01948	NC000948	BB_P10	188	17	MIFTLDMVLNHLTQIFKGFKAYATENNFECDIINTYNHPYLSKITAASSNIIALKFDGTENLFDHNYRAGVFYENALEFSINFQIYIIAIVLNAKDFDANSRMLMLYSMLSDFLHNKAHKYNLPSLQPDYINKINFYIYPTSNMQTVGLINLGTKYSNHAYSASIAFNASVKAIEILKEEYEIAARYN	9.04255
RBB01949	NC000948	BB_P11	370	41	MPQDTISVSLLDSRIQASRPNYYNPLLVYKTAKIKVNKDAASYKILNLTVNNYEKQIETLEKENGNGEDQFGKEKTLLKTAMSNFFNSSEESLKSADLFIYKDKPEELKNYLKVHRHTFVVLINTEGDASDDGLKIYKDDYNKFKKPSTFFVFSTKEQEIKELFKDKGNTEKERNIAVYSNNKDNLHLKFISQYLHQASIFHAVNPYGMPLAATPLVDDTVIGKLRTAKINFYSLLNETGLDGVPAFKEGVDLAG	11.0811
RBB01950	NC000948	BB_P12	142	11	MQFYDLREVYFSIGGTQLHSGKLELTSEPTTRAVISSEDKGMPVISLRDPKTITYVFNIEVTLGSHDYILLTELSDEQFYNMDVRKEDKMLDLAFNDRIATKIISNYAIFTEEPSRSYSAEAEKVSFEIRAINCQKSKPNNS	7.74648
RBB01951	NC000948	BB_P13	151	17	MIMRYKMKILTKNKTYEYPLRVLPVYEWDKVLGFNQSDAVLKLNEVKYLREITSLMISPKFLDEFYVILDQNREFISYYKDYLVAIIYTAQFNTFHLDNDLKKPALVYLSEYENNVGDFVAFDYINENFDYEKVATSLSSSTSNSNELVAK	11.2583
RBB01952	NC000948	BB_P14	78	11	MNKRNRDIDKAIASLDETRKKYFNLLDEIKNDKYYFPVIMNICSYDSVKKLPYDELLEVNRLAEIKLEKELYELILSK	14.1026
RBB01953	NC000948	BB_P15	424	45	MSDKFTIKFKGILDHAATKKAIEQDISKMEKYLKPKKSSLGSTKDIVKNNLSDKKKELSRQSKFESLRERVEKYRLTQTKKLIKQGMGFEKARKEAFRRSLMSDRDKRRLEYKELAKESKAKSKMLAASQGKGLVAKIAIGSALGNIISNAMSKVGGGLLGFAKKAVEEDTKTKRTQLLNKAFYGDPKEKEGLLKIIGGMKGFERDLEKEEFLNQASVFKGTLRDLDMLNETNLKNAVEFAAMLKSSGAMSSEDA	10.6132
RBB01954	NC000948	BB_P16	227	19	MTSNKKIANNAANKIDINNKITNNHDIEKKKIKEKINDIEKKEIREITRIIRDVITQIFALFGADNFLVLFPRMDLKGFGYIPQLFFIKPKNELITRTYNTSCSKRPVINYYDRKAEYVSYNPVMTGEHISLNGGILTSLYKDMISLLKMTVFGNTMLRFDAHLVKEQLANRIQAQVPFSIYSPTFGLKELAVITSLSFKDTPFIDEVEVSLSIEIVKTFALEKYKG	8.37004
RBB01955	NC000948	BB_P17	316	26	MLLLQYDFKIEFYNVDTSKKSPDGIPFAEEIPKIIINTQDGIHIDISISNVYSNIHTISSKQAKVVLWNLPLDFTDDIKFGDIVKIYYKKFAHEKNFDFIMAGTLGPPMSTDYPGGDFSVDLDVRLLTKSNFFNRELAGKEGKNFKGKTVKEAIESVFPNRNILNMDEKDCLKIIDKDIYATTPKEFIDKIKGTYVHNVIADIGTGLRGYECYLIFTNYIKKGENVHYEALEDYGLEFIPQQEITLGTTLKKNLI	8.22785
RBB01956	NC000948	BB_P18	181	16	MNEDYEIYRMNQRLYGQALAQEDLKNWIYSNIFIIKIGTVKEFKHQTQEAIVTIPEFEDLEIHTKNISNISLELSKGDCVLLLQSSINIFDKNNDIHFDKHHFYILSAISPKTLNLISDTVKIRANNKIEIANQTTSLKKILDNIVSAINGIKIIGDSVIDESSLKIATAQINSDINSLFK	8.83978
RBB01957	NC000948	BB_P19	110	21	MDLRLGNNFELVFNNDLSLVDGIDEQKQRFLIFLKTLRGSLSYAPHWGLDYFLLLKLLKINNLHAVKNYFHEISKELNLDLINISTTIQDNKAHISFFFSGDVLNMEFNL	19.0909
RBB01958	NC000948	BB_P20	291	28	MSIVFDSDFGILKRTIKDIVRAKREYLRVNYGINIDDNQSSIYNIIASSLALIEEEIINELNLFFSKMKPGGTYWAAIEEHISSKSTTYSAVRNALLNLDGIEYTNIKSAAGKANIYLILKETLLDTSKSNINSPEFKAKLWETLYLTTPSGTLLEGDIEIDGLNSTGQRKSYKISLGKRKYVYMKVKYKLDLKNYLYLNIDSQIRDIYSRIISNNYSDMGISFEYQDFFAPVNEVKGIKFMEISACIKDTDTES	9.62199
RBB01959	NC000948	BB_P21	201	16	MKIPNLFKNTEIHKFIRTETEYAQALLNELKSLNSNFISINVIENIKSRYIAIWISQVLSIFYAKTQTLQSITSNINSVIFALRHIGTDESFRLIFKTFLNVDIEVTTPEAGVIDISLKGVIKTNFTTFISPSTKKGKRLKKIILREKKPGYAASKKALVFNSLPKGYDHSIYAFIKRIIPIGRVLKINNTDGNNIITFNN	7.9602
RBB01960	NC000948	BB_P22	271	28	MADDQEKLLIDEEETVQIKDLNKVTTVNDTDLLLLDDGAASSNAITFKNFLDASKDKIFKGEGLDYFKQIIKSTIAEELAADKDFVEKIYAKITDKLINNDSTNISNLFSKIKSRLTDSISSATLSRSDHLLIMPSSDTIQKTPVPKHILGVPSNLAYGSITRSTTLYPSDYENNAIFINMEDNDDVTLIFSKSYDNSPVYLDIEIQVKINDNRMQKKSLKLQYSDETTYNRVYEIAGPRGLFTRIPIYKGWYVQ	10.3321
RBB01961	NC000948	BB_P23	67	13	MDTIKLTELLINLNEIKLIAVMIFVTVLVLGVLILLKPLLKDILTIVIGKIFKNGNGNGKNHIKKRD	19.403
RBB01535	NC000948	BB_P24	115	15	MKLSKDNVELGLTSLSTLIDIFSKFEDEFDEIAHKGFFLVYELYSHYKLIYTANMERLESALTPAINKALAPLNEKINQCIDLVNSDEKNLKISNDLKFNQEGKPIYKERTNNAK	13.0435
RBB01536	NC000948	BB_P25	111	9	MQNNTIGLGLNLLSSLTNIAKTDTNIDHNYINTFSKVIDFFYKTYISTLKSMETAESTKIFEEIKDILKYNIEIIEAISYDKNKKIITSLKAKRNKIMKEYIKMLKRSENA	8.10811
RBB01537	NC000948	BB_P26	119	17	MKMLKRLHCLLIVLLLCCTTIANLPEEPKPPIIPTLKSLAKYETQLSEYVMYLVTFLAKTKVKVNDPNYPEYPYPDLSTLKDEHSIPAVKHNIKIYLEYIKKAKPIAEKVYHQYSKLKM	14.2857
RBB01538	NC000948	BB_P27	160	18	MRNKNIFKLFFAAMLFVMACKAYVEEKKEIDSLMEDVLALVNDSSGGKFKDYKDKINELKENLKDIGNAELKEKLLNLQNSFQDKLAAKLAALKAAKNTIENITDKDQDISKRKIWSEAKLVGVTVPLLGSNTSGNGDKMSKNAVEQIDKVIKFLEEGTN	11.25
RBB01539	NC000948	BB_P28	148	18	MKIINILFCLFLLLLNSCNSNDNDTLKNNAQQTKSRGKRDLTQKEATPEKPKSKEELLREKLSEDQKTHLDWLKEALGNDGEFDKFLGYDESKIKTALDHIKSELDKCNGNDADQQKTTFKQTVQGALSGGIDGFGSNNAVTTCGNGS	12.1622
RBB01540	NC000948	BB_P29	337	17	MENLSNNNQEIQNNIQAKISFRKDMKTLKMNLPGIDKSLKGYGYKYQNFNEIVREIKNVIKKHNLELDIEQYPISIEGQYGIVDYIRTTFYSTSTGYEFSFDTRIPTENLQWNNENGSKVTNTVYQMFGSGITYVKRYALVAALGIESEIDTDAAPIYNNHENENSMPSKQVSVNQKQEQKREQKQEINQIQKNNTIQNQKRDIKQEQKKDRLYYYGVFKEALSNIKDWVNSPTTKDNINSIIQKISFIQNIDPN	5.04451
RBB01541	NC000948	BB_P30	366	35	MKGFSNTTKNPTCHNKHQHKLIYLASTLDFLNKKDKKYTQQNILYYYNENLKRNGLAPTTLRTMQNYLYKLEKVLKVTTNYYQHMGVNCGTEIYYKLKYPKKECYQKINKYFKERKNSRFKSRVNNHFKDNVSKNSSVNSVECLSNKNNIKEERKINEIEKYQVIKYFNKSNFLCKEILPFLLTLNVDKDTMIKIIKNIKRVENKLLKNTNLNKSCFKEKQEKLKKILNNTQKEFEQNGYNPEQLKTNLQKVYEN	9.56284
RBB01542	NC000948	BB_P31	188	15	MENAPEPIETVKKGKCKVECQNKERFILIEKENGKAMYHTKIMMDIYKFGVYEKKHEFRLSLRALFNGERIVEETHLYPIKEGDKFIGIFYGYRKPIKKPLIKYQINGTKKAYALARAYYMEFRFKAGSVFCYFKGLYRLLDKKRTNNHYNKVLFSMFTDLEQQVYKFYGKKYPEQGPLIKWILKNLK	7.97872
RBB01543	NC000948	BB_P32	246	35	MDTKKPKIITIASIKGGVGKSTSAIILATLLSKDNKVLLIDMDTQASVTSYFYKTLVESEFDLLEKNIYEVLKGNQLINDAIINVDHNFDLLPSYLSLHTFSEEPLPYKEHRLKDSFKYLKFKYNFIILDTNPHLDSTLSNALVVSKHVIVPMTAEKWTIESLQLLEFFTDKLKLKPKVFLFVTKFKKNKTHKDLLEMLQKKEKFLGIISEREDLNRRIAKNDRFDLDKDYIKEYVNVLNNFILKI	14.2276
RBB01544	NC000948	BB_P33	202	22	MSDSWMNFFNKKDRRLIMDVGIKINDRVISKKEIKKELSNKDEILKHYNLLKERLKSNFQKEIYNKIESMKILKEIKDNEYYKLDGYKSFDAFIKDYKLAKSQTYEYLKIASAIENGVIEELFLLENGIKETIIFLRNSNSDTVKKSKQNPIKPLRFQLKSKESYDFYKSNAKFTGFLLDELFESQKDLINKFLRRYKQLKG	10.8911
RBB01545	NC000948	BB_P34	210	27	MTNLAYKTYNIESIKNEFLNIGFSEEAIDFVLLHNENYSFEVLKEKLINVEKNLQKDISSLDIKIDTVEKNLQKDISNLDIKIDAVEKNLQKDISNLDIKIDNVEKNLKKDISSLDTKIDVVEKNLNLKIDFVEKSLNAKIDSLDVKIDNVNNKVDYIKSELIAKIDSVEKGLNEKLNTGNRLIHFMILTAAILGPVLNALFMRYLQYIK	12.8571
RBB01546	NC000948	BB_P35	441	43	MENLSNNNNPQENIQGELKMISVNQQSFTGCEIIEEKSSPIKEKSKLSKIGKKLPGISSQECFRFNRNIDFSVQRNKLDKYGASEVGNILVGGAGLKDLMINRVLKYFRMSLPFEENLYMLKGKELENLGFREFVKAHGDNIDILYKNKYANGVDKYNYFKKMGSSETLVGSTIDGWFINNNGDLELLEIKSSDSNYMSSAIAEYNKNGNFLSSKYFFKYYIQAQMQLACTGLEYCNLFFLIDAAPINCKIKRDE	9.75057
RBB01547	NC000948	BB_P36	141	13	MLINKIKQDNRTLRPEIQKWGCYFLCLHYYTSLFKQCEFNVYEINAAYYRFIGLGYIKSNCFIINPCMILNYYGIRSSVRYESLNYLGAANEFEISEVKIDKVNGYHFIATKNKEILYDSLDLKPRGKIFKVTSKRIFKLK	9.21986
RBB01548	NC000948	BB_P37	258	25	MNTNNYFNLNNFNMDFMLKLFQDYQNVLNENKILKNSLKISSKPTKKASKPTPKFYLTPKAIKIIEKCVKILKKIDPISGWFLHLLAISGCRGAEIQKVKMQDITPLLNKTGETFYNIKVNIAKKRNVTCIREIVIKSEEFEAIQKAHENYFNEKNLDSRRTYLFQKTKHKFKDNQIDIINISRKFKNLLKKSGFRANKSLHLFRNLFISYLKSNGYNSFQIKELMKYHSTSEIDNIYGLSAANKIHAYKCMKNN	9.68992
RBB01962	NC000948	BB_P38	173	10	MNKKMKMFIICAVFILIGACKIHTSYDEQSNGEVKVKKIEFSEFTVKIKNKNNSNNWADLGDLVVRKEKDGIETGLNAGGHSATFFSLEEEEINNFIKAMTEGGSFKTSLYYGYNDEESDKNVIKNKEIKTKIEKINDTEYITFLGDKINNSAGGDKIAEYAISLEELKRNLK	5.78035
RBB01963	NC000948	BB_P39	378	23	MNKKTIIICAVFALILSCKNYAIKDLEQNAKGKIKGFIDKALDPAKDKITSSSSKVDELARKLQEEDKIKGVEENNKDELMQGDDPNSGVINSSPVLPENSQDNTPILKAAEQSDGQQEEKVKKVEESEAKVEGKEEKQENTEERNKQELAKQEEEQQKRKAEQEKQKREEEQERQKREEEQERKAKAEKEAKEKAERQKQEEQQKRKAEKEREEQRKEAEKRQVDNEIRTLTGKIDEINRNIDVIKEQTSVGAQ	6.08466
RBB01509	NC000948	BB_P40	193	22	MLKILFIYILSRVMMNINEISDFYDNLYKRTKKEIDKLINKLYLTSQITLKQKRQIYSAVEKMQKYVIKTGKSVFLESEKEFVKDTLKRKNLTKKFQSFKVDFSYKEGMLEKCLERLGEDKSIEFLIFVCQILNGIREKVSELDFQIDAIKEFRDILFLSIHYYDKRLFTSKNLMNEMKYFFEKVELIYSYMQ	11.399
RBB01964	NC000948	BB_P41	188	14	MKKVKRSFDDYVAYFREGSLSDVEIAKKLGVSKVNVWRMRQKWESGESVVNGDSRVTISEDTFEHLLSQTFRSEVNARKVRSELDVERSNLELGFINAFKQYSSVELFSMHTKIENLRAEIDALNKASSKKNKQVVNGEINSLKSELDEYIKECSIREMELYYECMKKLATVNGAESKSNYKNSKGHK	7.44681
RBB01511	NC000948	BB_P42	450	43	MNLYQTKLFTTLQKEYKNKYGVDISQFVKLTNSSINFDKFEEEQLTLKQKNVIKSIKKNNEKKIILSGGIASGKTYLACYLFLKSLIEIKKLYSSDTNNFIIGNSQRSVEVNVLGQFEKLCKLLKIPYIPRHTNNSYILIDSLRINLYGGDKASDFERFRGSNSALIFVNEATTLHKQTLEEVLKRLRCGQETIIFDTNPDHPEHYFKTDYIDNIATFKTYKFTTYDNVLLSKGFVETQEKLYKDIPSYKARVLL	9.55556
RBB01812	NC000949	BB_S01	407	57	MCDLRKTKLIDKISSLELYKYSIFFRNYIENVAEDCLKNGLILESAAHNVSEVELARLKVQLKNALLNCIISYRFHGIGYVLVKTKDTLIDLEQPVNIELPIGFEYLDYEYVRDLGVDFDHITYKVKSNNKNNSLDAVKIHKSRLIIYENFDYILKRYVPCYTESFLLDIYLFEKIYVEIERRIENHNFLFYKDESLVQLQDALSSATTSLSALTQSNNDRGSGILSSFLRKQNSNNHSKDISNLRNLNDSLSQE	14.0049
RBB01688	NC000949	BB_S02	230	19	MTEKEEKEDLQAQDKEEQQIKADTKVISVQEFEEYMRFKEQANSKSKETSRDLSINERITKELAEVEERERIEKQLLLEAERINEIDTLAKAHLSNHFNKEVLLAKGYTLKDIMQAQRRELVRKFVPIEQIKAIAKVSDISHIDGEILEQLVSLAKVNIKLRKNASSSSSSVDSIKGNIAIKSEERASLLDSNFVPINFTEFVQAISNTYKQRRIQFYENLKRHKRTSIA	8.26087
RBB01689	NC000949	BB_S03	185	15	MSDITKIKQEFDKKVAEIQALMKNPQQDSGLLSNSIDFRDQNLIFSNSGGVCTSSKDKIENYPAKGYPYKRGVKLSFGDGTTELEVEAGGGDDLYGVCSDIDEFSGMATVIPITNNFTGYLTLKKEGQNGVNPGDKLNFNQHGELEKVTGAQKSVNAIALSKAHKLTEDLFIVLASVFGNRAIKG	8.10811
RBB01690	NC000949	BB_S04	254	16	MALKGNMQVENLEAVEDPQVDLGAQVSAAPRAKRQARQAEDAQGEDPYLEAINELDDVLLKFKKYVKSMSSIENKVFGGLSSCFKSKNERVDAYSFACSSYTDKIEEYLYDPANSFPYKRGVKLVPKENSIYVEVGADTDMYGICVDVCEFSCTAYVLPITNNFEGYLVTRNPSIKIGEILDINNNGVIIKAGGGPPTVINIYALSDSFTINFAPEDGNQDQNRYPRQEYSINLIKVAIFGNRGLEKIVIPDGG	6.29921
RBB01691	NC000949	BB_S05	190	12	MGDTTQLVKEYQEKRSKLEKFMKNPQHDASLLSNSNEFRDKNVKFFASGGTRTSKFDKLENHPFLGYPYKRGVKRVIQEAQDNQSHYEPHVEAGGGEDLYGICIDIDEFSKTATIVPITNNFEGYLVAKDSTVKVKDKLVFNKDGALEKVTGAPNKATINATALTDAKQISNEVYLVKVAVFGNKAMSRN	6.31579
RBB01692	NC000949	BB_S06	319	32	MELFDENYYAKAVANIIGEVKDPIMYKWFSPDQIEDVDLQMGYQKTVKWDAFLNANPTTIANEVNTISTIGFSSEVVRLNYLKLQYKFRHLKQTSEKFYTSDSYIGDINNNLLPFAQAYKLASSEIIKLINHFVLTGTVSIQKDGKNQKRLLPNMYGLLNMPEQIKEEVASGDKDKMDKIFEKIEAGLSKLELGDEFSTPMMVIVDPATSLKLVKPYAAAQGAASSCEKWEDVLIQTIKAINNREDVYIETSNLL	10.0313
RBB01813	NC000949	BB_S07	153	24	MKMSEQESLQAQVAGEEELLVTKLHSEVLLLLGIDKFALSRQNFLLHLSLLQAILVTRGIDASSLTYEQIFLLTFYHMGCQLRKQGVVREFEFDRIKKEKFNELELDYYPSSSGGEEGGEGSCGSNKNFCSQLDAFLEKLKRETSTPSCVGVV	15.6863
RBB01814	NC000949	BB_S08	133	11	MCGGCLMNGVRKRLSDMSFRMINVFKDPKPLKFYKGTVVKLENDSSYQRVFDKTKYIEFAGVIIDIKPQELAILYDSDMSDIQGYSKLYTYQDLNYEPKDRISIADLVYFEIFSIDSSIGYFTLVLKEFIWTN	8.27068
RBB01695	NC000949	BB_S09	129	11	MDKLEFKMELEIGWFGGRAGIAKMHEKGSSNLPARKHLTKIASSSEFREYINNSYINSKFNLDPKSGMEAIGQAFIRYYENYLLSAQVTPALKANTIKSKFKRGSNTAAIPLVDTAKMLSEITYKVTLE	8.52713
RBB01696	NC000949	BB_S10	188	17	MIFTLDMVLNHLTQIFKGFKAYATENNFECDIINTYNHPYLSKITAASSNIIALKFDGTENLFDHNYRAGVFYENALEFSINFQIYIIAIVLNAKDFDANSRMLMLYSMLSDFLHNKAHKYTLPSLQPDYINKINFYIYPTSNMQTVGLINLGTKYSNHAYSASIAFNASVKAIEILKEEYEIAARYN	9.04255
RBB01965	NC000949	BB_S11	370	41	MPQDTISVSLLDSRIQASRPNYYNPLLVYKTAKIKVNKDAASYKILNLTVNNYEKQIETLEKENGNGEDQFGKEKTLLKTAMSNFFNSSEESLKSADLFIYKDKPEELKNYLKVHRHTFVVLINTEGDASDDGLKIYKDDYNKFKKPSTFFVFSTKEQEIKELFKDKGNTEKERNIAVYSNNKDNLHLKFISQYLHQASIFHAVNPYGMPLAATPLVDDTVIGKLRTAKINFYSLLNETGLDGVPAFKEGVDLAG	11.0811
RBB01966	NC000949	BB_S12	142	11	MQFYDLREVYFSIGGTQLHSGKLELTSEPTTRAVISSEDKGMPVISLRDPKTITYVFNIEVTLGSHDYILLTELSDEQFYNMDVRKEDKMLDLAFNDRIATKIISNYAIFTEEPSRSYSAEAEKVSFEIRAINCQKSKPNNS	7.74648
RBB01967	NC000949	BB_S13	151	17	MIMRYKMKILTKNKTYEYPLRVLPVYEWDKVLGFNQSDAVLKLNEVKYLREITSLMISPKFLDEFYVILDQNREFISYYKDYLVAIIYTAQFNTFHLDNDLKKPALVYLSEYENNVGDFVAFDYINENFDYEKVATSLSSSTSNSNELVAK	11.2583
RBB01968	NC000949	BB_S14	78	11	MNKRNRDIDKAIASLDETRKKYFNLLDEIKNDKYYFPVIMNICSYDSVKKLPYDELLEVNRLAEIKLEKELYELILSK	14.1026
RBB01701	NC000949	BB_S15	424	44	MSDKFTIKFKGILDHAATKKAIEQDISKMEKYLKPKKSSLGSTKDIVKNNLSDKKKELSRQSKFESLRERVEKYRLTQTKKLIKQGMGFEKARKEAFRRSLMSDRDKRRLEYKELAKESKAKSKMLAASQGKGLVAKIAIGSALGNIISNAMSKVGGGLLGFAKKAVEEDTKTKRTQLLNKAFYGDPKEKEGLLKIIGGMKGFERDLEKEEFLNQASVFKGTLRDLDMLNETNLKNAVEFAAMLKSSGAMSSEDA	10.3774
RBB01702	NC000949	BB_S16	227	20	MTSNKKIANNAANKIDINNKITNNHDIEKKKIKEKINDIEKKEIREITRIIRDVITQIFALFGADNFLVLFPRMDLKGFGYIPQLFFIKPKNELITRTYNTNCSKRPVINYYDRKAEYVSYNPVMTGEHISLNGGILTSLYKDMLSLLKMTVFGNTMLHFDAHLVKEQLANRIQAQVPFSIYSPTFGLKELAVITSLSFKDTPFIDEVEVSLSIEIVKTFALEKYKG	8.81057
RBB01703	NC000949	BB_S17	316	26	MLLLQYDFKIEFYNVDTSKKSPDGIPFAEEIPKIIINTQDGIHIDISISNMYSNIHTISSKQAKVVLWNLPLDFTDDIKFGDIVKIYYKKFAHEKNFDFIMAGTLGPPMSTDYPGGDFSVDLDVRLLTKSNFFNRELAGKEGKNFKGKTVKEAIESVFPNRNILNMDEKDCLKIIDKDIYATTPKEFIDKIKGTYVHNVIADIGTGLRGYECYLIFTNYIKKGENVHYEALEDYGLEFIPQQEITLGTTLKKNLI	8.22785
RBB01969	NC000949	BB_S18	181	16	MNEDYEIYRMNQRLYGQALAQEDLKNWIYSNIFIIKIGTVKEFKHQTQEAIVTIPEFEDLEIHTKNISNISLELSKGDCVLLLQSSINIFDKNNDIHFDKHHFYILSAISPKTLNLISDTVKIRANNKIEIANQTTSLKKILDNIVSAINGIKIIGDSVIDESSLKIATAQINSDINSLFK	8.83978
RBB01970	NC000949	BB_S19	110	21	MDLRLGNNFELVFNNDLSLVDGIDEQKQRFLIFLKTLRGSLSYAPHWGLDYFLLLKLLKINNLHAVKNYFHEISKELNLDLINISTTIQDNKAHISFFFSGDVLNMEFNL	19.0909
RBB01971	NC000949	BB_S20	291	28	MSIVFDSDFGILKRTIKDIVRAKREYLRVNYGINIDDNQSSIYNIIASSLALIEEEIINELNLFFSKMKPGGTYWAAIEEHISSKSTTYSAVRNALLNLDGIEYTNIKSAAGKANIYLILKETLLDTSKSNINSPEFKAKLWETLYLTTPSGTLLEGDIEIDGLNSTGQRKSYKISLGKRKYVYMKVKYKLDLKNYLYLNIDSQIRDIYSRIISNNYSDMGISFEYQDFFAPVNEVKGIKFMEISACIKDTDTES	9.62199
RBB01708	NC000949	BB_S21	176	14	MLNELKSLNSNFISINVIENIKSRYIAIWISQVLSIFYAKTQTLQSITSNINSVIFALRHIGTDESFRLIFKTFLNVDIEVTTPEAGVIDISLKGVIKTNFTTFISPNTKKGKRLKKIILREKKPGYAASKKALVFNSLPKGYDHSIYAFIKRIIPIGRVLKINNTDGNNIITFNN	7.95455
RBB01709	NC000949	BB_S22	270	27	MADDQEKLLIDEEETVQIKDLNKVTTVNDTDLLLLDDGAASSNAITFKNFLDASKDKIFKGEGLDYFKQIIKSTIAEELAADKDFVEKIYAKITDKLINNDSTNISNLFSKIKSRLTDSISSATLSRSDDLLIMPSSDTIQKTPVPKHILGVPSNFAYGRTRSTTLYPSDYENNAISINMEYNDDVTLIFSKSYDNSPVYLDIEIQVKINDNRMQKKSLKLQYSDETTYNRVYEIAGPRGLFTRIPIYKGWYVQK	10
RBB01972	NC000949	BB_S23	67	13	MDTIKLTELLINLNEIKLIAVMIFVTVLVLGVLILLKPLLKDILTIVIGKIFKNGNGNGKNHIKKRD	19.403
RBB01711	NC000949	BB_S24	115	15	MKLSKDNVELGLTSLSTLIDIFSKFEDEFDEIAHKGFFLVYELYSHYKLIYTANMERLESALTPAINKALAPLNEKINQCIDLVNSDEKNLKISNDLKFNQEGKPIYKERTNNAK	13.0435
RBB01712	NC000949	BB_S25	111	9	MQNNTIGLGLNLLSSLTNIAKTDTNIDHNYINTFSKVIDFFYKTYISTLKSMETAESTKIFEEIQDILKYNIEIIEAISTDKSKRIITSLKSTRNKIMKEYIKILKRGENA	8.10811
RBB01713	NC000949	BB_S26	119	17	MKMLKRLHCLLIVLLLCCTTIANLPEEPKPPIIQTLKSLAKYETQLSEYVMYLVTFLAKTKVKVNDPNYPEYPYPDLSTLKDEHSITAVKHNINIYLEYIKKTKPIAEKVYNKYSQLKM	14.2857
RBB01714	NC000949	BB_S27	105	11	MQKINLLMLFMFIISIGNLISYEIKKDEIIKVKTLIALDQGGDDHKHNINFPIKKEDKNKTLFEIIGIGLENFINQIGAENILEVKSLNHLVGFGVIVVYKEKKK	10.4762
RBB01715	NC000949	BB_S28	44	4	MQYCFCKKSTVKNLKLISEVKNVNYKKVFLARNSTLHIKISKAN	9.09091
RBB01716	NC000949	BB_S29	209	22	MTIRENFMETVSTNIASVTQEQIYKEFIRLGMEQLIAQDLSKRYYHNELTYRDLENLEKQFDIKFDNLVSKIDTVEKNLNVKIDAVKSELNTKIDNVEKNLQKDISNLDTKIDNVEKNLQKDISNLDTKIDNVEKNLQKDISNLDTKIDNVEKNLNAKIDTVEKNLNAKIDNVEKNLMSLSEMLKWVLGIMGAMSITMIAGLIFAFISK	10.5263
RBB01717	NC000949	BB_S30	148	16	MKIINILFCLFLLMLNGCNSNDNDTLKNNAQQTKRRGKRDLTQKETTQEKPKSKEELLREKLSDDQKTHLDWLKPALTGAGEFDKFLENDDDKIKSALDHIKTQLDSCNGDQAEQQKTTFKTVVTEFFKNGDIDNFATGAVSNCNNGG	10.8108
RBB01718	NC000949	BB_S31	290	21	MKTLKMNLPGIDKSLKGYGYKYQNFNEIVREIKNVIKKHNLELDIEQYPISIEGQYGIVDYIRTTFYSTSTGYEFSFDTRIPTENLQWNNENGSKVTNTVYQMFGSGITYVKRYALVAALGIESEIDTDAAPIYNNHENENSMPSKQVSVNQKQEQKREQKQEKNQLNNFNKNLKSGKAYCYEIFRDALFNIKNWVNEGEEKNNINALIRALCTDNDDALEDLFEKNAELKSIEYWVNILKKYFNKTNRFDDLNK	7.24138
RBB01719	NC000949	BB_S32	65	9	MDYYCLKDFPSFFSLYLYKNKYIAKTIFANFFTKIFTKRCGLSYVLLLKNLAKPISFFLVNSNIR	13.8462
RBB01720	NC000949	BB_S33	366	35	MKGFSNTTKNPTCYNKHQHKLIYLTSTVDFLNKKDKKYTQQNILYYYNKNLKRNGLAPTTLRTMQNYLYKLEKVLKVTTNYYQHMGVNCGTEIYYKLKYPKKECYQKINKYFKERKNSRFKSRVNNHFKDNVSKNSSVNSVECLSNKNNIKEERKIKEIEKYQVIKYFNKSNFLCKEILPFLLTLNVDKDTMIKIIKNTKRVENKLLKNTNLNKSCFKEKQEKLKKILNNTQKEFEQNGYNPEQLKTNLQKVYEN	9.56284
RBB01721	NC000949	BB_S34	188	14	MENAPEPIETVKKGKCKVECQNKERFILIEKENGKAMYHTKIMMDIYKFGVYEKKHEFRLSLRALFNGERIVEETHLYPIKEGDKFIGIFYGYRKPIKKPLIKYQINGARKAYALARAYYMEFRFKAGSVFCYFKGLYRLLDKKRTNNHYNKVLFSMFTDLEQQVYKFYGKKYPEQGPLIKWIIKNLK	7.44681
RBB01722	NC000949	BB_S35	246	32	MDNKKPKIITIASIKGGVGKSTSAIILATLLSKNNKVLLIDMDTQASITSYFYEKIEKLGINFTKFNIYEILKENVDIDSTIINVDNNLDLIPSYLTLHNFSEDKIEHKDFLLKTSLGTLYYKYDYIVIDTNPSLDVTLKNALLCSDYVIIPMTAEKWAVESLDLFNFFVRKLNLFLPIFLIITRFKKNRTHKTLFEILKTKDRFLGTISEREDLNRRIAENNNFDLNKDYIKEYENILEIFLKKI	13.0081
RBB01723	NC000949	BB_S36	180	19	MDIKVNKRDLSDNENYIITDSVLNHYNSLKEKLKINSKKEIYCKLETLKILKEIKDNHYYRFDGYKSFEAFSKDYRLARAQVYNYLKIANAIEDGIIQEEFLIKNGILETLIVLRNKESKTIKKSKQNPIKPLRFQLKRQESYDFYKSNAKFTGFMLDKLFSDGKEIIKKLMKEYKELKG	10.5556
RBB01724	NC000949	BB_S37	196	26	MNSLTYRTYNIESIKNEFLKIGFSEEAIDFVFLHNDNYNFEFLKEKLINVEKNLQKDISNLDIKIDTVEKNLNTKIDNVEKNLNLKIDNLDSKIDTVEKNLNTKIDNVEKNLNLKMDNLDSKIDTVEKNLNTKIDNVEKNLNLKMDGLNIKIDNVEKSLNQKLSMGNRLVHFMIITAAILGPILNALFMKYLQGGK	13.2653
RBB01679	NC000949	BB_S38	455	44	MLYIYFYTNIRRKKMENLSNNNNPQENIQGDLKMISVNQQSFTGCEIIEEKSSPIKEKSKLSKIGKKLPGISSQECFRFNRNIDFSVQRNKLDKYGASEVGNILVGGAGLKDLMINRVLKYFNMRLPFEENLYMLKGKELENLGFREFVKAYGDNIDILYKNKYANGVDKYNYFKKMGSSETLVGSTIDGWFINNNGDLELLEIKSSDSNYMSSAIAEYNKNGNFLSSKYFFKYYVQAQMQLACTGLEYCNLFFL	9.67033
RBB01680	NC000949	BB_S39	141	12	MLINKIKQDNRTLRPEIQKWGCYFLCLHYYTSLFKQREFNAYEINTAYYRFIGLGYIKSNCFIINPCMILNYYGIRSSVRYETANYLGAANEFEISEVKIDKVNGYHFISTKNKEILYDSLDLKPRGKIFKVTSKRIFKLK	8.51064
RBB01681	NC000949	BB_S40	258	27	MDNNNSFNLNNFNMDFTLKLFQEYQKLINENKILKNSLKNSSKSKKENSKPTPKFYLTPKSIKLILKCAKTLKQIDPISGWFVHLLLISGCRGTEMQKVKMQDISTFLSKTGKTLYTIKVNVAKKRNTSCIREIVINSEEFEAIQTAHKNHFQEKTLDSRRTYLFQKSKHKFKDNQIDIVHISKKFKNLLKKSGFRVNKSLHLCRNLFISNLKSNGYNSFQIKELMKYSSTNEIDNIYGLSSANKIQAYECAKKC	10.4651
RBB01682	NC000949	BB_S41	196	15	MNKKMKNLIICAVFVLIISCKIDASSEDLKQNVKEKVEGFLDKELMQGDDPNNSLFNPPPVLPASSHDNTPVLKAVQAKDGGQQEGKEEKEKEIQELKDKIDKRKKELEEARKKFQEFKEQVESATGESTEKVKKQGNIGQKALKYAKELGVNGSYSVNDGTNTNDFVKKVIDDALKNIEEELEKLAEPQNIEDKK	7.65306
RBB01683	NC000949	BB_S42	169	18	MKKISLLIFLFLFVVSLSANIEENYTETKRAFSKEDFNLINKRLDNYDFKNEYEKSHVFSDAPRIRGDLRKIGIKEKSVFLDALEAIEYLIKIKISTDSIFLSEDMIRLIGSYPDSIFNYLIQLNSDKIDYAEKYGDNARNNFKKDYSEDKANTVKQILKQILADLPKD	10.6509
RBB01684	NC000949	BB_S43	60	7	MINKKNLYYFIFALFSLNANEFMRGLLNGDNNDTGSCLIRIVKIDLWSIDINKTIVNVNN	11.6667
RBB01685	NC000949	BB_S44	212	23	MLTIDKLLYYLEQQFVNFVILEDFLKKVKRSFDDYVAYFREGLLDDREIADKLGVSRVNVWRMRKKWESGENSVSDDSRLSISEDTFEHLLSQTFKSEVNARKVRSELDLERANLELGFINAFKQYSSVELFSMHTKIENLRAEIDALNKASSKKNKQVVNGEINSLKSELDEYIKECSIREMELYYECMKKLATANEAESKSNYKNSKGHK	10.8491
RBB01686	NC000949	BB_S45	450	42	MNLYQTKLFTTLQKEYKNKYGVDISQFVKLTNSSINFDKFEEKQLTLKQKNVIKSIKKNNEKKIIFSGGIASGKTYLACYLFLKSLIENKKLYSSDTNNFIIGNSQRSVEVNVLGQFEKLCKLLKIPYIPRHTNNSYILIDSLRINLYGGDKASDFERFRGSNSALIFVNEATTLHKQTLEEVLKRLRCGQETIIFDTNPDHPEHYFKTDYIDNIATFKTYNFTTYDNVLLSKGFIETQEKLYKDIPSYKARVLL	9.33333
RBB01785	NC000950	BB_R01	407	57	MCDLRKTKLIDKISSLELYKYSIFFRNYIENVAEDCLKNGLILESAAHNVSEVELARLKVQLKNALLNCIISYRFHGIGYVLVKTKDTLIDLEQPVNIELPIGFEYLDYEYVRDLGVDFDHITYKVKSNNKNNSLDAVKIHKSRLIIYENFDYILKRYVPCYTESFLLDIYLFEKIYVEIERRIENHNFLFYKDESLVQLQDALSSATTSLSALTQSNNDRGSGILSSFLRKQNSNNHSKDISNLRNLNDSLSQE	14.0049
RBB01655	NC000950	BB_R03	187	15	MSDGITKIKEDFDKKVAEIKALMKNPQQDAGLLSNSVDFRDKNLIYSNSDGVFTSSKDKIENYPAKGYPYKRGVKLSFSADSTTELEVEAGGGDDLYGICTDIDEFTGMATVVPITNNFTGYLTFKKNGNGVNPGDKLHFNAQGELEKNGGNDKSVNAIALSKVHKLTEELSIVLASVFGNRALKGN	8.02139
RBB01656	NC000950	BB_R04	255	15	MALKGKGQAKSPNVDDNPQLGLESEIPVAPRSKRQTRQAEEVQAKDPYLDSVKELDDVLLKFKKYSKSMSSIENKVFSSSGGCFKSKNERVNAYSFTCSSFADKIEEYSYDPANSFPYKRGVKLVLKESSIYVEVGADTDMYGICVDVCEFSSTAYVLPITNNFEGYLVTRNPSIKMGEILDINNNGVIIKAGGGPPTVINAYALSDSFTINFAPEDEHQDQARYPKQEYSINLIKVAIFGNRGLEKTVTPEAGG	5.88235
RBB01657	NC000950	BB_R05	203	13	MVKPWAIKGVKQMADTTQLLKDYQEKRSKLEKFMKNPQHDAGLLSNSVEFRDKNIQFFASGGTRTSKFDKLENHPFSGYPYKRGVKRVIQEEKADQIHYEPHVEAGGKDDLYGICIDIDEFSKTATIVPITNNFEGYLVAKDSTLKVKDKLVFNKDGALEKVTGAPPNKATINAIALSDAKQISNDVFLIKVAVFGNKAVSKN	6.40394
RBB01658	NC000950	BB_R06	324	33	MGGFNMELFDENYYAKAVANIIGEVKDPIMYKWFSPDQIEDVDLQMGYQRTVKWDAFLNANPTTIANEVNTISTIGFSSEVVRLNYLKLQYKFRHLKQASEKFYTSDSYLGDINNNLLPFSQAYKLASSEIIKLINHFVLTGTVSIQKDGKNQKRLLPNMYGLLNMPHQVKEEVESANKDKMDKIFEKIEAGLSKLELGDEFSTPMMVIVDPTTSLKLVKPYAAAQGAASSCEKWEDVLIQTIKAINNREDVYIE	10.1852
RBB01659	NC000950	BB_R07	151	26	MSEQKNLQTQVEAEEELLVTKLHSEVLLLLGIDKLALSRQNFLLHLSLLQAILVTRGIDASSLTYEQIFLLTLYHMGCQLRKQGVVQEFEFDRIKKEKFNELELNYYPSSSGGEEGGEGGCGSNKNFCSQLDAFLEKLKRETSTPSCVGVV	17.2185
RBB01660	NC000950	BB_R08	133	12	MCGSCLMNGVRKRLSDMSFRMINVFKDPKPLKFYKGTVVKLENDSSYQRVFDKNKYTEFAGVIIDIKPQELAILYDSDMSDIQGYSKLYTYQDLNYELKDRISIADLVYFEIFSIDSSIGYFTLVLKEFIWTN	9.02256
RBB01661	NC000950	BB_R09	129	11	MDKLEFKMELEIGWFGGRAGIAKMHEKGSSNLPARKHLTKIASSSEFREYINNSYINSKFNLDPKSGMEAIGQAFIRYYENYLLSAQVTPALKANTIKSKFKRGSNTAAIPLVDTAKMLSEITYKVTLE	8.52713
RBB01662	NC000950	BB_R10	188	17	MIFTLDMVLNHLTKIFKGFKAYATENNFECDIINTYNHPYLSKITAASSNIIALKFAGTENLFDHNSRAGVFYENALEFSINFQIYIIAIVLNAKDFDANSRMLMLYSMLSDFLHNKAHKYTLPSLQPEYINKINFYIYPTSNMQTVGLINLGTKYSNHAYSASIAFNASVKAIEILKEEYEIAARYN	9.04255
RBB01663	NC000950	BB_R11	370	39	MPQDTISVSFIDSRIQTSRPNYYNPLLVYKTAKIKVNKDTASYKILNLTVNNYEKQIETLEKENGNGEDQFGKEKTLLKTAMSNFFNSSEESLKSADLFIYKDKPEELKNYLKVHRHTFVVLINTEGDASDDGLKIYKDDYNKFKMPSTFFVFSTKEQEIKELFKDKGNTEKERNIAVYSNNKDNLHLKFISQYLHQASIFHAVNPYGMPLAATPLVDDTVIGKLRTAKINFYSLLNETGLDGVPAFKEGVDLAG	10.5405
RBB01664	NC000950	BB_R12	142	11	MQFYDLREVYFSIGGTQLHSGKLELTSEPTTRAVISSEDKGMPVISLRDPKTITYVFNIEVTLGSHDYILLTELSDEQFYNMDVRKEDKMLDLAFNDRIATKIISNYAIFTEEPSRSYSAEAEKVSFEIRAINCQKSKPNNT	7.74648
RBB01665	NC000950	BB_R13	151	17	MIMRYKMKILTKNKTYEYPLRVLPVYEWDKVLGFNQSDAVLKLNEVKYLREITSLMISPKFLDEFYVILDQNREFISYYKDYLVAIIYTAQFNTFHLDNDLKKPALVYLSEYENNVGDFVAFDYINENFDYEKVATSLSSITSNSNELVAK	11.2583
RBB01973	NC000950	BB_R14	78	11	MSKRNRDIDKAIASLDETRKKYFNLLDEIKNDKYFFPVIMNICSYYSVKKLPYDELLEVNRLAEIKLEKELYELILSK	14.1026
RBB01667	NC000950	BB_R15	431	43	MSDKFTIKFKGILDHAATKKAIEQDISKMEKYLKPKKSSLGSTKDIVKNNLSDKKKELSRQSKFESLRERVEKYRLTQTKKLIKQGMGFEKARKEAFRRSLMSDRDKRHLEYKELAKESKAKSKMLAASQGKGLVAKIAIGSALRNIISNAMSKVGGGLLGFAKKAVEEDTKTKRTKLLNSAFFTDNERNMIMGNKDKNTKGILDGMKGFERDLEKEEFLNQASVFKGTLRDLDMLNETNLKNAVEFAAMLKSSG	9.9768
RBB01668	NC000950	BB_R16	198	21	MDINNKNTNNKTMLPQEISQIIRDVITQIFALFGADNFLVLFPRMDLKGFGYVPQLFFIKPKTELITRTYNTSCSKRPVINYYDRKAEYVSYNPVMTGEHISLNGGILTSLYKDMLSLLKMTVFGNTMLRFDAHLVKEQLANRIQAQVPFSIYSPTFGLKELAVITSLSFKDTPFIDEVEVSLSIEIVKTFALEKYKG	10.6061
RBB01669	NC000950	BB_R17	316	26	MLLLQYDFKIEFYNVDTSKKSPDGIPFAEEIPKIIINTQDGIHIDISISNVYSNIHTISSKQAKVVLWNLPLDFTDDIKFGDIVKIYYKKFAHEKNFDFIMAGTLGPPMSTDYPGGDFSVDLDVRLLTKSNFFNRKLAGKEGKNFKGKTVQEAIESVFPNRNILNMDEKDCLKIIDKDIYATTPKEFIDKIKGTYVHNVIADIGTGLRGYECYLIFTNYIKKGENVHYEALEDYGLEFIPQQEITLGTTLKKNLI	8.22785
RBB01670	NC000950	BB_R18	184	16	MNEDYEIYRMNQRLYGQALAQEDLKNWIYSNIFIIKIGTVKEFKHQTQEAIVTIPEFEDLEIHTKNISNISLELSKGDCVLLLQSSINIFDKNNDIHFDKHHFYILSAISPKTLNLISDTVKIKANNNIEIANQTTSLKTILKNIVSAIEGIKVVPAQGGPVIESVSLKIATTKINSDINSLFK	8.69565
RBB01671	NC000950	BB_R19	110	21	MDLRLGNNFELVFNNDLSLVDGIDEQKQRFLIFLKTLRGSLSYAPHWGLDYFLLLKLLKINNLHAVKNYFHEISKELNLDLINISTTIQDNKAHISFFFSGDVLNMEFNL	19.0909
RBB01672	NC000950	BB_R20	291	28	MSIVFDSDFGILKRTIKDIVRSKREYLRVNYGINIDDNQSSIYNIIASSLALIEEEIINELNLFFSKMKPGGTYWAAIEEHISSKSTTYSAVRTALLNLDGVEYTNIKSAAGKANIYLILKETLLDDSKSNINSPEFKAKLWETLYLTTPSGTLLEGDIEIDGLNSTGQRKSYKISLGKRKYVYMKVKYKLDLKNYLYLNIDSQIRDIYSRIISNNYSDMGISFEYQDFFAPVNEVKGIKFMEISACIKDTDTES	9.62199
RBB01673	NC000950	BB_R21	201	16	MKIPNLFKNTEIHKFIRTETEYAQALLNELKSLNSNFISINVIENIKSRYIAIWISQVLSIFYAKTQTLQSITSNINSVIFALRHIGTDESFRLIFKTFLNVDIEVTTPEAGVIDISLKGVIKTNFTTFISPSTKKGKRLKKIILREKKPGYAASKKALVFNSLPKGYDHSIYAFIKRIIPIGRVLKINNTDGNNIITFNN	7.9602
RBB01674	NC000950	BB_R22	271	29	MADDQEKLLIDEEETVQIKDLNKVTTVNNTDLLLLDDGAASSNAITFKNFLKTVNHQTFKGEELGYFKEIIKSTIATELAADKDFIKSIYDLIVDKLIENESSKLSNLFSKIKSRLTDSISSATLSRSDDLLIMPSSDTIQKTPVPKHILGVPSNFTYGSITRSTTLYPSDYENKAISINMEDNDDVTLIFYKNYDNDPIYLDIEIQVKINDNRMQKKSLKLMYSDEITYNWVYEITGPRGLFTRTPIYNGWYIQ	10.7011
RBB01675	NC000950	BB_R23	67	13	MDTIKLTELLINLNEIKLIAVMIFVTVLVLGVLILLKPLLKDILTIVIGKIFKNGNGNGKNHIKKRD	19.403
RBB01786	NC000950	BB_R24	115	15	MKLSKDNVELGLTSLSTLIDIFSKFEDEFDEIAHKGFFLVYELYSHYKLIYTANMERLESALTPAINKALAPLNEKINQCIDLVNSDEKNLKISNDLKFNQEGKPIYKERTNNAK	13.0435
RBB01677	NC000950	BB_R25	111	9	MQNNTIGLGLNLLSSLTNIAKTDTNIDHNYINTFSKVIDFFYKTYISTLKSMETAESTKIFEEIQDILKYNIEIIEAISTDKSKRIITSLKATRNKIMKEYIKILKRGENA	8.10811
RBB01678	NC000950	BB_R26	119	17	MKMLKRLHCLLIALLLCCTTIANLPEEPKPPIIPTLKSLAKYETQLSEHVMYLVTFLAKTKVKVNDPNYPEYPYPDLSTLKDEHSITAVKHNINIYLEYIKKTKPIAEKVYNKYSQLKM	14.2857
RBB01632	NC000950	BB_R27	176	20	MYNMTIRENFMETVSTNIAGVTQEQIYKEFIRLGMEQLIAQDLSKRYYHNELTYRDLENLEKQFDIKFDNLISKIDTVEKNLNVKIDAVKSELNTKIDNVEKNLNLKIDSLDTKIDTVEKNLNLKIDSVKNELTAKIDNVEKNLMSLSEMLKWVLGIMGAMSITMIAGLIFAFISK	11.3636
RBB01633	NC000950	BB_R28	140	16	MKIINILFCLFLLMLNGCNSNDTNNSQTKSRQKRDLTQKEATQEKPKSKEELLREKLNDNQKTHLDWLKEALGNDGEFNKFLGYDESKIKSALDHIKSELDSCTGDKVENKNTFKQVVQEALKGGIDGFENTASSTCKNS	11.4286
RBB01634	NC000950	BB_R29	363	15	MCKIFCKKVGKNSFCYIIIYYKIRRKKMENLSNNNNPQENIQGEIKFRKDMSTLIRNLPRIDKSLKGYGYKYQDFNDIVEVIYSVIDKHNLDLFFTQAPISVEGQYGIVDYIRTTFYSTSTVYKYSFDTRIHTDKLQWNSENGSKNMNTMPQFVGSAITYFKRYALVGHLCIRSEMDTDAAPIYNNYENRNSMPSKQSSVNQKQEQKREQKQEINQNQKNNTIQNQKRDIKQEQKKDRFYYYGVFKEALSNIKDW	4.13223
RBB01635	NC000950	BB_R30	31	4	MVKRFIDFNHKLDYTANSVGKYLHIFTYLIL	12.9032
RBB01636	NC000950	BB_R31	365	35	MKDFLITTKNPTCHNKHQHKLIYLTSTVDFLNKKDKKYTQQNILYYYNKNLKRNGLAPTTLRTMQNYLYKLEKVLKVTTNYYQHMGVNCGTEIYYKLKYPKKECYQKINKYFKERKNSRFKSRVNNHFKDNVSKNSSVNSVECLSNKNNIKEERKIKEIEKYQLRNYFNNCNFKTEEALSILYLNTDKDTKIEAINILKQNEIALIKKFNIKKSCMKEKQKKLKEILYNTRKKLEENGYNPKQLEINLQKVYENY	9.58904
RBB01637	NC000950	BB_R32	188	14	MENAPEPIETVKKGKCKVECQNKERFILIEKENGKAMYHTKIMMDIYKFGVYEKKHEFRLSLRALFNGERIVEETHLYPIKEGDKFIGIFYGYRKPIKKPLIKYQINGTRKAYALARAYYMEFRFKAGSVFCYFKGLYRLLDKKRTNNHYNKVLFSMFTDLEQQVYKFYGKKYPEQGPLIKWIIKNLK	7.44681
RBB01638	NC000950	BB_R33	251	24	MDNKKPKIITIASIKGGVGKSMLSIIFSYILSEMNNKVLIVDLDPQNSLTSYFLQYIRNIELNNVYYLLKRDQNIAFNEYINSINNNMYIIPAHPILCKFEKGDIPYKELMLEHIFDKNLHYYNFDYVVIDTPPSLSSLLFNALNITHKVIIPIQAERWSVESLPILMNEIKEVEIIRKKNIDVLIIENQFIKNRNTYKDIESILQSEYKDLIKGRVHFYNSIKVFINELKEPNNKEIYYQEIKKILNNMF	9.56175
RBB01639	NC000950	BB_R34	181	20	MSKLKVKKILLNNRIEDVQEFENEELEYKSYKDQLRRITVDDVENKIKTMKILYKIREKKLYLIDGYKKFEDFLSEFIISRSQAFLYLKIYRKVLEGSISINDIKEKGLKGVYRNILNVEIKEDKSKQNPIKPLRFQLKKQESYNFYKKNAKFTSFMMDEIFENQKDLINKLLKKYKELKG	11.0497
RBB01640	NC000950	BB_R35	92	10	MSNLAYNALKIENIRLEFLNKGFSEEAIDFVLLQNDNYNFEVLKEKMNSLEQQIINVEKNFQKDIDSVNTKIDSVEKTLQKDISSLDNKIDI	10.8696
RBB01641	NC000950	BB_R36	441	44	MENLSNNNNPQENIQGDLKMISVNQQSFTGCEIFEEKSSPIKEKSKLSKIGKKLPGISSQECFRFNRNIDFSLQRNKLDKYGASEVGNILVGGAGLKDLMINRVLKYFDMSLPFEENLYMLKGKELENLGFREFVKAHSDNINVLYKNKYANGVDKYNYFKKMGSSQTLVGSTIDGWFINNNGDLELLEIKSSDSHYMSSAIAEYNKNGNFLSSKYFFKYYVQAQMQLACTGLEYCNLFFLIDAAPINCKIKRDE	9.97732
RBB01642	NC000950	BB_R37	141	13	MLINKIKQDNRTLRPEIQRWGCYFLCLHYYTSLFKKREFNVYEINAAYYRFIGLGYIKSNCFIINPCMILNYYGIRSSVRYESLNYLGAANEFEISEVKIDKVNGYHFIATKNKEILYDSLDLKPRGKIFKVTSKRIFKLK	9.21986
RBB01643	NC000950	BB_R38	264	28	MDTNNSFNLNNFNMDFTLKLFQEYQNALNKNKILENENKILKSLENSPKRKKKNSKPTPKFYLTPKSIKLILKCAKTLKQIDPISGWFVHLLLISGCRGTEMQKVKMQDISTFLSKTGKTLYTIKVNVAKKRNTSCIREIVINSEEFEAIQTAHKNHFQEKTLDSRRTYLFQKNKHKFKDNQIDIVHISKKFKNLLKKSGFRVNKSLHLCRNLFISNLKSNGYNSFQIKELMKYSSTNEIDNIYGLSSANKIQAY	10.6061
RBB01932	NC000950	BB_R39	33	3	MYLSCVPPLKIASSVYPTCSTAQILHAMRTHKI	9.09091
RBB01645	NC000950	BB_R40	34	4	MNKKMKNLIICAVFVLIISCKNNTLSLYDEQSIG	11.7647
RBB01647	NC000950	BB_R41	247	17	MKTLRMNLSGINKNSKGYEYNYRSLDDIVREIKNVIDKHNLDLFFTQDPISVEGQYGIVDYIRTTFYSTSTVYKYSFDTPTFTEKLQWTNENSSKNGKTVPQMVGAAITYFRRCALVGYLRIKTDEFFDFNVYIKYKKTNIGNWIDLGTLDLIKEEYSIVTDLNVGGHTARLFSVKESEINNFVNSMIRGGAFNADYYGYQEGEDYKIKNIETKIETINDSQFITFLGRDNTYAILLEEFKMNLKRI	6.88259
RBB01648	NC000950	BB_R42	224	19	MNKKIKMFIICAIFMLISSCKNDVTSKDLEGAVKDLESSEQNVKKTEQEIKKQVEGFLEILETKDLNTLDTKEIEKQIQELKNKIEKLDSKKTSIETYSGYEEKINKIKEKLNGKGLEDKLNELSESLKKKKEERKKALQEAKKKFEEYKNQAESATGVTHGSQVQRQGGVGLQAWQCANSLGFKNMTSGNNTSDMTNEVITNSLKKIEEELKNIGETVEGKKE	8.48214
RBB01649	NC000950	BB_R43	189	16	MLKILFIYILSRVLMYINEISDFYDCLSPGTKKEISKLYGVKQLTLEQKKDFYRGFVSIQEYKRKTGKSIDEIINGIINPAKNFIKDVLKDKHIIEKYKNFQNMKFDCSYKKGMLEKCLKKMGEKYSDRFLSIVSDIMDEIGRKDPKRESIDGVLNFVDILFIIMHYYDKGICTRKYLIKTIKDFSKLV	8.46561
RBB01650	NC000950	BB_R44	188	16	MKRAKRSFNDYVAYFREGSLSDKEIAAKLRVSKVNVWRMRQKWESGETSVSEDSRLTISEDTFEHLLSQTFRSEVNARKVRSELDLERANLELGFIHAFKRYSSVELFSMHTKIENLRAEIDALNKASSKKNKQVVNGEINSLKSELDEYVKECSIREMELYYECMKKLSSAHEVENKGNYKSYKGYK	8.51064
RBB01651	NC000950	BB_R45	450	41	MNLYQTKLFTTLQKEYKNKYGVDISQFVKLTNSSINFDKFEKEQLTIKQKNVIKSIQKNNEKKIILSGGIASGKTYLACYLFLKSLIENKKLYSGDINNFIIGNSQRSVEVNVLGQFEKLCKLLKIPYIPRHTNNSYILIDSLRINLYGGDKASDFERFRGSNSALIFVNEATTLHKQTLEEVLKRLRCGQETIIFDTNPDHPEHYFKTDYIDNIATFKTYNFTTYDNVLLSKGFIETQEKLYKDIPSYKARVLL	9.11111
RBB01788	NC000951	BB_M01	407	57	MCDLRKTKLIDKISSLELYKYSIFFRNYIENVAEDCLKNGLILESAAHNVSEVELARLKVQLKNALLNCIISYRFHGIGYVLVKTKDTLIDLEQPVNIELPIGFEYLDYEYVRDLGVDFDHITYKVKSNNKNNSLDAVKIHKSRLIIYENFDYILKRYVPCYTESFLLDIYLFEKIYVEIERRIENHNFLFYKDESLVQLQDALSSATTSLSALTQSNNDRGSGILSSFLRKQNSNNHSKDISNLRNLNDSLSQE	14.0049
RBB01393	NC000951	BB_M02	230	19	MTEKEEKEDLQAQDKEEQQIKADTKVISVQEFEEYMRFKEQANSKSKETSRDLSINERITKELAEVEERERIEKQLLLEAERINEIDTLAKAHLSNHFNKEVLLAKGYTLKDIMQAQRRELVRKFVPIEQIKAIAKVSDISHIDGEILEQLVSLAKVNIKLRKNASSNSSSVDSIKGNIAIKSEERASLLNSNFVPINFTEFVQAISNTYKQRRIQFYENLKRHKRTSIA	8.26087
RBB01394	NC000951	BB_M03	187	15	MSDGITKIKEEFDKKVAEIKALMKNPQQDTGLLSNSVDFRDKNLIYSNSDGVFTSSKDKIENYPAKGYPYKRGVKLSFSADGTTELEVEAGGGDDLYGICTDIDEFTGMATVVPITNNFTGYLTFKKNGNGVNPGDKLHFNAQGELEKNGGNDKSVNAIALSKVHKLTEELSIVLASVFGNRALKGN	8.02139
RBB01395	NC000951	BB_M04	255	15	MALKGKGQAKAPNVDDNPQLGLESEIPVAPRSKRQTRQAEEVQAKDPYLDSVKELDDVLLKFKKYSKSMSSIENKVFSSSGGCFKSKNARVNAYSFTCSSFADKIEEYLYDPANSFPYKRGVKLVPKENSIYVEVGADTDMYGICVDVCEFSSTAYVLPITNNFEGYLVTRNPSIKMGEILDINNNGVIIKAGGGPPTVINAYALSDSFTINFAPEDEYQDQARYPKQEYSINLIKVAIFGNRGLEKTVTPEAGG	5.88235
RBB01396	NC000951	BB_M05	203	12	MVKPWAIKGVKQMADTTQLVKDYQEKRSKLEKFMKNPQHDAGLLSNSVEFRDKNIQFFASGGTRTSKFDKLENHPFSGYPYKRGVKRVIQEEKADQIHYEPHVEAGGEDDLYGICIDIDEFSKTATIVPITNNFEGYLVAKDSTLKVKDKLVFNKDGALEKVTGAPPNKATINAIALSDAKQISNDVYLIKVAVFGNKAVSKN	5.91133
RBB01397	NC000951	BB_M06	324	33	MGGFNMELFDENYYAKAVANIIGEVKDPIMYKWFSPDQIEDVDLQMGYQRTVKWDAFLNANPTTIANEVNTISTIGFSSEVVRLNYLKLQYKFRHLKQASEKFYTSDSYLGDINNNLLPFSQAYKLASSEIIKLINHFVLTGTVSIQKDGKNQKRLLPNMYGLLNMPHQVKEEVASGDKDKMDKIFEKIEAGLSKLELGDEFSTPMMVIVDPTTSLKLVKPYAAAQGAASSCEKWEDVLIQTIKAINNREDVYIE	10.1852
RBB01398	NC000951	BB_M07	151	25	MSEQKNLQTQVEAEEELLVTKLYSEVLLLLGIDKLALSRQNFLLHLSLLQAILVTRGIDASSLTYEQIFLLTFYHMGCQLRKQGVVREFEFDRIKKEKFNELELDYYPSSSGGEEGGEGGCGSNKNFCSQLDAFLEKLKRETSTPSCVGVV	16.5563
RBB01399	NC000951	BB_M08	133	12	MCGGCLMNGVRKRLSDMSFRMINVFKDPQPLRFYKGTVVKLENDSSYQRVFDKNKYTEFAGVIIDIRPQELAVLYDSDMSDIQGYSKLYTYQDLNYELKDRISISDLIYFEIFSIDSSIGYFTLVLKEFIWTN	9.02256
RBB01400	NC000951	BB_M09	129	11	MDKLEFKMELEIGWFGGRAGIARMHEKGGSNLPARKHLTKIAGSSEFREYINNSYINSKFNLDPKSGMEAIGQAFIRYYGNYLLSAQVSPALKANTIKSKFKKGSNTAAIPLVDTAKMLSEITYKVTLE	8.52713
RBB01401	NC000951	BB_M10	189	17	MIFTLDMVLNHLTQIFKGFKAYATENNFECDIINTYNHPYLSKITAASSNIIALKFDGTENLFDHNSRAGAFYENALEFSLNFQIYIIAIVLNAQDFDANSRMLMLYGMLSNFLHNKAHKYTLESQSQPEYISKVNFYIYPISNMQTVGLINLGTKYSNHAYSASIAFNASVKAIEILKEEYKIAARYN	8.99471
RBB01402	NC000951	BB_M11	370	41	MPQDTISVSLLDSRIQASRPNYYNPLLVYKTAKIKVNKDAANYKILNLTVNNYEKQIETLEKDNGNGQDQFGKEKTLLKTAMSNFFNSSEESLKSADLFIYKDKPEELKKYLKVHRHTFVVLINTEGDNSDDGLKIYKDDYDKFKTPSIFFVFSTKEQEIKELFKDKGNTEKERNIAVYSNNKDNLHLKFISQYLHQASIFHAVNPYGMPLAATPLVDDTVIGKLRTAKINFYSLLNETGLDGVPAFKEGVDLAG	11.0811
RBB01974	NC000951	BB_M12	142	11	MQFYDLREVYFSIGGTQLHSGKLELTSEPTTRAVISSEDKGMPVISLRDPKTITYVFNIEVTLGSHDYILLTELSDEQFYNMDVRKEDKMLDLAFNDRIATKIISNYAIFTEEPSRSYSAEAEKVSFEIRAINCQKSKPNNS	7.74648
RBB01404	NC000951	BB_M13	151	17	MIMRYKMKILTKNKTYEYPLRVLPVYEWDKVLGFNQSDAVLKLNEVKYLREITSLMISPKFLDEFYVILDQNREFISYYKDYLVAIIYTAQFNTFHLDNDLKKPALVYLSEYENNVGDFVAFDYINENFDYEKVATSLSSSTSNSNELVAK	11.2583
RBB01405	NC000951	BB_M14	78	11	MSKRDRDIDKAIASLNETRKKYFNLLDEIKNDKYYFPVIMNICSYDNVKKLPYDELLEVNRLAEIKLEKELYELILSK	14.1026
RBB01406	NC000951	BB_M15	424	45	MSDKFTIKFKGILDHAATKKAIEQDISKMEKYLKPRNSSLGSTKDIVKNNLSNKKKELSKQSKFESLRERVEKYRLTQTKKLIKQGMGFEKARKEAFRRSLMSDKDKRRLEYKELAKESKAKSKMLAASQGKGLVAKIAIGSALGNIISNAMSKVGGGLLGFAKKAVEEDTKTKRTQLLNKAFYDDPKEKEGLLKIIGGMKGFERDLEKEEFLNQASVFKGTLRDLDMLNETNLKNAVEFAAMLKSSGAMSSEDA	10.6132
RBB01789	NC000951	BB_M16	227	19	MTSNKKIANNAANKIDINNKITNNHDIEKKKIKEKINDIEKKEIREITRIIRDVITQIFALFGADNFLVLFPRMDLKGFGYIPQLFFIKPKNELITRTYNTSCSKRPVINYYDRKAEYVSYNPVMTGEHISLNGGILTSLYKDMISLLKMTVFGNTMLRFDAHLVKEQLANRIQAQVPFSIYSPTFGLKELAVITSLSFKDTPFIDEVEVSLSIEIVKTFALEKYKG	8.37004
RBB01366	NC000951	BB_M17	316	26	MLLLQYDFKIEFYNVDTSKKSPDGIPFAEEIPKIIINTQDGIHIDISISNVYSNIHTISSKQAKVVLWNLPLDFTDDIKFGDIVKIYYKKFAHEKNFDFIMAGTLGPPMSTDYPGGDFSVDLDVRLLTKSNFFNRKLAGKEGKNFKGKTVQEAIESVFPNRNILNMDEKDCLKIIDKDIYATTPKEFIDKIKGTYVHNIIADIGTGLRGYECYLIFTNYIKKGENVHYEALEDYGLEFIPQQEITLGTTLKKNLI	8.22785
RBB01367	NC000951	BB_M18	184	16	MNEDYEIYRMNQRLYGQALAQEDLKNWIYSNIFIIKIGTVKEFKHQTQEAIVTIPEFEDLEIHTKNISNISLELSKGDNVLLLQSSVNIFDKNNDIHFDKHHFYILSAISPKTLNLISDTVKIKANNNIEIANQTTSLKTILKNIVSAIEGIKVVPAQGGPAIEPVSLKIATTKINSDINSLFK	8.69565
RBB01368	NC000951	BB_M19	110	21	MDLRLGNNFELVFNNDLSLVDGIDEQKQRFLIFLKTLRGSLSYAPHWGLDYFLLLKLLKINNLHAVKNYFHEISKELNLDLINISTTIQDNKAHISFFFSGDVLNMEFNL	19.0909
RBB01369	NC000951	BB_M20	291	28	MSIVFDSDFGILKRTIKDIVRSKREYLRVNYGINIDDNQSSIYNIIASSLALIEEEIINELNLFFSKMKPGGTYWAAIEEHISSKSTTYSAVRTALLNLDGVEHTNIKSAAGKANIYLILKETLLDDSKSNINSPKFKAKLWETLYLTTPSGTLLEGDIEIDGLNSTGQRKSYKISLGKRKYVYMKVKYKLDLKNYLYLNIDSQIRDIYSRIISNNYSDMGISFEYQDFFAPVNEVKGIKFMEISACIKDTDTES	9.62199
RBB01370	NC000951	BB_M21	201	16	MKIPNLFKNTEIHKFIRTETEYAQALLNELKSLNSNFMSINVIENIKSRYIAIWISQVLSIFYAKTQTLQSITSNINSVIFALRHIGTDESFRLIFKTFLNVDIEVTTPEAGVIDISLKGVIKTNFTTFISPSTKKGKRLKKIILREKKPGYAASKKALVFNSLPKGYDHSIYAFIKGIIPIGRVLKINNTDGNNIITFNN	7.9602
RBB01371	NC000951	BB_M22	270	27	MADDQEKLLIDEEETVQIKDLNKVTTVNDTDLLLLDDGAASSNAITFKNFLDASKDKIFKGEGLDYFKQIIKSTIAEELAADKDFVEKIYAKITDKLINNDSTNISNLFSKIKSRLTDSISSATLSRSDDLLIMPSSDTIQKTPVPKHILGVPSNFAYGRTRSTTLYPSDYENNAISINMEYNDDVTLIFSKSYDNSPVYLDIEIQVKINDNRMQKKSLKLQYSDETTYNRVYEIAGPRGLFTRIPIYKGWYVQK	10
RBB01372	NC000951	BB_M23	67	13	MDTIKLTELLINLNEIKLIAVMIFVTVLVLGVLILLKPLLKDILTIVIGKIFKNGNGNGKNHIKKRD	19.403
RBB01373	NC000951	BB_M24	115	15	MKLSKDNVELGLTSLSTLIDIFSKFEDEFDEIAHKGFFLVYDLYSHYKLIYTANMERLESALTPAINAALAPLNEKINQCIDLVNSDEKNLKISNDLKFNQEGKPIYKERINNAK	13.0435
RBB01374	NC000951	BB_M25	111	9	MQNNTIGLGLNLLSSLTNIAKTDTNIDHNYINTFSKVIDFFYKTYISTLKSMETAESTKIFEEIQDILKYNIEIIEAISTDKSKRIITSLKATRNKIMKEYIKILKRGENA	8.10811
RBB01375	NC000951	BB_M26	119	17	MKMLKRLHCLLIALLLCCTTIANLPEEPKPPIIQTLKSLAKYETQLSEYVMYLVTFLAKTKVKVNDPNYPEYPYPDLSTLKDEHSITAVKHNINIYLEYIKKTKPIAEKVYNKYSQLKM	14.2857
RBB01376	NC000951	BB_M27	160	18	MRNKNIFKLFFASMLFVMACKAYVEEKKEIDSLMEDVLALVNDSSGGKFKDYKDKINELKENLKDIGNAELKEKLLNLQNSFQDKLAAKLAALKAAKNTIENITDKDQDISKRKIWSEAKLVGVTVPLLGSNTSGNGDKMSKNAVEQIDKVIKFLEEGTN	11.25
RBB01377	NC000951	BB_M28	149	17	MKIINILFCLFLLLLNSCNSNDNDTLKNNAQQTKSRGKRDLTQKEATPEKPKSKEELLREKLSEDQKTHLDWLKEALGNDGEFDKFLGYDESKIKSALNHIKSELDKCTGDNSEQQKSTFKQTVQGFFSGGNIDNFANNAVSNCNNGGS	11.4094
RBB01378	NC000951	BB_M29	315	26	MNNVSNNNNQEIQNNIQAEIDFLNDMDTLRMNLPRIDKSLKGYGYKYQDFNVIVEVIQNVIKNHNLKLGFWQFPTFVYGKNGEVPVVRTTFYSKSTGYKESLDTLIHTDKLQWNGENGSKNLNTMPQLVGAAITYFKRYALVAYLDIKSEFDTDAAPIYNNHENENSMPSKQVSVNQKQEQKKDINQEKNQLNSFNKNLKSGKAYCYEIFRDALFNIKNWVNEGEEKNNINALIRALCTDNDDALEDLFKKNAEL	8.25397
RBB01379	NC000951	BB_M30	366	39	MKDFLNNIKSLTCYNKHQHKLISLTSTLDFLNKKDKKYTQQNILYYFNENLKRNGLAPTTLRTMQNYLYKLEKVLKVTTNYYQHMGVNCGTEIYYKLKYPKKECYQKINKYFEERKNSRFKSRVNNHFKDDISKNGSVNSVECLSNKNNIKEERKIKEIEKYQVIKYFNKSNLLCKEILPFLLTLNVDKDTMIKIIKNIKRVENKLLKNTNLNKSCFKEKQEKLKRILNNTQKEFKQNGYNPEQLKINLQKVYES	10.6557
RBB01380	NC000951	BB_M31	188	14	MENAPEPIEAVKKGKCKVECQNKERFILIEKENGKAMYHTKIMMDIYKFGVYEKKHEFRLSLRALFNGERIVEETHLYPIKEGDKFIGIFYGYRKPIKKPLIKYQINGARKAYALARAYYMEFRFKAGSVFCYFKGLYRLLDKKRTNNHYNKVLFSMFTDLEQQVYKFYGKKYPEQGPLIKWIIKNLK	7.44681
RBB01381	NC000951	BB_M32	249	27	MDNKKPKIITIASIKGGVGKSTSAIIFATLLAQKYKVLLIDIDTQASTTSYYYDDIQKSSIDLRKNNIYEVLIEKLDINRSIVNVANNLDLIPSYLTLHSINAFGYKHTFDEFRLKKELKHIDVGYNFIIIDTPPSLDFTLTNALVCCNNVIVPLTAEKWTIESFDLLKFFMEKIGVELPTYFIITRFKKNNTHKQLLEMLNSKENFLGMISEREDLNRRIASNSSFDFQMDYIKEYKNSLMNFYAKLK	10.8434
RBB01382	NC000951	BB_M33	192	20	MKNNTKLIINKRDIDSEGNALLVDSSNVSKNGVETDRYNTLKKKLYVNLREGVSNRVECMKILKEIKDNEYYKLDGYKSFDAFIKDYDVAKTQAYNYLKIANAIEAGVIEEQYVLDNGFRLILSVLKDKESPVLKKSKQNSIKPLRFQLKTQESYDFYKSNAKFTSFMMQEIFENQKDLISKLLKMYKQLKG	10.4167
RBB01383	NC000951	BB_M34	222	25	MNNLAYKTYNIESIKNEFLNIGFSKEAIDFVFLHNDNYNFEFLKEKIIDIEKNLQKDISNLDAKIDNVEKNLNLKIDGLNIKIDNVEKSLNAKIDSLDTKIDNVEKNLNIKIDSVKNELNSKIDSLDAKIDNVEKSLNAKIDSLDTKIDNVEKTLQKDISSLNTKIDSVEKTLQKDIFNLDNKINVLKNELTASNRTIQVILIMGITLAPIIYSIFNKYFLN	11.2613
RBB01384	NC000951	BB_M35	441	42	MNNVSNNNNPQDNIQGELKMISINQQSFTGCEIFEEKSSPIKEKSKLSKIGKKLPGISSQECFRFNRNIDFSVQRNKLDKYGASEVGSILVGGAGLKDLMINRVLKYFDMSLPFEENLYMLKGKELENLGFREFVKAYGDNIDILYKNKYANGVDKYNYFKKMGSSETLVGSTIDGWFINNNGDLELLEIKSSDSNYMSSAIAEYNKNGNFLSSKYFFKYYVQAQVQLACTGLEYCNLFFLIDAAPINCKIKRDE	9.52381
RBB01385	NC000951	BB_M36	141	13	MLINKIKQDNRTLRPEIQKWGCYFLCLHYYTSLFKQREFNAYEINAAYYRFIGLGYIKSNCFIINPCMILNYYGIRSSVRYESLNYLGAANEFEISEVKIDKVNGYHFIATKNKEILYDSLDLKPRGKIFKVTSKRIFRLK	9.21986
RBB01386	NC000951	BB_M37	256	24	MNNYFNLNNFNMDFMLKLFQDYQNVVNENKILKNSLKISSKPTKKSSKPTPKFYLTSKSSKIIEKCVKTLKQTDPISGWFLHLLAISGCRGAEIQKVKMQDITPLLSKTGETFYNIKVNVAKKRNITCIREIVIKSEEFEAIQKAHENYFNDKNLDSRRTYLFQKTKHKFKDNQISIINISKKFKILLKKSGFRANKSLHLFRNLFISNLKSNGYNSFQIKELMKYHSTNEIDNIYGLSAANKIHAYKCMKNNLK	9.375
RBB01387	NC000951	BB_M38	256	21	MEQLMNKKMFIICAIFALIVSCKNYASGEDVKKSLEQDLKGKVKGFLDTKKEEFFGDFKKPEAKVQPKDEESMQADEPQEQGEDQVVQGVAEDQKLKEEIEQKIKELKDKIEKSDPKSVSLKTYSDYEKEIEELKEKLKDKEKFEKELEILEKALNEKIEKRKKELEESQKKFEELKGQVESAIGITDGERAKNQGKVGIEALRHARGLGFKNISSGNSTSDIAKEIIVSSLKKIEEELEELKKLEKESKDSNKK	8.20312
RBB01388	NC000951	BB_M39	222	21	MNQKQIFLLFLLFLKVTISFSYDQSQYKGYMEKYYHKKGKTDTHISFFQTLSADEGGFSTIFIGEDEQLSRLSFTTLKDIKDGKETSYMGFNLEYHYKAKFNNPYPMLNDIRANISKVKVKFFFDNGPEKIIRELNQKFVNNRVMWEIWNNSYNKLSEYIRINLRTSDPGIENLLPKLLKHKTVTITIEIPESEDPEKLTSSITFDLDSFQKLYKKYSTYFK	9.45946
RBB01975	NC000951	BB_M40	40	2	MFLIHINAPFWIFEMFGFYINKYCKYRAVVNRYKEINNLC	5
RBB01390	NC000951	BB_M41	188	16	MKRAKRSFDDYVAYFREGLLDDREIADKLGVSRVNVWRMRKKWESGESVVNQDSRVTISEDTLEHLLSQTFKSEVNARKVISELDIECANLKLGFIRAFKQYSSVELTGMRTKIENLRAEIDALNKASSKKNKQVVNGEINSLKSELDEYIKECSIREMELYYECMKKLTTANEAESKSNYKNSKGHK	8.51064
RBB01391	NC000951	BB_M42	450	43	MNLYQTKLFTTLQKEYKNKYGVDISQFVKLTNSSINFDKFEEKQLTLKQKNVIKSIKKNNEKKIILSGGIASGKTYLACYLFLKSLIENKKLYSSDTNNFIIGNSQRSVEVNVLGQFEKLCKLLKIPYIPRHTNNSYILIDSLRINLYGGDKASDFERFRGSNSALIFVNEATTLHKQTLEEVLKRLRCGQETIIFDTNPDHPEHYFKTDYIDNIATFKTYNFTTYDNVLLSKGFVETQEKLYKDIPSYKARVLL	9.55556
RBB01790	NC000952	BB_O01	407	57	MCDLRKTKLIDKISSLELYKYSIFFRNYIENVAEDCLKNGLVLESSDRNVSEFELARLKVQLKDALLNCIISYRFHGIGYVLVKTKDTLIDLEQPVNIELPIGFEYLDYEYVRDLGVDFDHITYKVKSNNKNNSLDAVKIHKSRLIIYENFDYILKRYVPCYTESFLLDIYLFEKIYVEIERRIENHNFLFYKDESLVQLQDALSSATTSLSALTQGNNDRGSGILSSFLRKQNSNNHSKDISNLRSLNDSLAQE	14.0049
RBB01468	NC000952	BB_O02	230	19	MTEKEEKEDLQAQDKEEQQIKADTKVISAQEFEEYMRFKEQANSKSKETSRDLSINERITKELAEVEERERIEKQLLLEAERINEIDTLAKAHLSNHFNKEVLLAKGYTLKDIMQAQRRELVRKFVPIEQIKAIAKVSDISHIDGEILEQLVSLAKVNIKLRKNASSSSSSVDSIKGNIAIKSEERASLLDSNFVPINFTEFVQAISNTYKQRRIQFYENLKRHKRTSIA	8.26087
RBB01469	NC000952	BB_O03	185	15	MSDITKIKQEFDKKVAEIQALMKNPQQDSGLLSNSIDFRDQNLIFSNSGGVCTSSKDKIENYPAKGYPYKRGVKLSFGDGTTELEVEAGGGDDLYGVCSDIDEFSGMATVIPITNNFTGYLTLKKEGQNGVNPGDKLNFNQHGELEKVTGAQKSVNAIALSKAHKLTEDLFIVLASVFGNRAIKG	8.10811
RBB01470	NC000952	BB_O04	254	16	MALKGNMQVENLEAVEDPQVDLGAQVSAAPRAKRQARQAEDAQGEDPYLEAINELDDILLKFKKYVKSMSSIENKVFGGLSSCFKSKNERVDAYSFACSSYTDKIEEYLYDPANSFPYKRGVKLVPKENSIYVEVGADTDMYGICVDVCEFSCTAYVLPITNNFEGYLVTRNPSIKIGEILDINNNGVIIKAGGGPPTAINIYALSDSFTINFAPEDGNQDQNRYPRQEYSINLIKVAIFGNRGLEKIVIPDGG	6.29921
RBB01471	NC000952	BB_O05	190	12	MGDTTQLVKEYQEKRSKLEKFMKNPQHDASLLSNSNEFRDKNVEFFASGGTRTSKFDKLENHPFLGYPYKRGVKRVIQEAQDNQSHYEPHVEAGGGEDLYGICIDIDEFSKTATIVPITNNFEGYLVAKDSTVKVKDKLVFNKDGALEKVTGAPNKATINATALSDAKQISNEVYLVKVAVFGNKAMSRN	6.31579
RBB01472	NC000952	BB_O06	319	32	MELFDENYYAKAVANIIGEVKDPIMYKWFSPDQIEDVDLQMGYQKTVKWDAFLNANPTTIANEVNTISTIGFSSEVVRLNYLKLQYKFRHLKQTSEKFYTSDSYIGDINNNLLPFAQAYKLASSEIIKLINHFVLTGTVSIQKDGKNQKRLLPNMYGLLNMPEQIKEEVASGDKDKMDKIFEKIEAGLSKLELGDEFSTPMMVIVDPATSLKLVKPYAAAQGAASSCEKWEDVLIQTIKAINNREDVYIETSNLL	10.0313
RBB01473	NC000952	BB_O07	153	24	MKMSEQESLQAQVAGEEELLVTKLHSEVLLLLGIDKFALSRQNFLLHLSLLQAILVTRGIDASSLTYEQIFLLTFYHMGCQLRKQGVVREFEFDRIKKEKFNELELDYYPSSSGGEEGGEGSCGSNKNFCSQLDAFLEKLKRETSTPSCVGVV	15.6863
RBB01474	NC000952	BB_O08	133	12	MCGGCLMNGVRKRLSDMSFRMINVFKDPQPLRFYKGTVVKLENDSSYQRVFDKNKYTEFAGVIIDIRPQELAVLYDSDMSDIQGYSKLYTYQDLNYELKDRISISDLIYFEIFSIDSSIGYFTLVLKEFIWTN	9.02256
RBB01475	NC000952	BB_O09	129	11	MDKLEFKMELEIGWFGGRAGIARMHEKGGSNLPARKHLTKIAGSSEFREYINNSYINSKFNLDPKSGMEAIGQAFIRYYGNYLLSAQVAPALKANTIKSKFKKGSNTAAIPLVDTAKMLSEITYKATLE	8.52713
RBB01476	NC000952	BB_O10	189	17	MIFTLDMVLNHLTQIFKGFKAYATENNFECDIINTYNHPYLSKITAASSNIIALKFDGTENLFNHNSRAGVFYENALEFSLNFQIYIIAIVLNAKDFDANSRMLMLYGMLSDFLHNKAHKYTLESQSQPEYISKVNFYIYPISNMQTVGLINLGTKYSNHAYSASIAFNASVKAIEILKEEYKIAARYN	8.99471
RBB01477	NC000952	BB_O11	370	41	MPQDTISVSLLDSRIQASRPNYYNPLLVYKTAKIKVNKDAANYKILNLTVNNYEKQIETLEKDNGNGQDQFGKEKTLLKTAMSNFFNSSEESLKSADLFIYKDKPEELKKYLKVHRHTFVVLINTEGDNSDDGLKIYKDDYDKFKTPSIFFVFSTKEQEIKELFKDKGNTEKERNIAVYSNNKDNLHLKFISQYLHQASIFHAVNPYGMPLAATPLVDDTVIGKLRTAKINFYSLLNETGLDGVPAFKEGVDLAG	11.0811
RBB01478	NC000952	BB_O12	142	11	MQFYDLREVYFSIGGTQLHSGKLELTSEPTTRAVISSEDKGMPVISLRDPKTITYVFNIEVTLGSHDYILLTELSDEQFYNMDVRKEDKMLDLAFNDRIATKIISNYAIFTEEPSRSYSAEAEKVSFEIRAINCQKSKPNNS	7.74648
RBB01479	NC000952	BB_O13	151	17	MIMRYKMKILTKNKTYEYPLKVLPVYEWDRVLGFNQSDAVLKLNEVQYLREITSLMISPKFLDEFYVILDQNREFISYYKDYLVAIIYTAQFNTFHLDNDLKKPALVYLSEYENNVGDFVTFDYINENFDYEKVATSLSSSTSNSNELVAK	11.2583
RBB01480	NC000952	BB_O14	78	11	MIKRNRDIDKAIASLNETRKKYFNLLDEIKNDKYYFPVIMNICSYDSVKKLPYDELLEVNRLADIKLEKELYELILSK	14.1026
RBB01481	NC000952	BB_O15	444	43	MSDKFTIKFKGILDHAATKKAIEQDISKMEKYLKPKKSSLGSTKDIVKNNLSDKKKELSKQSKFESLRERVEKYRLTQTKKLMKQGMGFEKARKEAFKRSLMSDRDKRRLEYKELAKESKAKSKMLAASQGKGLVAKIAIGSALGNVIGNAVSKVGGGLIGFMYGFAKKAVENKSKEEQLKQLNKVFYSEKERENILGAIKGMKGFERKLEQQDFLRTSSVLKGHIRELKINDEEGENVLNATKLAAMFRSTGLV	9.68468
RBB01482	NC000952	BB_O16	213	21	MDINNKNIINNNLEKKKFEEKIKDVEKKEFWEITRIIRDVITQIFALFGADNFLVLFPRMDLKGFGYVPQLFFIKPKTELIARTYNTSCSKRPVINYYDRKAEYVSYNPVMIGENISLNGGVLTSLYKEMLSLLKMTVFGNTMLRFDVHLAKEQLANRIQAQVPFSIYSPTFGLKELAVITSLSFKDVPFIDEVEVSLSIEIVKTFELEKYKG	9.85915
RBB01483	NC000952	BB_O17	313	21	MLLLQYDFKIEFYKAKQSLEKDTSSGDSLIEETPKIIINTQHGIHIDITISNEFSNYNFVKSKRTKIVLWNLPLDFTNDIEVGDIVKIHYKKFAHEKNFDFIMSGYLGTPMSTDYPGGDFSVELDVRLAISSNFFDRKLENKNFKGKTVQEAIESVFPNRNIINMDKEDRLKIIEKDIYATTPKEFVDKIKGIYIHDVIADVGGDSFDVECNFIFTNDITTEADENYKALEDYGLEFIPQQEIAIEGEYKIKRVY	6.70927
RBB01484	NC000952	BB_O18	189	15	MHKVKGIKMTKDYKIYRMNQRLYGHALAQEDVKNWIYSNIFIIKIGTVKEFKQQTQEAIVTIPEFEDLEIHTKNISNISLELSKGDNVLLLQSSVNIFDKNNDIHFDKHHFYILSAISPKTLNLISDTVKIKANNKIEIANEITSLKSILESIVSAINGITVKGQAVVDYASLQIATSRISNNINSLFK	7.93651
RBB01485	NC000952	BB_O19	110	20	MDLRLGNNFELVFNKDISLVDGIDEQKQRFLIFLKTLRGSLSYAPHWGLDYFLLLKLLKINNLHAVKNYFHEISKELNLDLINISTTIQDNKAHISFFFSGDVLNMEFNL	18.1818
RBB01486	NC000952	BB_O20	292	28	MSIVFDSDFGILKRTIKDIVRAKREYLRVNYGINIDDNQSSIYNIIASSLALIEEEIINELNLFFSKMKPGGTYWAAIEEHISSKSTTYSAVRNALLNLEGVEYTNIKSAAGKANIYLILKETLLDASKSTINSSEFKAKLWETLYLTTPSGTLLEGDIEIDGLNSTGQRKSYKISLGKRKYVYMKVKYKLDLKNYLYLNIDSQIRDIYSRIISNNYSDMGISFEYQDFFAPVNEVKGIKFMEISACIKDTDTES	9.58904
RBB01487	NC000952	BB_O21	201	18	MKIPNLFNGTEVHKFILTETEYAQALLNELKSLNSNFLSINVIENIKSRYIAIWISQVLSIFYAKTQTLQSITSNINSVIFALRHIGTDESFRLIFKAFLNVDIEVTTPEAGVIDISLKGVIKTNFTTFISPSTKKGKRLKKIILREKKPGYAASKKALVFNSLPKGYDHSIYAFIKRIIPIGRVLKINNTDGNNIITFNN	8.95522
RBB01976	NC000952	BB_O22	271	28	MADDQEKLLIDEEETVQIKDLNKVTTVNDTDLLLLDDGAASSNAITFKNFLDASKDKIFKGEGLDYFKQIIKSTIAEELAADKDFVEKIYAKITDKLINNDSTNISNLFSKIKSRLTDSISSATLSRSDHLLIMPSSDTIQKTPVPKHILGVPSNLAYGSITRSTTLYPSDYENNAIFINMEDNDDVTLIFSKSYDNSPVYLDIEIQVKINDNRMQKKSLKLQYSDETTYNRVYEIAGPRGLFTRIPIYKGWYVQ	10.3321
RBB01489	NC000952	BB_O23	67	13	MDTIKLTELLINLNEIKLIAVMIFVTVLVLGVLILLKPLLKDILTIVIGKIFKNGNGNGKNHIKKRD	19.403
RBB01490	NC000952	BB_O24	118	15	MKLSKDNVELGLTSLSTLIDIFSKFEDEFDEIAHKGFFLVYELYSHYKLIYTANMERLESALTPAINAALAPLNAKINTVIDLVNSNDKNLKISNDLKFNKDGKPIYKERANNAKEHY	12.7119
RBB01491	NC000952	BB_O25	111	9	MQKNTIELGLNLLSSLTNIAKTDTNIDHNYINTFSKVIDFFYKTYISTLKSMETAESTKIFEEIKDILKYNIEIIEAISYDKNKKIITSLKAKRNKIMKEYIKMLKRSENA	8.10811
RBB01492	NC000952	BB_O26	119	17	MKMLKRLHCLLIVLLLCCTTIANLPEEPKPPIIPTLKSLAKYETQLSEYVMYLVTFLAKTKVKVNDPNYPEYPYPDLSTLKDEHSITAVKHNINIYLEYIKKTKPIAEKVYNKYSQLKM	14.2857
RBB01493	NC000952	BB_O27	205	22	MYNMTIRENFMETVSTNIASVTQEQIYKEFIRLGMEQLIAQDLSKRYYHNELTYRDLENLEKQFDIKFDNLISKIDSVKSELNTKIDNVEKNLNLKIDSLDTKIDTVEKNLQKDISNLDIKIDAVEKNLHVKIDAIKSELNTKIDNVEKNLNAKIDTVEKNLNTKIDNVEKNLMSLSEMLKWVLGIMGAMSITMIAGLIFAFISK	10.7317
RBB01494	NC000952	BB_O28	140	15	MKIINILFCLFLLMLNGCNSNDTNTKQTKSRQKRDLTQKEATQEKPKSKSKEDLLREKLSDDQKTQLDWLKTALTGVGKFDKFLENDEGKIKSALEHIKTELDKCNGNDEGKNTFKTTVQGFFSGGNIDNFADQATATCN	10.7143
RBB01495	NC000952	BB_O29	352	18	MLYTYIYYYKRSKKMENLSNNNNQEIQNNIQAKISFRKDMKTLKMNLPGIDKSLKGYGYKYQNFNEIVREIKNVIKKHNLELDIEQYPISIEGQYGIVDYIRTTFYSTSTGYEFSFDTRIPTENLQWNNENGSKVTNTVYQMFGSGITYVKRYALVAALGIESEIDTDAAPIYNNHENENSMPSKQSSVNQKQEQKREQKQEINQIQKNNTIQNQKRDIKQEQKKDRLYYYGVFKEALSNIKDWVNSPTTKDNIN	5.11364
RBB01497	NC000952	BB_O30	365	34	MKGFPKNTKSPTCHNKHQHKLISLTSTLDYLNKKDKKYNQKNILYYYNENLKRNGLAPTTLRTMQNYLYKLEKVLKVTTNYYQHMGVNCGTEIYYKLKYPKKECYQKINKYFKERKNSRFKSRVNTHFKDNVSKNSSVNSVECLSNKNNIKEERKIKEIEKYQLRNYFNNCNFKTEEALSILYLNIDKDTKIEAINILKQNEIALIKKFNIKKSCMKEKQKKLKEILYNTRKKLEENGYNPKQLEINLQKVYENY	9.31507
RBB01498	NC000952	BB_O31	188	14	MESAPEPIETVKKGKCKVECQNKERFILIEKENGKAMYHTKIMMDIYKFGVYEKKHEFRLSLRALFNGERIVEETHLYPIKEGDKFIGIFYGYRKPIKKPLIKYQINGARKAYALARAYYMEFRFKAGSVFCYFKGLYRLLDKKRTNNHYNKVLFSMFTDLEQQVYKFYGKKYPEQGPLIKWIIKNLK	7.44681
RBB01499	NC000952	BB_O32	249	32	MDNKKPKIITIASIKGGVGKSTSAIIFTTLLSQDWKVLLIDMDTQASVTSYFYKKIIEDNFNLLEKNIYEVLKGNVLIDNSVINISNNLDLIPSYISLHKFNKEAITFKEIKLQKQLLNLQSNYDYIIIDTNPSLDYTLTNALVCSDYIIVPITAEKWAVESLELLKFSISDLAIDIPIFLIITRFKKNNTHKALFSSLKDNKNFLGLIYEREDLNKKIAKNDLFNLNRDYMLEYKNILSKFITIIMSR	12.8514
RBB01500	NC000952	BB_O33	184	20	MIAILNERSPYMEIILNKRNLEVLNEAEEHYKKLKQRLKSSFQQEIYYKMEVIKILKEIKDNEYYKLDGYRTFEDFIKDYHLARSQAYDYLKIANAIKDGILEEAYVIENGVTKTLEFLRKSPNVLKKSKQNPIKPLRFQLKSQESYDFYKSNAKFTGYLLDKLFNNEKEMIKKIMKEYKQLKG	10.8696
RBB01501	NC000952	BB_O34	190	22	MTNLAYRTYNIESIKNEFLNIGFSEEAIDFVFLHNDNFNFEFLKEKIIDLEKNLRKDISNLDIKIDTVEKSLNLKIDTIEKSLNLKIDFVEKSLNAKIDSLDTKINNVEKTLQKDISSLDTKIDSVKNELNSKIDSIEKTLQKDISSLDNKIDVLKNELNASNRTIQVILIMGITLAPIIYSIFNKYFFN	11.5789
RBB01977	NC000952	BB_O35	42	9	MFLLKNLNQDYSILFKKYAIYSLNILKNFNHSQLKKYLLNIE	21.4286
RBB01503	NC000952	BB_O36	455	44	MLYTYIYYYKRSKKMENLSNNNNPQENIQGELKMISINQQSFTGCEIFEEKSSPIKEKSKLSKIGKKLPGISSQECFRFNRNIDFSVQRNKLDKYGASEVGNILVGGAGLKDLMINRVLKYFNMSLPFEENLYMLKGKELENLGFREFVKAYGDNIDILYKNKYANGVDKYNYFKKMGSSETLVGSTIDGWFINNNGDLELLEIKSSDSNYMSSAIAEYNKNGNFLSSKYFFKYYIQAQMQLACTGLEYCNLFFL	9.67033
RBB01504	NC000952	BB_O37	141	13	MLINKIKQDNRTLRPEIQKWGCYFLCLHYYTSLFKKREFNAYEINAAYYRFIGLGYIKSNCFIINPCMILNYYGIRSSVRYESLNYLGAANEFEISEVKIDKVNGYHFIATKNKEILYDSLDLKPRGKIFKVTSKRIFRLK	9.21986
RBB01505	NC000952	BB_O38	258	24	MDINNYFNLNNFNMDFMLKLFQDYQNVVNENKILKNSLKISSKPTKKASKPTPKFYLTSKSSKIIEKCVKTLKQTDPISGWFLHLLAISGCRGAEIQKVKMQDITPLLSKTGETFYNIKVNVAKKRNITCIREIVIKSEEFEAIQKAHENYFNDKNLDSRRTYLFQKTKHKFKDNQISIINISKKFKILLKKSGFRANKSLHLFRNLFISNLKSNGYNSFQIKELMKYHSTNEIDNIYGLSAANKIHAYKCMKNN	9.30233
RBB01461	NC000952	BB_O39	229	19	MNKKMKMFIICAVFALMISCKNYASGENLKNSEQNLESSEQNVKKTEQEIKKQVEGFLEILETKDLSKLDEKDTKEIEKQIQELKNKIEKLDSKKTSIETYSEYEEKINKIKEKLKGKGLEDKFKELEESLAKKKGERKKALQEAKQKFEEYKKQVDTSTGKTQGDRSKNRGGVGVQAWQCANELGLGVSYSNGGSDNSNTDELANKVIDDSLKKIEEELKGIEEDKKE	8.29694
RBB01462	NC000952	BB_O40	363	24	MNKKILIIFAVFALIISCKNYATGKDIKQNAKGKIKGFLDKVLDPAKDKITSSSSKVDELAKKLQEEDEDNELMQGDDPNNRAIALLPVLPENSHDNPPVPKVKAAAQSGGQQEDQKAKESKDKVEEEKEVVEEKKEEQDSKKEKVEKQSQKQKEEERNSKEEQQKQEEAKARADREREERLKQQEQKRQQEEARVKAEKEKQEREEQQKQEEEKKVKYKIKTLTDKIDEINKDIDGINGKTIVGAEEVIDKITG	6.61157
RBB01463	NC000952	BB_O41	37	3	MNENFYRKHFYIHNNEIYKKIAASLKNNQLLFCVYKI	8.10811
RBB01464	NC000952	BB_O42	189	15	MFKILFIYILSRVMMNINEISDFYDCLSPGTKKEISKLYGVKQLTLKQKKDFYRGFVSIQEYKRKTGKSIDEIADYIIDPAKNFIKDVLKDKHIIEKYKNFQNRKFDCSYKKGMLEKCLEKMGEKYSTRFLSIVSNIMDEIGNKDPERESINVVLDFVEILFIIMHYYDKGICTRKYLLKTIKDFSKLV	7.93651
RBB01465	NC000952	BB_O43	188	16	MKKVKRPFDDYVVYFREGSLNDREIADKLGVSKVNVWRMRQKWESGESVVNQDSRLTISEDTLEHLLSQTFKSEVNARKVISELDIECANLKLGFIRAFKQYSSVELTGMRTKIENLRAEIDALNKASSKKNKQVVNGEINSLKSELDEYIKECSIREMELYYECMKKLTTANEAESKSNYKNSKGHK	8.51064
RBB01466	NC000952	BB_O44	450	44	MNLYQTKLFTTLQKEYKNKYGVDISQFIKLTNSSINFDKFEEEQLTLKQKNVIKSIKKNNEKKIILSGGIASGKTYLACYLFLKSLIENKKLYSSDTNNFIIGNSQRSVEVNVLGQFEKLCKLLKIPYIPRHTNNSYILIDSLRINLYGGDKASDFERFRGSNSALIFVNEATTLHKQTLEEVLKRLRCGQETIIFDTNPDHPEHYFKTDYIDNIATFKTYNFTTYDNVLLSKGFIETQEKLYKDIPSYKARVLL	9.77778
RBB01978	NC000953	BB_L01	407	57	MCDLRKTKLIDKISSLELYKYSIFFRNYIENVAEDCLKNGLILESAAHNVSEVELARLKVQLKNALLNCIISYRFHGIGYVLVKTKDTLIDLEQPVNIELPIGFEYLDYEYVRDLGVDFDHITYKVKSNNKNNSLDAVKIHKSRLIIYENFDYILKRYVPCYTESFLLDIYLFEKIYVEIERRIENHNFLFYKDESLVQLQDALSSATTSLSALTQSNNDRGSGILSSFLRKQNSNNHSKDISNLRNLNDSLSQE	14.0049
RBB01979	NC000953	BB_L02	230	19	MTEKEEKEDLQAQDKEEQQIKADTKVISVQEFEEYMRFKEQANSKSKETSRDLSINERITKELAEVEERERIEKQLLLEAERINEIDTLAKAHLSNHFNKEVLLAKGYTLKDIMQAQRRELVRKFVPIEQIKAIAKVSDISHIDGEILEQLVSLAKVNIKLRKNASSSSSSVDSIKGNIAIKSEERASLLDSNFVPINFTEFVQAISNTYKQRRIQFYENLKRHKRTSIA	8.26087
RBB01980	NC000953	BB_L03	185	15	MSDITKIKQEFDKKVAEIQALMKNPQQDSGLLSNSIDFRDQNLIFSNSGGVCTSSKDKIENYPAKGYPYKRGVKLSFGDGTTELEVEAGGGDDLYGVCSDIDEFSGMATVIPITNNFTGYLTLKKDGQNGVNPGDKLNFNQHGELEKVTGAQKSVNAIALSKAHKLTEDLFIVLASVFGNRAIKG	8.10811
RBB01981	NC000953	BB_L04	254	15	MALKGNMQVENLEAVEDPQVDLGAQVSAAPRAKRQARQAEDVQGEDPYLESISELDDVLLKFKKYSKSMSSIENKVFSSSSGCFKSKNERVDAYSFACSSYTDKIEEYLYDPANSFPYKRGVKLVPKENSIYVEVGADTDMYGICVDVCEFSCTAYVLPITNNFEGYLVTRNPSIKIGEILDINNNGVIIKAGGGPPTAINIYALSDSFTINFAPEDGNQDQNRYPRQEYSINLIKVAIFGNRGLEKTVNPDGG	5.90551
RBB01982	NC000953	BB_L05	190	12	MGDTTQLVKEYQEKRSKLEKFMKNPQHDASLLSNSNEFRDKNVEFFASGGTRTSKFDKLENHPFLGYPYKRGVKRVIQEAQDNQSHYEPHVEAGGGEDLYGICIDIDEFSKTATIVPITNNFEGYLVAKDSTVKVKDKLIFNKDGALEKVTGAPNKATINATALTDAKQISNEVYLVKVAVFGNKAMSRN	6.31579
RBB01983	NC000953	BB_L06	324	32	MGGFNMELFDENYYAKAVANIIGEVKDPIMYKWFSPDQIEDVDLQMGYQKTVKWDAFLNANPTTIANEVNTISTIGFSSEVVRLNYLKLQYKFRHLKQTSEKFYTSDSYIGDINNNLLPFAQAYKLASSEIIKLINHFVLTGTVSIQKDGKNQKRLLPNMYGLLNMPEQIKEEVASGDKDKMDKIFEKIEAGLSKLELGDEFSTPMMVIVDPATSLKLVKPYAAAQGAASSCEKWEDVLIQTIKAINNREDVYIE	9.87654
RBB01984	NC000953	BB_L07	153	24	MKMSEQESLQAQVAGEEELLVTKLHSEVLLLLGIDKFALSRQNFLLHLSLLQAILVTRGIDASSLTYEQIFLLTFYHMGCQLRKQGVVREFEFDRIKKEKFNELELDYYPSSSGGEEGGEGSCGSNKNFCSQLDAFLEKLKRETSTPSCVGVV	15.6863
RBB01985	NC000953	BB_L08	133	11	MCGGCLMNGVRKRLSDMSFRMINVFKDPKPLKFYKGTVVKLENDSSYQRVFDKTKYIEFAGVIIDIKPQELAILYDSDMSDIQGYSKLYTYQDLNYEPKDRISIADLVYFEIFSIDSSIGYFTLVLKEFIWTN	8.27068
RBB01986	NC000953	BB_L09	129	11	MDKLEFKMELEIGWFGGRAGIAKMHEKGSSNLPARKHLTKIASSSEFREYINNSYINSKFNLDPKSGMEAIGQAFIRYYENYLLSAQVTPALKANTIKSKFKRGSNTAAIPLVDTAKMLSEITYKVTLE	8.52713
RBB01987	NC000953	BB_L10	188	17	MIFTLDMVLNHLTQIFKGFKAYATENNFECDIINTYNHPYLSKITAASSNIIALKFDGTENLFDHNYRAGVFYENALEFSINFQIYIIAIVLNAKDFDANSRMLMLYSMLSDFLHNKAHKYNLPSLQPDYINKINFYIYPTSNMQTVGLINLGTKYSNHAYSASIAFNASVKAIEILKEEYEIAARYN	9.04255
RBB01988	NC000953	BB_L11	370	41	MPQDTISVSLLDSRIQASRPNYYNPLLVYKTAKIKVNKDAASYKILNLTVNNYEKQIETLEKENGNGEDQFGKEKTLLKTAMSNFFNSSEESLKSADLFIYKDKPEELKNYLKVHRHTFVVLINTEGDASDDGLKIYKDDYNKFKKPSTFFVFSTKEQEIKELFKDKGNTEKERNIAVYSNNKDNLHLKFISQYLHQASIFHAVNPYGMPLAATPLVDDTVIGKLRTAKINFYSLLNETGLDGVPAFKEGVDLAG	11.0811
RBB01989	NC000953	BB_L12	142	11	MQFYDLREVYFSIGGTQLHSGKLELTSEPTTRAVISSEDKGMPVISLRDPKTITYVFNIEVTLGSHDYILLTELSDEQFYNMDVRKEDKMLDLAFNDRIATKIISNYAIFTEEPSRSYSAEAEKVSFEIRAINCQKSKPNNS	7.74648
RBB01990	NC000953	BB_L13	151	17	MIMRYKMKILTKNKTYEYPLRVLPVYEWDKVLGFNQSDAVLKLNEVKYLREITSLMISPKFLDEFYVILDQNREFISYYKDYLVAIIYTAQFNTFHLDNDLKKPALVYLSEYENNVGDFVAFDYINENFDYEKVATSLSSSTSNSNELVAK	11.2583
RBB01991	NC000953	BB_L14	78	11	MNKRNRDIDKAIASLDETRKKYFNLLDEIKNDKYYFPVIMNICSYDSVKKLPYDELLEVNRLAEIKLEKELYELILSK	14.1026
RBB01992	NC000953	BB_L15	424	45	MSDKFTIKFKGILDHAATKKAIEQDISKMEKYLKPKKSSLGSTKDIVKNNLSDKKKELSRQSKFESLRERVEKYRLTQTKKLIKQGMGFEKARKEAFRRSLMSDRDKRRLEYKELAKESKAKSKMLAASQGKGLVAKIAIGSALGNIISNAMSKVGGGLLGFAKKAVEEDTKTKRTQLLNKAFYGDPKEKEGLLKIIGGMKGFERDLEKEEFLNQASVFKGTLRDLDMLNETNLKNAVEFAAMLKSSGAMSSEDA	10.6132
RBB01993	NC000953	BB_L16	227	19	MTSNKKIANNAANKIDINNKITNNHDIEKKKIKEKINDIEKKEIREITRIIRDVITQIFALFGADNFLVLFPRMDLKGFGYIPQLFFIKPKNELITRTYNTSCSKRPVINYYDRKAEYVSYNPVMTGEHISLNGGILTSLYKDMISLLKMTVFGNTMLRFDAHLVKEQLANRIQAQVPFSIYSPTFGLKELAVITSLSFKDTPFIDEVEVSLSIEIVKTFALEKYKG	8.37004
RBB01994	NC000953	BB_L17	316	26	MLLLQYDFKIEFYNVDTSKKSPDGIPFAEEIPKIIINTQDGIHIDISISNVYSNIHTISSKQAKVVLWNLPLDFTDDIKFGDIVKIYYKKFAHEKNFDFIMAGTLGPPMSTDYPGGDFSVDLDVRLLTKSNFFNRELAGKEGKNFKGKTVKEAIESVFPNRNILNMDEKDCLKIIDKDIYATTPKEFIDKIKGTYVHNVIADIGTGLRGYECYLIFTNYIKKGENVHYEALEDYGLEFIPQQEITLGTTLKKNLI	8.22785
RBB01995	NC000953	BB_L18	181	16	MNEDYEIYRMNQRLYGQALAQEDLKNWIYSNIFIIKIGTVKEFKHQTQEAIVTIPEFEDLEIHTKNISNISLELSKGDCVLLLQSSINIFDKNNDIHFDKHHFYILSAISPKTLNLISDTVKIRANNKIEIANQTTSLKKILDNIVSAINGIKIIGDSVIDESSLKIATAQINSDINSLFK	8.83978
RBB01346	NC000953	BB_L19	110	21	MDLRLGNNFELVFNNDLSLVDGIDEQKQRFLIFLKTLRGSLSYAPHWGLDYFLLLKLLKINNLHAVKNYFHEISKELNLDLINISTTIQDNKAHISFFFSGDVLNMEFNL	19.0909
RBB01347	NC000953	BB_L20	291	28	MSIVFDSDFGILKRTIKDIVRSKREYLRVNYGINIDDNQSSIYNIIASSLALIEEEIIDELNLFFSKMKPGGTYWAAIEEHISSKSTTYSAVRTALLNLDGIEYTNIKSAAGKANIYLILKETLLDTSKSNINSPEFKAKLWETLYLTTPSGTLLEGDIEIDGLNSTGQRKSYKISLGKRKYVYMKVKYKLDLKNYLYLNIDSQIRDIYSRIISNNYSDMGISFEYQDFFAPVNEVKGIKFMEISACIKDTDTES	9.62199
RBB01996	NC000953	BB_L21	201	16	MKIPNLFKNTEIHKFIRTETEYAQALLNELKSLNSNFISINVIENIKSRYIAIWISQVLSIFYAKTQTLQSITSNINSVIFALRHIGTDESFRLIFKTFLNVDIEVTTPEAGVIDISLKGVIKTNFTTFISPSTKKGKRLKKIILREKKPGYAASKKALVFNSLPKGYDHSIYAFIKRIIPIGRVLKINNTDGNNIITFNN	7.9602
RBB01997	NC000953	BB_L22	271	28	MADDQEKLLIDEEETVQIKDLNKVTTVNDTDLLLLDDGAASSNAITFKNFLDASKDKIFKGEGLDYFKQIIKSTIAEELAADKDFVEKIYAKITDKLINNDSTNISNLFSKIKSRLTDSISSATLSRSDHLLIMPSSDTIQKTPVPKHILGVPSNLAYGSITRSTTLYPSDYENNAIFINMEDNDDVTLIFSKSYDNSPVYLDIEIQVKINDNRMQKKSLKLQYSDETTYNRVYEIAGPRGLFTRIPIYKGWYVQ	10.3321
RBB01998	NC000953	BB_L23	67	13	MDTIKLTELLINLNEIKLIAVMIFVTVLVLGVLILLKPLLKDILTIVIGKIFKNGNGNGKNHIKKRD	19.403
RBB01777	NC000953	BB_L24	115	15	MKLSKDNVELGLTSLSTLIDIFSKFEDEFDEIAHKGFFLVYELYSHYKLIYTANMERLESALTPAINAALAPLNEKINQCIDLVNSDEKNLKISNDLKFNQEGKPIYKERTNNAK	13.0435
RBB01352	NC000953	BB_L25	111	9	MQNNTIGLGLNLLSSLTNIAKTDTNIDHNYINTFSKVIDFFYKTYISTLKSMETAESTKIFEEIQDILKYNIEIIEAISTDKSKRIITSLKATRNKIMKEYIKILKRGENA	8.10811
RBB01353	NC000953	BB_L26	119	17	MKMLKRLHCLLIVLLLCCTTIANLPEEPKPPIIPTLKSLAKYETQLSEYVMYLVTFLAKTKVKVNDPNYPEYPYPDLSTLKDEHSITAVKHNINIYLEYIKKTKPIAEKVYNKYSQLKM	14.2857
RBB01354	NC000953	BB_L27	194	20	MYNMTIRENFMETVSTNIASVTQEQIYKEFIRLGMEQLIAQDLSKRYYHNELTYRDLENLEKQFDIKFDNLVSKIDGVKNELNTKIDNVEKNLQKDISNLDIKIDNVEKNLQKDISNLDTKIDSVKTELNTKIDTVEKNLNAKIDSVEKNLNAKIDNVEKNLMSLSEMLKWVLGIMGAMSITMIAGLIFAFISK	10.3093
RBB01355	NC000953	BB_L28	148	17	MKIINILFCLFLLMLNGCNSNDNDTLKNNAQQTKSRRKRDLTQKEVTQEKPKSKEELLREKLNDDQKTQLDWLKTALTDAGEFDKFLENNEDKIKSALDHIKSELDKCNGKENGDVQKNTFKQVVQGALKGGIDGFGASNATTTCNGS	11.4865
RBB01840	NC000953	BB_L29	357	20	MAKIVFAIYLYLLIQTRRKKMENLSNNNQEIQNNIQAKISFRKDMKTLKMNLPGIDKSLKGYGYKYQNFNEIVREIKNVIKKHNLELDIEQYPISIEGQYGIVDYIRTTFYSTSTGYEFSFDTRIPTENLQWNNENGSKVTNTVYQMFGSGITYVKRYALVAALGIESEIDTDAAPIYNNHENENSMSSKQVSVNQKQEQKREQKQEINQIQKNNTIQNQKRDIKQEQKKDRLYYYGVFKEALSNIKDWVNSPTT	5.60224
RBB01357	NC000953	BB_L30	365	37	MKGFLNNAKSPTCYNKHQHKLISLTSTLDYLNKKDKKYTQQNILYYFNENLKRNGLAPTTLRTMQNYLYKLEKVLKVTTNYYQHLGVNCGTEIYYKLKYPKKECYQKINKYFKERKNSRFKSRVNKHLKDNVSKNGSVNSVECLSNKNNIKEERKIKEIEKYQLRNYFNNCNFKTEEALSILYLNIDKDTKIEAINILKQNEIALIKKFNIKKSCMKEKQKKLKEILYNTRKKLEENGYNPKQLEINLQKVYENY	10.137
RBB01358	NC000953	BB_L31	188	15	METAPEPIETVKKGKCKVECQNKERFILIEKENGKAMYHTKIMMDIYKFGVYEKKHEFRLSLRALFNGERIVEETHLYPIKEGDKFIGIFYGYRKPIKKPLIKYQINGARKAYALARAYYMEFRFKAGSVFCYFKGLYRLLDKKRTNNHYNKVLFSMFTDLEQQVYKFYGKKYPEQGPLIKWILKNLK	7.97872
RBB01359	NC000953	BB_L32	246	30	MDTKKPKIITIASIKGGVGKSTSSIIFATLLAQKYKVLLIDLDTQASTTSYFCKKLENQKIDLVNKNIYRVLKDTLDVNNAIVNIKENLDLIPSYITLHKFSNEFIPHQELRLKDSLIFLKQDYDYIVVDTNPSLDFTLSNALITSNCVIVPMTAEKWAIESLDLLEFHIENLKIKIPIFLLVTRFKKNNTHKELLKYVESRERFLGFIHEREDLNKKIAGNNEFNMDKDYINEYKEALSKFFEIY	12.1951
RBB01999	NC000953	BB_L33	30	1	MRYIKKFIIKKIQILDFFEIKEIFYENRIK	3.33333
RBB01361	NC000953	BB_L34	186	20	MKIELNKRILASGIDPDGKKEVITNEDRIAHYNALKDRLKANFRKEIYHKLDSIKILKEIKDNQYYKIDGYKKFDYFIKDYKIARSQAYNYLKLATALQEGILKEDYLIENGIHNSLDLIKDKESPTLKKSKQNPIKPLRFQLKNQESYDFYKSNAKFTGFLLDKLFMDKKEIIKIIMKEYKQLKG	10.7527
RBB01362	NC000953	BB_L35	192	24	MNNLANRTFNIGNIKNEFLEIGFSEEAIDFVFLHNDNYNFEFLKEKLINLEKNLQKDISNLDIKINNVKNELNAKIDSVEKNLQKDISSLDIKIDSVEKNLQKDISSLNTKIDSVEKNLQKDISSLNTKIDSVEKSLQKDISNLNTKIDSVEKSLNQKLSMGNRLVHFMIITAAILGPILNALFMRYLQYIK	12.5
RBB01363	NC000953	BB_L36	461	46	MAKIVFAIYLYLLIQTRRKKMENLSNNNNPQENIQGELKMISINQQSFTGCEIFEEKSSPIKEKSKLSKIGKKLPGISSQECFRFNRNIDFSVQRNKLDKYGASEVGNILVGGAGLKDLMINRVLKYFNMSLPFEENLYMLKGKELENLGFREFVKAYGDNIDILYKNKYANGVDKYNYFKKMGSSETLVGSTIDGWFINNNGDLELLEIKSSDSNYMSSAIAEYNKNGNFLSSKYFFKYYVQAQMQLACTGLEY	9.97831
RBB01364	NC000953	BB_L37	141	13	MLINKIKQDNRTLRPEIQKWGCYFLCLHYYTSLFKKREFNAYEINAAYYRFIGLGYIKSNCFIINPCMILNYYGIRSSVRYESLNYLGAANEFEISEVKIDKVNGYHFIATKNKEILYDSLDLKPRGKIFKVTSKRIFRLK	9.21986
RBB01365	NC000953	BB_L38	258	25	MNTNNYFNLNNFNMDFMLKLFQDYQNVLNENKILKNSLKISSKPTKKASKPTPKFYLTPKAIKIIEKCVKTLKKIDPISGWFLHLLAISGCRGAEIQKVKMQDITPLLNKTGETFYNIKVNIAKKRNVTCIREIVIKSEEFEAIQKAHENYFNEKNLDSRRTYLFQKTKHKFKDNQIDIINISRKFKNLLKKSGFRANKSLHLFRNLFISYLKSNGYNSFQIKELMKYHSTSEIDNIYGLSAANKIHAYKCMKNN	9.68992
RBB02000	NC000953	BB_L39	177	10	MEKFMNKKMKMFIICAVFILIGACKIHTSYDEQSNGEVKVKKIEFSEFTVKIKNKNNSNNWADLGDLVVRKEKDGIETGLNAGGHSATFFSLEEEEINNFIKAMTEGGSFKTSLYYGYNDEESDKNVIKNKEIKTKIEKINDTEYITFLGDKINNSAGGDKIAEYAISLEELKRNLK	5.64972
RBB01324	NC000953	BB_L40	378	23	MNKKTIIICAVFALILSCKNYAIKDLEQNAKGKIKGFIDKALDPAKDKITSSSSKVDELARKLQEEDKIKGVEENNKDELMQGDDPNSGVINSSPVLPENSQDNTPILKAAEQSDGQQEEKVKKVEESEAKVEGKEEKQENTEERNKQELAKQEEEQQKRKAEQEKQKREEEQERQKREEEQERKAKAEKEAKEKAERQKQEEQQKRKAEKEREEQRKEAEKRQVDNEIRTLTGKIDEINRNIDVIKEQTSVGAQ	6.08466
RBB01325	NC000953	BB_L41	193	22	MLKILFIYILSRVMMNINEISDFYDNLYKKTKKEIDKLINKLYLTSQITLKQKRQIYSAVEKMQKYVIKTGKSVFLESEKEFVKDTLKRKNLTKKFQSFKVDFSYKEGMLEKCLERLGEDKSIEFLIFVCQILNGIREKVSELDFQIDAIKEFRDILFLSIHYYDKRLFTSKNLMNEMKYFFEKVELIYSYMQ	11.399
RBB02001	NC000953	BB_L42	188	14	MKKVKRSFDDYVAYFREGSLSDVEIAKKLGVSKVNVWRMRQKWESGESVVNGDSRVTISEDTFEHLLSQTFRSEVNARKVRSELDVERSNLELGFINAFKQYSSVELFSMHTKIENLRAEIDALNKASSKKNKQVVNGEINSLKSELDEYIKECSIREMELYYECMKKLATVNGAESKSNYKNSKGHK	7.44681
RBB01327	NC000953	BB_L43	450	43	MNLYQTKLFTTLQKEYKNKYGVDISQFVKLTNSSINFDKFEEEQLTLKQKNVIKSIKKNNEKKIILSGGIASGKTYLACYLFLKSLIENKKLYSSDTNNFIIGNSQRSVEVNVLGQFEKLCKLLKIPYIPRHTNNSYILIDSLRINLYGGDKASDFERFRGSNSALIFVNEATTLHKQTLEEVLKRLRCGQETIIFDTNPDHPEHYFKTDYIDNIATFKTYKFTTYDNVLLSKGFVETQEKLYKDIPSYKARVLL	9.55556
RBB01780	NC000954	BBN01	408	58	MCDLRKTKLIDKISSLELYKYSIFFRNYIENVAEDCLKNGLVLESADHNVSEVELARLKVQLKNALLNCIISYRFHGIGYVLVKTKDTLIDLEQPVNIELPIGFEYLDYEYVRDLGVDFDHITYKVKSNNKNNSLDAVKIHKSRLIIYENFDYILKRYVPCYTESFLLDIYLFEKIYVEIERRIENHNFLFYKDESLVQLQDALSSATTSLSALTKSSNNDGGSGILSSFLRKQNSNNHSKDISNLRNLNDSLSQ	14.2157
RBB01410	NC000954	BBN02	230	19	MTEKEEKEDLQAQDKEEQQNKADTKVISAQEFEEYMRFKEQANSKSKETSRDLSINERITKELAEVEERERIKKQLLLEAERINEIDTLAKAHLSNHFNKEVLLAKGYTLKDIMQAQRRELVRKFVPIEQIKAIAKVSDISHIDGEMLEQLVSLAKVNIKLRKTASSNFSSVDSVRGNIVVKSEERASLLDSNFVPINFTEFVQAISNTYKQRRIQFYENLKRHKRTSIA	8.26087
RBB01411	NC000954	BBN03	188	15	MSDGITKIKEEFDKKVAEIKALMKNPQQDAGLLRNSVDFRDKNLIYSNSDGVFTSSKDKIENYPAKGYPYKRGVKLSFSADGTTELEVEAGGGDDLYGICTDIDEFTGMATVVPIINNFTGYLTFKKNGQNGVNPGDKLHFNAQGELEKNGGNDKSVNAIALSKVHKLTEELSIVLASVFGNRALKGN	7.97872
RBB01412	NC000954	BBN04	255	15	MALKGKGQAKSPNVHDNPQLGLESEIPVAPRSKRQARQAEEAQAKDPYLDSVKELDDVLLKFKKYSKSMSSIENKVFSSSGGCFKSKNERVNAYSFTYSSFADKIEEYLYDPANSFPYKRGVKLVPKENSIYVEVGADTDMYGICVDVCEFSSTAYVLPITNNFEGYLVTRNPSIKMGEILDINNNGVIIKAGGGPPTAINAYALSDSFTINFAPEDEHQDQARYPKQEYSINLIKVAIFGNRGLEKTVTPEAGG	5.88235
RBB01417	NC000954	BBN07	151	24	MSEQKNLQTQVEAEEELLVTKLHSEVLLLLGIDKLALSRQNFLLHLSLLQAILVTRGIDASSLTYEQIFLLTFYHMGCQLRKQGVVREFEFDRIKKEKFNELELDYYPSSSGGEEGGEGGCGSNKSFCSQPDAFLEKLKRETSTPSCVGVV	15.894
RBB01418	NC000954	BBN08	133	12	MCGGCLMNGVRKRLSDMSFRMINVFKDPKPLKFYKGTVVKLENDSSYQRVFDKNKYTEFAGVIIDIKPQELAILYDSDMSDIQGYSKLYTYQDLNYELKDRISIADLVYFEIFSIDSSIGYFTLVLKEFIWTN	9.02256
RBB01419	NC000954	BBN09	129	11	MDKLEFKMELEIGWFGGRAGIAKMHEKGSSNLPARKHLTKIASSSEFREYINNSYINSKFNLDPKSGMEAIGQAFIRYYENYLLSAQVTPALKANTIKSKFKRGSNTAAIPLVDTAKMLSEITYKVTLE	8.52713
RBB01420	NC000954	BBN10	188	17	MIFTLDMVLNHLTQIFKGFKAYATENNFECDIINTYNHPYLSKITAASSNIIALKFDGTENLFDHNYKAGVFYENALEFSINFQIYIIAIVLNAKDFDANSRMLMLYSMLSDFLHNKAHKYTLPSLQPEYINKINFYIYPTSNMQTVGLINLGTKYSNHAYSASIAFNASVKAIEILKEEYEIAARYN	9.04255
RBB01421	NC000954	BBN11	362	39	MPQDTISVSFIDSRIQTSRPNYYNPLLVYKTAKIKVNKDAASYKILNLTVNNYEKQIETLEKENGNEEDQFGKEKTLLKTAMSNFFNSSEESLKSADLFIYKDKPEELKNYLKVHRHTFVVLINTEGDASDDGLKIYKDDYNKFKMPSTFFVFSTKEQEIKELFKDKGNTEKERNIAVYSNNKDNLHLKFISQYLHQASIFHAVNPYSMPLAATPLVDDTVIGKLRTAKINFYSLLNETGLDGLPAFKEGVDLAG	10.7735
RBB01422	NC000954	BBN12	142	11	MQFYDLREVYFSIGGTQLHSGKLELTSEPTTRAVISSEDKGMPVISLRDPKTITYVFNIEVTLGSHDYILLTELSDEQFYNMDVRKEDKMLDLVFNDRIATKIISNYAIFTEEPSRSYSAEAEKVSFEIRAINCQKTKPNNT	7.74648
RBB01425	NC000954	BBN14	78	11	MSKRNRDIDKAIASLDETRKKYFNLLDEIKNDKYFFPVIMNICSYYSVKKLPYDELLEVNRLAEIKLEKELYELILSK	14.1026
RBB01426	NC000954	BBN15	424	45	MGDKFTIKFKGILDHAATKKAIEQDISKMGKYLKPKKSSLGSTKDIVKNNLSDKKKELSRQSKFESLRERVEKYRLTQTKKLIKQGMGFEKARKEAFRRSLMSDRDKRRLEYKELAKESKAKSKMLAASQGKGLVAKIAIGSALGNIISNAMSKVGGGLLGFAKKSVEEDTKTKRTQLLNKAFYGDPKEKESLLKIIGGMKGFERDLEKEEFLNQASVFKGTLRDLDMLNETNLKNAVEFAAMLKSSGAMSSEDA	10.6132
RBB01429	NC000954	BBN17	316	27	MLLLQYDFKIEFYNVDTSKKSPDGIPFAEEIPKIIINTQDGIHIDISISNVYSNIHTISSKQAKVVLWNLPLDLTDDIKFGDIVKIYYKKFAHEKNFDFIMAGTLGPPMSTDYPGGDFSVDLDVRLLTKSNFFNRELAGKEGKNFKGKTVQEAIESVFPNRNILNMDEKDCLKIIDKDIYATTPKEFIDKIKGTYAHNVIADIGTGLRGYECYLIFTNYIKKGENVHYEALEDYGLEFIPQQEITLGTTLKKNLI	8.5443
RBB01431	NC000954	BBN19	110	21	MDLRLGNNFELVFNNDLSLVDGIEEQKQRFLIFLKTLRGSLSYAPHWGLDYFLLLKLLKINNLHAVKNYFHEISKELNLDLINISTTIQDNKAHISFFFSGDVLNMEFNL	19.0909
RBB01432	NC000954	BBN20	291	29	MSIVFDSDFGILKRTIKDIVRSKREYLRVNYGINIDDNQSSIYNIIASSLALIEEEIINELNLFFSKMKPGGTYWAAIEEHISSKSTTYSAVRTALLNLDEVEYTNIKSAAGKANIYLILKETLLDTSKSNINSSEFKAKLWETLYLTTPSGTLLEGDIEIDGLNSTGQRKSYKISLGKRKYVYMKVKYKLDLKNYLYLNIDSQIRDIYSRIILNNYSDMGISFEYQDFFAPVNEVKGIKFMEISACIKDTDTES	9.96564
RBB01436	NC000954	BBN23	67	13	MDTIKLTELLINLNEIKLIAVMIFVTVLVLGVLILLKPLLKDILTIVIGKIFKNGNGNGKNHIKKRD	19.403
RBB01781	NC000954	BBN24	115	15	MKLSKDNVELGLTSLSTLIDIFSKFEDEFDEIAHKGFFLVYELYSHYKLIYTANMERLESALTPAINAALAPLNEKINQCIDLVNSDEKNLKISNDLKFNQEGKPIYKERTNNAK	13.0435
RBB01438	NC000954	BBN25	111	9	MQNNTIGLGLNLLSSLTNIAKTDTNIDHNYINTFSKVIDFFYKTYISTLKSMETAESTKIFEEIQDILKYNIEIIEAISTDKSKRIITSLKATRNKIMKEYIKILKRGENA	8.10811
RBB01439	NC000954	BBN26	119	17	MKMLKRLHCLLIALLLCCTTIANLPEEPNPPIIPTLKSLAKYETQLSEYVIYLVTFLAKTKVKVNDPNYPEYPYPDLSALKDEHSITAVRHNINIYLEYIKKTKPIAEKVYNKYSQLKM	14.2857
RBB01440	NC000954	BBN27	194	22	MYNMTIRENFMETVSTNIASVTQEQIYKEFIRLGMEQLIAQDLSKRYYHNELTYRDLENLEKQFDIKFDNLISKIDSVKSELNTKIDNVEKNLNLKIDGLDTKIDTVEKNLNLKIDGLDTKIDTVEKNLNVKIDSVKSELNAKIDSVKNELTAKIDNVEKNLMSLSEMLKWVLGIMGAMSITMIAGLIFAFISK	11.3402
RBB01441	NC000954	BBN28	142	16	MKIINILFCLFLLMLNSCNSNDTNTSQTKSRQKRDLTQKEATQEKPKSKEDLLREKLSEDQKTHLDWLKTALTGAGEFDKFLGYDEDKIKGALNHIKSELDKCTGDNSEQQKSTFKEVVKGALGGGIDSFATSASSTCQAQQ	11.2676
RBB01446	NC000954	BBN30	366	35	MQNFPNKTKIPTCHNKHQHKLISLTSTLDFLNKKDKKYTQQNILYCFNENLKRNGLAPTTLRTMQNYLYKLEKVLKVTTNYYQHMGVNCGTEIYYKLKYPKKECYQKINKYFKERKNSRFKSRVNNHFKDNVSKNSSVNSVECLNNKNNNTKEERKIKEIEKYQLRNYFNNCNFKTEEALSILYLNIDKDTKIEAINILKQNEIALIKKFNIKKSCMKEKQKKLKEILHNTRKKLEENGYNPKQLEINLQKVYEN	9.56284
RBB01447	NC000954	BBN31	188	14	MESAMEPIETIKKGKCKVECQNKERFILIEKENGKAMYHTKIMMDIYKFGVYEKKHEFRLSLRALFNGERIVEETHLYPIKEGDKFIGIFYGYRKPIKKPLIKYKINGTRKAYALARAYYMEFRFKAGSVFCYFKGLYRLLDKKRTNNHYNKVLFSMFADLEQQVYKFYGKKYPEQGPLIKWIIKNLK	7.44681
RBB01448	NC000954	BBN32	251	29	MDNKKPKIITIASIKGGVGKSTSALFYGNILAKERHKVLIIDSDPQASITSYFLFKLKEQNVNVENYNLYEVFKQRKYIENCIFTVSNCLDIIPSSLELSVFNSESIPLQDNLLEKRLLTIKSKYDYVIIDTNPSLGHLLNNALVITNYLIIPINSDLWAVESIDLILDAINKVYRNDITPYFLVTGALERQNIDKEIIFNLENRYKENLIGVIPKRDDIKKVLFYRKEFSSKTDYYQEYKKSLDKMLKIK	11.5538
RBB01449	NC000954	BBN33	186	20	MSIKNKMIITKRIDIKENMSKMESLEEIHKEEYLRLKDKLKTLTTDDIYNKIETAKILNAINQKKLYILDGYKNFYSFLADFKIAKSQAYKYIKIVSGVEKGIIDYNFIANNGIEKTIKQLESNNVIKKSRQNPIKPLRFQLKKQESYDFYKKNGKFTGFLLEELLESQTDLINKLLKKYKQLKGY	10.7527
RBB01450	NC000954	BBN34	179	19	MRNLVHRTYDIESIKNEFLNIGFSEEAIDFVFLHNDNYNYEVLKEKIIDVEKNLQKDISSLDTKIDNVEKNLNVKIDNVEKNLNIKIDSVKNELNSKIDSLDTKIDNVEKTLQKDISSLNTKIDSVEKTLQKDIFSLDNKINVLKNELTASNRTIQVILIMGITLAPIIYSIFNKHFLN	10.6145
RBB01451	NC000954	BBN35	441	43	MENLSNNNNPQENIQGELKMISINQQSFTGCEIFEEKSSPIKEKSKLSKIGKKLPGISSQECFRFNRNIDFSVQRNKLDKYGASEVGNILVGGAGLKDLMINRVLKYFDMSLSFEENLYMLKGKELENLGFREFVKAYGDNIDILYKNKYANGVDKYNYFKKMGSSETLVGSTIDGWFINNNGDLELLEIKSSDSNYMSSAIAEDNKNGNFLSSKYFFKYYVQAQIQLACTGLKYCNLFFLIDAAPINCKIKRDE	9.75057
RBB01452	NC000954	BBN36	141	13	MLINKIKQDNRTLRPEIQRWGCYFLCLHYYTSLFKKCEFNAYEINAAYYRFIGLGYIKSNCFIINPCMILNYYGIRSSVRYESLNYLGAANEFEISEVKIDKVNGYHFIATKNKEILYDSLDLKPRGKIFKVTSKRIFRLK	9.21986
RBB01454	NC000954	BBN37	73	8	MDTNNYFNLNNFDTDLMHKFLKDYQNVLNENKILKNSLKISSKPTKKASKPTPKFYLNQKIIKIIEKCVKTLK	10.9589
RBB01455	NC000954	BBN38	186	13	MNKKMKMFIVCAVFILIGACKIHTSYDEQSSGEINHTLYDEQSNGELKLKKIEFSKFTVKIKNKDNNSNWTDLGDLVVRKEENGIDTGLNAGGHSATFFSLKESEVNNFIKAMTKGGSFKTSLYYGYKYEQSSANGIQNKEIITKIESINGAEHIAFLGDKINNGVGGDKTAEYAIPLEVLKKNLK	6.98925
RBB01456	NC000954	BBN39	343	22	MNKKTLIICAVFALIISCKNFATGKDIKQNSEGKIKGFVNKILDPVKDKIASSGTKVDEVAKKLQEEEKEELMQGDDPNGSGINPPPVLPENIHNNALVLKAIEQSDGQQEKKVEEAEAKVEENKEKQENTEENIKEKEIIDEQNKQELAKAKEEEQQKEQKRHQEEQQRKAKAEKEKREREEAEQQKRQQEEEEKRQVDNQIKTLIAKIDEINENIDVIKWQTTVGPQGVIDRITGPVYDDFTNGNNSIRETWE	6.41399
RBB01457	NC000954	BBN40	36	2	MSNSFWHFLNESFDRKHFYIHNNEIYKKITASELFY	5.55556
RBB01458	NC000954	BBN41	186	16	MLKILFIYILSIINMHTNEISNFYDNLSEDLKKSINKLYETEQATQEQKSQMYSSYKAAQEYGIKTGKSTEEIINDIIDPTKKIIKDVLKNKYLIQKYKNSKNMQVDYSDKKGMLKKCLKKLGEYDSMIFLGAVYGILNHIYQKVSKQYQLIMINEFKDILFIRIHNYDKRIFTSDDLIKTIKDFP	8.60215
RBB01459	NC000954	BBN42	188	15	MKRAKRSFNDYVAYFREGSLDDREISVKLGVSRVNVWRMRQKWESGETSVSEDSRVTISEDTFEHLLSQTFRSEVNARKVRSELDLERANLELGFINAFKQYSSVELVSMHTKIENLRAEIDALNKASSKKNKQVVNGEINSLKSELDEYVKECSIREMELYYECMKKLTTAHEAESKSNYKNSKGNK	7.97872
RBB01408	NC000954	BBN43	450	43	MNLYQTKLFTTLQKEYKNKYGVDISQFVKLANSSINFDKFEEKQLTLKQKNVIKSIKKNNEKKIILSGGIASGKTYLACYLFLKSLIENKKLYSSDTNNFIIGNSQRSVEVNVLGQFEKLCKLLKIPYIPRHTNNSYILIDSLRINLYGGDKASDFERFRGSNSALIFVNEATTLHKQTLEEVLKRLRCGQETIIFDTNPDHPEHYFKTDYIDNIATFKIYNFTTYDNVLLSKGFIETQEKLYKDIPSYKARVLL	9.55556
RBB01820	NC000955	BBU01	144	19	MENYQYFFNLFFIFKIIFIYLYIMYKSVKEQQEKGIDHTCRILILTETIFEINLILENYSQKTLLKKYNENLKNKNLPPSNISTMKKYLNQLEKEIKIIAKFYFKNDQSLIYYKLNYTLEKIWLKLIELFYKELKQFIQKNTTT	13.1944
RBB01821	NC000955	BBU02	122	18	MDGVINDTLVARMKKQIKFNKNKLIILVKTLDHMNKELLYSANKTYNYVLIQNNFNEALAKTYQLRVNYKTLLEYLEILEKNPKVILKRPTNKENESFIGLYTLLYPLEDCCTKIYNSHPNI	14.7541
RBB01822	NC000955	BBU03	39	6	MVYYKLVRLYARIDVIISNEVGLREISLKEIVLSPIHLV	15.3846
RBB01823	NC000955	BBU04	380	28	MLISFVKESLPMHKIKTTNNNPRNCYNKVQYKLIVLISTICYLNKTHKKYTQKTILYYFNENLRKNGQTISTLRTMQKYIYRLQKEIKVTTNYYQHMGVNSGTEIYYKLNYPKKDCYHKINQHFKEKKETRFQNRVTNYFNKNSDSKMGSVQCESCNSNKNNIKEERKINEIEKYQVINYFNKCNFSCKEILSILLNLNVDKDTMIKIIKTIKRTDIKAKNKNIYFPKSCSKEKQEKLKKILCNTQKELEKSGYN	7.36842
RBB01824	NC000955	BBU05	262	24	MNKKPNILTIASLKGGVGKSTLTILFSYLLKDLGKKILIVDMDPQNSITSYFSNYVHNVEIYNTYSMLKGGVSFNNCVGKINDHIFIIPAHPILENFNLEPIDYKEIVLELRIEQNISAYEFDYILLDTPPHRDFLVKNALNITDHIIIPVQVERWSIESFTILMNMIENFQIIKKKIYTTSIVENQFIKNRNTLKDIERLLYEKYGSYVKGKIHFSNGIKVFINELIEPSSEESYYKEAKKTLHNILGYINHKN	9.16031
RBB01825	NC000955	BBU06	200	21	MEDIYMSKKNKKKLFLNDRIEHNIIDNLSNLDTNLDKNLMVYKDLKEQLKLNLSNEIDTKIQRMRILYEIKTRKLYKYDGFKSFSQYLKTFVVAKTQAFFYLKLYSKILEGSISIDTIKELGFENIKKHIFKKKSFDFNNNNKSKLDNKNISIRIFMRDKELYEFVKQDIKRASYIFKELFQNRKDVLTDIVTKYDNERN	10.5
RBB01826	NC000955	BBU07	154	12	MIEILKTIKRTEIKAKNKNIHFTKSCSKEKQEKLKEILCNTQKELEKSGCNSEQLETNFQKIYENYKYKPHFIIENHKYSDLSYIKRKLEKSIEIKKENPQKDYESLKINIFHIFIEQLKKEINIETLKPLVKEYLNNQKKIKYTKVFDTYYTR	7.79221
RBB01827	NC000955	BBU08	97	7	MIHITRGDNIKKYLNSHTKVLITKDTFKSYFFRFLWDKKNIVIFDILKVYAQNLYKELINSEKTYNQVVVEIVENKELGYSINHRIIKVSSSKSIYY	7.21649
RBB01828	NC000955	BBU09	106	11	MGIFYFQKECKTMSKAVDEIYCHSCGKTIKKDAEICISCGVRNKQTENYNKLVVFLLCLFLGYLGVHRFYVGKIGTGMLYLFTFGFLYVGALIDLIRIATNKFECK	10.3774
RBB01829	NC000955	BBU10	65	9	MVFLIEQLKKETNIEILKPIIKEYLNNQKKIKYNKIFGIYYLELLEIIKNRKHDLNLEKFSKKVV	13.8462
RBB01830	NC000955	BBU11	330	30	MIKTPIISEDQFKIALKLIKMGEIIVFPTDTVYAIGANIYDEYAVRMINLVKKKSINEPLMLYVDTIEKIKELSSHVPKSAKILMEKFSPGPLTYVLKKSIKIPKFINNNLDTVAIRIPKNKTALNLIRKLKNPLVVSSANLSKRPSSTSFSMALKELNGLVGGIIMPKKNKDSNIGIESTIIEFDSKDNVIILRPGAITKKMIEKVLGSRYKVNYAKETKIDLKKMFSYRLRIPVHTFKRGDNIRKYLKTNTKV	9.09091
RBB01549	NC000956	BB_Q01	89	13	MTKYIAILVARFKKDAEICISCGVRNKQTENYNKLIVFLLCLLFGYLGVHRFYVGKIGTGLLYLFTFGFLYVGVLIDLIRITTNKFKCN	14.6067
RBB01550	NC000956	BB_Q02	30	5	MRKGKIGICLLVIEKSILVGLLMFNKIVIR	16.6667
RBB01551	NC000956	BB_Q03	183	19	MRILVGVFIIAALALLGCYLPDNQEQAVQTFFENSESIDMGSDEIVTEGIFSSLKLYASEHRLLVEIKKTLISLKDPNYRDVPPVRDYNEEYFNKFFLDLGSEQSKDLIKLFGRVKNEQNNKFKSEVYWLYSCISELYSPDIKYSGEEGSPEYDRFMPRPTAYQQYLKVKREIERNTINGKIL	10.3825
RBB01554	NC000956	BB_Q05	250	30	MKYYICVCVFLLLNACNSDFSTNQEDIKYPSDKEKSKSNMEASSKEEDPNKKIKNTLLNDLINLIEIANEHKEKYEKRMQEEPSDQYGILAFQELDLSVGKISEDTPQSKKFRKNTYSPLSAIDVNKLKDLSEIIRNSGQIQGLFNIFNRFGGIFDDSLNHVYSKKDILGGLEILDLDKLKNSFEKLLSIKETFSKMLNQLLLDYKNDKDHIRTETNKLKSHTTALFEQLDKKEDEAYEPKNQIFSISNL	12
RBB01555	NC000956	BB_Q06	161	18	MQIFAQEKLEKGVGDIATVMKYESKKATILAPLLLNIFLSLGIGSFVQGDYIGGGALLGSQVLGGILIMAGYMTGDIGFVTESTATVITGGVLSGIGGLTIAASYITGIIIPFKFANRYNADLKKRLGIALAGLEPNFDIGINGDSNYRLKNPIEYQFTWG	11.1801
RBB01556	NC000956	BB_Q07	245	30	MGKKYNKKELVLNSRTFSHMNKELTNIDNMQDKDLINYNNLKEKLKYNLKDDIDNKIERMKILYEIKKKELYKYDNFSSFEQFIKHFVIAKTQAYLYLKVYEKVLEGAISIDNIKETGFRGLQRQLKENLLNVKKENLSEVNNKKMSIRFFMKNKEFYTFCKEDTKRACYILERLFFTKKEVLSDLINEYEKYKRKKKNKNKYLIFIIYGAIVILGWMMSFVLPQLSSQSKRPFWGGLFSFLLLL	12.2449
RBB01557	NC000956	BB_Q08	253	31	MDRKESNIITIASPKGGVGKTTLTILFSYILKDLSKKVLLIDLDPQNSLSSYFSKYIFNIDKCNSYSLLKKDVYFGQCINKINDFISIIPSHPILENFNSEILNYKDLLLENILNRNITNYNFDYILLDTPPNLGFILKNSLNVTDYIIIPVQVERFSVESLSILMQTINDIKDFRNKSFNISIIENQFLKNRNTFKDVEELLYKEYSFYIKGKIHYYNSVKVLINELLEPSVKETYYEETKNTLENIINLHF	12.253
RBB01558	NC000956	BB_Q09	178	11	MNNFTERFRNLKKKTKKRIFFYKIEEKENKKTYYSIIFKHLIKFEITRKGLRITFQKFNDTGGWNFFNLFPIKEDEKFLGIKYGWDNLEKPFFIIGNNNIKYVVKKAYYIEYVFKKGSIKCYVQSLWTLLRKEKKQTKYYKFTLENIKNMEKTVYEFYNKKIKEEGIINKWIEKNQTL	6.17978
RBB01559	NC000956	BB_Q10	112	10	MIVNESERAYALIAVGGPPPALIITPLLFINYKDFNKHLKYDYQTKDIKEFYLKKLKKYKNKIHFMRQNAHYETDFFKIVGEFKDTYINKWKINQNKTFLFDLLANYKRKKI	8.92857
RBB01560	NC000956	BB_Q12	203	13	MVKPWAIKGVKQMADTTQLLKDYQDKRSKLEKFMKNPQYDAGLLSNSVEFRDKNIQFFASGGTRTSKFDKLENHPFSGYPYKRGIKRVIQEEKADQIHYEPHVEAGGEDDLYGICIDIDEFSKTATIVPITNNFEGYLVAKDSTLKVKDKLVFNKDGALEKVTGAPPNKATINAIALSDAKQISNDVYLIKVAVFGNKAVSKN	6.40394
RBB01561	NC000956	BB_Q13	324	33	MGGFNMELFDENYYAKAVANIIGEVKDPIMYKWFSPDQIEDVDLQMGYQRTVKWDAFLNANPTTIANEVNTISTIGFSSEVVRLNYLKLQYKFRHLKQASEKFYTSDSYLGDINNNLLPFSQAYKLASSEIIKLINHFVLTGTVSIQKDGKNQKRLLPNMYGLLNMPHQVKEEVASGDKDKMDKIFEKIEAGLSKLELGDEFSTPMMVIVDPTTSLKLVKPYAAAQGAASSCEKWEDVLIQTIKAINNREDVYIE	10.1852
RBB01562	NC000956	BB_Q14	153	25	MKMSEQENLQTQVEAEEELLVTKLYSEVLLLLGIDKLALSRQNFLLHLSLLQAILVTRGIDASSLTYEQIFLLTFYHMGCQLRKQGVVREFEFDRIKKEKFNELELDYYPSSSGGEEGGEGGCGSNKNFCSQLDAFLEKLKRETSTPSCVGVV	16.3399
RBB01563	NC000956	BB_Q15	133	12	MCGGCLMNGVRKRLSDMSFRMINVFKDPKPLKFYKGTVVKLENDSSYQRVFDKNKYTEFAGVIIDIKPQELAILYDSDMSDIQGYSKLYTYQDLNYELKDRISIADLVYFEIFSIDSSIGYFTLVLKEFIWTN	9.02256
RBB01566	NC000956	BB_Q17	188	17	MIFTLDMVLNHLTQIFKGFKAYAPENNFECDIINTYNHPYLSKITAASSNIIALKFDGTENLFDHNSRAGVFYENALEFSINFQIYIIAIVLNAKDFDANSRMLMLYSMLSDFLHNKAHKYNLPSLQPDYINKINFYIYPTSNMQTVGLINLGTKYSNHAYSASIAFNASVKATEILKEEYKIAARYN	9.04255
RBB01567	NC000956	BB_Q18	370	42	MPQDTISVSLLDSRIQASRPNYYNPLLVYKTAKIKVNKDAANFITLNLTVNNYEKQIETLEKDNGNGQDQFGKEKTLLKTAMSNFFNSSEESLKSAVLFIYKDKPEELKKYLKVHRHTFVVLINTEGDNSDDGLKIYKDDYDKFKTPSIFFVFSTKEQEIKELFKDKGNTEKERNIAVYSNNKDNLHLKFISQYLHQASIFHAVNPYGMPLAATPLVDDTVIGKLRTAKINFYSLLNETGLDGMPAFKESVDLAG	11.3514
RBB01568	NC000956	BB_Q19	149	12	MLKRGAKMQFYDLREVYFSIGGTQLHSGKLELTSEPTTRAVISSEDKGMPVISLRDPKTITYVFNIEVTLGSHDYILLTELSDEQFYNMDVRKEDKMLDLAFNDRIATKIISNYAIFTEEPSRSYSAEAEKVSFEIRAINCQKTKPNNT	8.05369
RBB01569	NC000956	BB_Q20	151	17	MIMRYKMKILTKNKTYEYPLRVLPVYEWDKVLGFNQSDAVLKLNEVKFLREITSLMISPKFLDEFYVILDQNREFISYYKDYLVAIIYTAQFNTFHLDNNLKKPALVYLSEYENNVGDFVAFDYINENFDYEKVATSLSSITSNSNELVAK	11.2583
RBB02002	NC000956	BB_Q21	78	11	MSKRNRDIDKAIASLDETRKKYFNLLDEIKNDKYFFPVIMNICSYYSVKKLPYDELLEVNRLAEIKLEKELYELILSK	14.1026
RBB01571	NC000956	BB_Q22	431	43	MSDKFTIKFKGILDHAATKKAIEQDISKMEKYLKPKKSSLGSTKDIVKNNLSDKKKELGRQSKFESLRERVEKYRLTQTKKLIKQGMGFEKARKEAFRRSLMSDRDKRRLEYKELAKESKAKSKMLAASQGKGLVAKIAIGSALGNIISNAMSKVGGGLLGFAKKSVEEDTKTKRTKLLNSAFFTDNERNMIMGNKDKNTKGILDGMKGFERDLEKEEFLHQASAFKGTLRDLDMLNETNLKNAVEFAAMLKSSG	9.9768
RBB01572	NC000956	BB_Q23	227	20	MTSNKKIANNAANKIDINNKITNNHDIEKKKIKEKINDIEKKEIREITRIIRDVITQIFALFGADNFLVLFPRMDLKGFGYIPQLFFIKPKNELITRTYNTSCSKRPVINYYDRKAEYVSYNPVMTGEHISLNGGILTSLYKDMLSLLKMTVFGNTMLRFDAHLVKEQLANRIQAQVPFSIYSPTFGLKELAVITSLSFKDTPFIDEVEVSLSIEIVKTFALEKYKG	8.81057
RBB01573	NC000956	BB_Q24	316	26	MLLLQYDFKIEFYNVDTSKKSIDRIPFAEEIPKIIINTQDGIHIDISISNVYSNIHTISSKQAKVVLWNLPLDFTDDIKFGDIVKIYYKKFAHEKNFDFIMAGTLGPPMSTDYPGGDFSVDLDVRLLTKSNFFNRKLAGKEGKNFKGKTVQEAIESVFPNRNILNMDEKDCLKIIDKDIYATTPKEFIDKIKGTYVHNVIADIGTGLRGYECYLIFTNYIKKGENVHYEALEDYGLEFIPQQEITLGTTLKKNLI	8.22785
RBB01574	NC000956	BB_Q25	184	16	MNEDYEIYRMNQRLYGQALAQEDLKNWIYSNIFIIKIGTVKEFKHQTQEAIVTIPEFEDLEIHTKNISNISLELSKGDCVLLLQSSINIFDKNNDIHFDKHHFYILSAISPKTLNLISDTVKIKANNNIEIANQTTSLKTILKNIVSAIEGIKVVPAQGGPAIESVSLKIATTKINSDINSLFK	8.69565
RBB01575	NC000956	BB_Q26	110	21	MDLRLGNNFELVFNNDLSLVDGIDEQKQRFLIFLNTLRGSLSYAPHWGLDYFLLLKLLKINNLHAVKNYFHEISKELNLDLINISTTIQDNKAHISFFFSGDVLNMEFNL	19.0909
RBB01576	NC000956	BB_Q27	291	28	MSIVFDSDFGILKRTIKDIVRSKREYLRVNYGINIDDNQSSIYNIIASSLALIEEEIINKLNLFFSKMKPGGTYWAAIEEHISSKSTTYSAVRTALLNLDGVEHTNIKSAAGKANIYLILKETLLDDSKSNINSPKFKAKLWETLYLTTPSGTLLEGDIEIDGLNSTGQRKSYKISLGKRKYVYMKVKYKLDLKNYLYLNIDSQIRDIYSRIISNNYSDMGISFEYQDFFAPVNEVKGIKFMEISACIKDTDTES	9.62199
RBB01577	NC000956	BB_Q28	201	16	MKIPNLFKNTEIHKFIRTETEYAQALLNELKSLNSNFISINVIENIKSRYIAIWISQVLSIFYAKTQTLQSITSNINSVIFALRHIGTDESFRLIFKTFLNVDIEVTTPEAGVIDISLKGVIKTNFTTFISPSTKKGKRLKKIILREKKPGYAASKKALVFNSLPKGYDHSIYAFIKGIIPIGRVLKINNTDGNNIITFNN	7.9602
RBB01578	NC000956	BB_Q29	271	26	MADDQEKLLIDEEETVQIKDLNKVTTVNDTDLLLLDNGAASSNAITFKNFLDASKDKIFKGEGLDYFKQIIKSTIAEELAADKDFVEKIYAKITDKLINNDSTNISNLFSKIKSRLTDSISSATLSKSDDLLIMPSSDTIQKTPVPKHILGVPSNFTYGSITRSTTLYPSDYENKAISINMEDNDDVTLIFYKNYDNDPIYLDIEIQVKINDNRMQKKSLKLMYSDEITYNWVYEITGPRGLFTRTPIYNGWYIQ	9.5941
RBB01579	NC000956	BB_Q30	67	13	MDTIKLTELLINLNEIKLIAVMIFVTVLVLGVLILLKPLLKDILTIVIGKIFKNGNGNGKNHIKKRD	19.403
RBB01782	NC000956	BB_Q31	115	15	MKLSKDNVELGLTSLSTLIDIFSKFEDEFDEIAHKGFFLVYELYSHYKLIYTANMERLESALTPAINKALAPLNEKINQCIDLVNSDEKNLKISNDLKFNQEGKPIYKERTNNAK	13.0435
RBB01581	NC000956	BB_Q32	111	9	MQNNTIGLGLNLLSSLTNIAKTDTNIDHNYINTFSKVIDFFYKTYISTLKSMETAESTKIFEEIQDILKYNIEIIEAISTDKSKRIITSLKATRNKIMKEYIKILKRGENA	8.10811
RBB01582	NC000956	BB_Q33	119	17	MKMLKRLHCLLIALLLCCTTIANLPEEPKPPIIPTLKSLAKYETQLSEYVMYLVTFLAKTKVKVNDPNYPEYPYPDLSTLKDEHSITAVRHNINIYLEYIKKTKPIAEKVYNKYSQLKM	14.2857
RBB01583	NC000956	BB_Q34	238	26	MTIRENFMETVSTNIASVTQEQIYKEFIRLGMEQLIAQDLSKRYYHNELTYRDLENLEKQFDIKFDNLIFKIDSVEKNLQKDISNLDVKIDTVEKNLNAKIDGVEKNLNAKIDGVEKNLNAKIDSVEKNLNLKIDSLDTKIDTVEKNLQKDISNLDTKIDTVEKNLNVKIDTVKSELNTKIDNVEKNLQKDISNLDAKIDNVEKNLMSLTEMLKWVLGIMGAMSITMIAGLIFAFISK	10.9244
RBB01584	NC000956	BB_Q35	203	19	MKIINILFCISLLLLNSCNSNDNDTLKNNAQQTKSRKKRDLSQEELPQQEKITLTSDEEKMFTSLINVFKYTIEKLNNEIQGCMNGNKSKCNDFFDWLSEDIQKQKELAGAFTKVYNFLKSKAQNETFDTYIKGAIDCKKNTPQDCNKNNKYGDGDNLIEQYFRGVANDMSNRNSNEEIYQYLKDELLKEDNHYAGLTANWQN	9.35961
RBB02003	NC000956	BB_Q36	30	4	MLVLQLIGKTKNISQSKIKTLIIIPIAAPK	13.3333
RBB01586	NC000956	BB_Q37	315	28	MENLSNNNNQEIQNNIQAEIDFLNDMDTLRMNLPLIDKSLKGYGYKYQDFNVIVEVIQNVIKNHNLKLGFWQFPTFVYGKNGEVPVVRTTFYSKSTGYKESLDTLIHTDKLQWNGENGSKNLNTMPQLVGAAITYFKRYALVAYLDIKSEFDTDAAPIYNNHENENSMSNKQVSVNQKQEQKKDINQEKNQLNTFNKNLKSGKAYCYEIFRDALFNIKNWVNEGEEKNNINALIRALCTDNDDALEDLFEKNAEL	8.88889
RBB01587	NC000956	BB_Q38	365	35	MKDFPNITKIPTCHNKHQHKLISLTSTLDYLNKKDKKYTQQNILYCFNENLKRNGLAPTTLRTMQNYLYKLEKVLKVTTNYYQHMGVNCGTEIYYKLKYPKKECYQKINKYFKEQKNSRFKSRVNKHFKDNVSKNSSVNSVGCLSNKNNIKEERKIKEIEKYQLRNYFNNCNFKTEEALSILYLNIDKDTKIEAINILKQNEIALIKKFNIKKSCMKEKQKKLKEILYNTRKKLEENGYNPKQLEINLQKVYENY	9.58904
RBB01588	NC000956	BB_Q39	188	15	MENALEPIETVEKGKCKVECQNKERFILIEKENGKAMYHTKIMMDIYKFGVYEKKHEFRLSLRALFNGERIVEETHLYPIKEGDKFIGIFYGYRKPIKKPLIKYQINGARKAYALARAYYMEFRFKAGSVFCYFKGLYRLLDKKRTNNHYNKVLFSMFTDLEQQVYKFYGKKYPEQGPLIKWIIKNLK	7.97872
RBB01589	NC000956	BB_Q40	251	30	MDNKKPKIITIASIKGGVGKSTSAIIMATLLAKEHKVLLIDMDTQASTTSYFYKEILNQNIDIVKINVYRVLKEKIDINDSIVKIKENLDLIPSYLTLNKFLSESIPLKELRLQNNLEFLKRRYHYVIIDTNPSLDYTLSNALMTSNCIIVPMTAEKWAVESLELLEFHMNNLKIKIPIFLVITRFKKNNTHKQLLQHVESKTGFLGFIHEREDLNKKIAKNEEFDMTKDYINEYKGVLSRFLIVYDEYVK	11.9522
RBB01590	NC000956	BB_Q41	186	18	MEIELNERVISRATDPDGEKKLITKEEIFAHYNDLKNRLKTNIKKKIFYKVESIRILKEIKDNEYYKLDGYKSFDAFIKDYQLARTQVYIYLKLAKALQAGILNEDYIIENGIYNSLDKIESQETPIVKKSKQNPIKPLRFQLKKQESYDFYKSNAKFTGFMLDKLFSDGKEIIKKLMKEYKELKG	9.67742
RBB01591	NC000956	BB_Q42	178	23	MNSLTYRTYNIESIKNEFLKIGFSEEAIDFVFLHNDNYNFEFLKEKLINVEKNLQKDISNLDIKIDTVEKNLNTKIDNVEKNLNTKIDNVEKNLNLKIDNLDSKIDTVEKNLNTKIDNVEKNLNLKMDGLNIKIDNVEKSLNQKLSMGNRLVHFMIITAAILGPILNALFMKYLQGGK	12.9213
RBB01592	NC000956	BB_Q43	455	44	MLYTYIFYYKRSKKMENLSNNNNPQENIQGELKMISINQQSFTGCEIFEEKSSPIKEKSKLSKIGKKLPGISSQECFRFNRNIDFSVQRNKLDKYGASEVGNILVGGAGLKDLMINRVLKYFNMSLPFEENLYMLKGKELENLGFREFVKAYGDNIDILYKNKYANGVDKYNYFKKMGSSETLVGSTIDGWFINNNGDLELLEIKSSDSNYMSSAIAEYNKNGNFLSSKYFFKYYIQAQMQLACTGLEYCNLFFL	9.67033
RBB01593	NC000956	BB_Q44	141	15	MLINKIKQDNRTLRLEIQKWGCYFLCLHYYTSLFKKREFSAYEINAAYYRFIGLGYIKSNCFIINLCMILNYYGIRSSVRYESLNYLGAANEFEISEVKIDKVNGYHFIATKNKEILYDSLDLKPRGKIFKVTSKRIFKLK	10.6383
RBB01594	NC000956	BB_Q45	258	28	MDMNNYLNLNNFNIDFMLKLLQDHQKLINENKILKNSLKISSKPTKKASKPTPKFYLTPKIGKLIEKCIKTLKQADPISGWFLHLLAISGCRGTELQKVKMQDISTFLSKNGKTLYNIKVNVAKKRNVTCIREIVINSEEFEAIQTAHKNHFNEKNLDTRRTYFFQKSKHKFKDNQISIIHISNKFKNLLKKSGFRVNKSLHLCRNLFISNLKSNGYNSFQIKELMKYSSTNEIDNIYGLSSANKIQAYECAKKC	10.8527
RBB01595	NC000956	BB_Q46	31	3	MIKNVIYILPKTKKFSQIVWLLIACKIWIVG	9.67742
RBB01596	NC000956	BB_Q47	345	21	MNKKMKIFIICAVFVLISSCKIDATGKDATGKDATGKDATGKDATGKNAEQNIKGKVQGFLEKILDPVKDKIASNGPIADELAKKLQEEEKVNNGEEENDKAVFLGEESKEDEEENEQAVNLEEKNAEEDKKVVNLEEKELEVKKETEEDEDKEEIEKQKQEVEKAQERKQRQEEKKRKKQEQQEEKKRKRQEQRKERRAKNKIKKLADKIDEISWNIDGIESQTSVKPKAVIDKITGPVYDYFTDDNKKAIYKT	6.08696
RBB01597	NC000956	BB_Q48	197	26	MQKLLLKMLFIYILSRAMTYTNEISDFDDNLYKKTKKEIDKLINKLYLTSQITLKQKRQIYSAVERMQKYVIKTGKSVLLESEKEFVKDTLKRKNLIKKFKSFKVDFSYKERMLEKCLERLGEDKSIEFLIFVYQILNGIREKVLELDFQIDAIEEFRDILFLSIHYYDKRLFTSKNLMNEMKDFSEKVELFYSNMQ	13.198
RBB01598	NC000956	BB_Q49	188	15	MKKVKRPFDDYVVYFREGSLNDREIAKKLGVSKVNVWRMRQKWESGESIVNQDARVTISEDTLEHLLSQTFRSEVNARKVISELDIECANLKLGFIRAFKQYSSVELTGMRTKIENLRAEIDALNKASSKKNKQFVNGEINSLKSELDEYIKECSTREMELYYECMKKLTTANEAESKSNYKNSKGHK	7.97872
RBB01599	NC000956	BB_Q50	450	42	MNLYQTKLFTILQKEYKNKYGVDISQFVKLTNSSINFDKFEEEQLTLKQKNVIKSIKKNNEKKIILSGGIASGKTYLACYLFIKSLIENKKLYSSDTNNFIIGNSQRSVEVNVLGQFEKLCKLLKIPYIPRHTNNSYILIDSLRINLHGGDKASDFERFRGSNSALIFVNEATTLHKQTLEEVLKRLRCGQETIIFDTNPDHPEHYFKTDYIDNIATFKTYNFTTYDNVLLSKGFIETQEKLYKDIPSYKARVLL	9.33333
RBB01603	NC000956	BB_Q52	230	19	MPEKEEKEDLQAQDKEEQQNKADTKVISAQEFEEYMRFKEQANSKSKETSRDLSINERITKELTEVEERERIEKQLLLEAERINEIDTLAKTHLSNHFNKEVLLAKGHTLKDIMQAQRRELVRKFVPIEQIKAIAKVSDISHIDGEILEQLVSLAKVNIKLRKNASSNSSSVDSIKGNIAIKSEERASLLNSNFVPINFTEFVQAISNTYKQRRIQFYENLKRHKRTSIA	8.26087
RBB01604	NC000956	BB_Q53	188	15	MSDGITKIKEEFDKKVAEIKALMKNPQQDAGLLSNSIDFRDKNLIYSNSDGVFTSSKDKIENYPAKGYPYKRGVKLSFSADGTTELEVEAGGGDDLYGICTDIDEFTGMATVVPITNNFTGYLTFKKNGQNGVNPGDKLHFNAQGELEKNGGNDKSVNAIALSKVHKLTEELSIVLASVFGNRALKGN	7.97872
RBB01605	NC000956	BB_Q54	248	24	MALKGKGQAKSPNVDDNPQLGLESEIPAAPRSKRQTRQAEEVQAKDPYLDSVKELDDVLLKFKKYSKSMSSIENRVFSSSGGCFKLKNERVNAYSFTCSSFADKIEEYLYDPANSFPYKRGVKLVPKENSIYVEVGADTDMYGICVDVCEFSSTAYVLPITNNFEGYLVTRNPSIKMGEILDKSAFFRVFSGDCVHATIFFIFSKREFLEFLLLFFINFLLYTVTFLDFNFSLFDFIFLDNSSLILEK	9.67742
RBB01606	NC000956	BB_Q56	46	8	MKIFFIFLDILYFLAYNICIDSYIINYELSIPCKRPLAKANGLLLY	17.3913
RBB01607	NC000956	BB_Q57	135	13	MGKADRLRKMQKILDEILKRIATVKSAGSIEEITLAHGCERFVSNKPTYIPNLGVMSSEFGQPELVRITPAPIDANLCKLEAKIISEEITKLQKTQSSTVVNNFYYNFYGDVLDAEKLVRMLKSKEHLMTFRMAE	9.62963
RBB01608	NC000956	BB_Q58	32	3	MKKEKLSELDDVYTKEIKFLKQAQSKGQISGE	9.375
RBB01609	NC000956	BB_Q59	170	16	MLLPAKERASAEEKMASDIQLMYKKFVNEHKSQFEKLNETIRNSLKQMAEKAKDTSKSLYDRMLDGLKAFMKDLSVSCNFLNQDMGESIGEAIHDGHWGEVLEKMSKQMYETWKSGLKAAEKILGPWGEAVAELITALTDFIWGIFKGHEKARIKAVEKNGTKIWRNLKN	9.41176
RBB01610	NC000956	BB_Q61	41	2	MVNKRNRCTGQIINNTKAQKYKSKFAFFGGVNLDKNRLVSI	4.87805
RBB01611	NC000956	BB_Q62	124	19	MRIKVSFLVNFELNVVLFFIASKNASLASFTLRIFAKGGAISYCSQAFSKFDKILESLKALTSVCLSACFQAFVKLLSASASRFSKSSRDIMSGNFFHQPLTVHILLKILLQVLCHFLAKIQEL	15.3226
RBB01612	NC000956	BB_Q64	75	8	MVPPFINAVLSKFGLSSNWCYKPVKPISQKEQAKIDEKHAKTLATYVELLSKAKEMGNDSLYLKIQDEMNQYLQI	10.6667
RBB01613	NC000956	BB_Q66	31	3	MYFLEPSQSINLIEKKESTKKENRIIISLGV	9.67742
RBB01614	NC000956	BB_Q67	1098	111	MILNYISFIFIKMNNNESLFKKAKEYIANLKSTKLEEKTEYSNRTHLENLLNDFNKINQNSSIAIQHEPRRSKEGFGSPDYIVRHNITQGTIGCIEVKKVEQNLDEILKSSQIEKYKNITRSILLTNYIEFIWIKDKEIKLRGSLLTKEELYSEDTKLDKNKLTKIINILFEFFNSHFEKIKSIEALASLLASKTKSLKEEIEVNLKENKEKLNLDIDESELGELNVLVSTCRILKKSIYSDDFNISEFSDSIAQ	10.1093
RBB01615	NC000956	BB_Q68	105	20	MDKDNSLDNEPFMIINLEKLTSEDFEYLKKFSRNSLNIEEARSFTLEKKYTDKFLVYLKKRLRIQAMSFLNFLKLKLTLIRKIQMKYLRILLKTLLVCLMKKSCY	19.0476
RBB01616	NC000956	BB_Q70	34	3	MKLGKFLYQCIVSKKIQTHKDGLKIEAKKKTVFY	8.82353
RBB01618	NC000956	BB_Q72	38	6	MTLDGFNLIKFELNVLFIIPVKTLSAEIIQEFLSQKEY	15.7895
RBB01620	NC000956	BB_Q76	32	3	MLLKTQRIKLDKWGKYIEGKFYFYNKVNGMYK	9.375
RBB01622	NC000956	BB_Q78	33	4	MNVWGKVLMIRYVVNLEGNYHINQGGTNLLCIK	12.1212
RBB01625	NC000956	BB_Q82	64	7	MKIEKQVDRKITINEIINENGKKTKKLLEIQKDNISLLKNEFNMVKVLRLKFNENSTNSTLKST	10.9375
RBB01626	NC000956	BB_Q83	38	4	MFITIKLIILYIRFKIFLKKKFVINILVKININQNKKI	10.5263
RBB01627	NC000956	BB_Q84	51	7	MNKKLFHSANKNYAYSLIRSKFNKALAKTNQHEVDSKTLLEYLEILEKIQK	13.7255
RBB01783	NC000956	BB_Q85	118	14	MEKFLKEILSMNSKNRLSSHLIILIYTLNNIDLNSKNIGYYSRGFIRRAFTFNIDRYCNTSKDIEIDIDLLIKYLDFLENNLKIITNKYKVEKNIFKLYYIINYPLKICYTKIMNYYK	11.8644
RBB02004	NC000956	BB_Q86	34	3	MNKYLDILEKTKTIVKLSFKNQSKYMIYYKINPP	8.82353
RBB02005	NC000956	BB_Q87	49	5	MKKNQKNKCSEIEKTQLEIINNQSEIEKQLHQLEIEFTGVCLLYVTIHY	10.2041
RBB01631	NC000956	BB_Q88	157	9	MSRQTNIQFSNEIQALKDTRSTIITNQNDNINSTINYPPYIQTILKIEKQVDGNIIINGMTKESGTETKKLLEIPNGNISRLKDAIQYGGSFRAKDVRENQTQKENNKDSHIHVDDFKEYIHLIMPSINNNADSSSSYYYTNYIINGDNLLRIISNL	5.73248
RBB02006	NC000956	BB_Q89	64	6	MNKLLIFIILLVFSCNLSNSDQNNPLNMSNKEKISEYQINESSNKYSIFKRNSSVKRYTFNHYY	9.375
RBB01725	NC000957	BB_T01	147	16	MGNYQYFFNLFFIFKIIFIYLYIMYKAIKEQQEIEIDHACRILILTATIFEINSIFENYYQKTLLKKYNENLKNKNLPPSNISTMKKYLNQLEKEIKIIAKFYFKNDQSLIYCKLNYTLEKICLKLIKFYKKFYKELKQFTQKNITT	10.8844
RBB01726	NC000957	BB_T02	117	15	MEKSLKEILGMNSKNKLSSHLIILIYTLNNINLNLNIEYYNRGFIRRAFTFNVDRYCNTSKDIEIDIDLLIKYLDILENNLKIIANKYKVEKNIFKLYYIINYPLKICYTKIRNYYK	12.8205
RBB01727	NC000957	BB_T03	122	17	MNGIINDTLVARITKQIKFAKNKLIILVKTLDHMNQELFYSENKDYTHLLIKSKFNLALAKTTQHEVNYKTLLEYLEILEKNPKVIVKCPTNKENESFIGRYTLLYPLEVCCTKIYNLHPNI	13.9344
RBB01728	NC000957	BB_T04	368	30	MNSKTTNKTNRNCYNKVQHKLIVLISTICYLNKTHKKYTQKTILYYFNENLRKNGQTISTLRTMQKYIYRLQKEIKVTTNYYQHMGVNSGTEIYYKLNYPKKDCYHKINQHFKEKKEERYQNRVANYFNKNSDSKMGSVQLGECNNNNNNIKEERKINEIEKYQVIKYFNKCDFSCKEILPVLLTLNIDKENIIKIIKILKITEINSKNKNIRPTKSCIKKKQEKLKGILCNTQKELEENGYNPKQLEINFQKIY	8.15217
RBB01729	NC000957	BB_T06	330	30	MIKTPIISEDQFKIALKLIKMGEIIVFPTDTVYAIGANIYDEYAVRMINLVKKKSINEPLMLYVDTIEKIKELSSHVPKSAKILMEKFSPGPLTYVLKKSIKIPKFINNNLDTVAIRIPKNKTALNLIRKLKNPLVVSSANLSKRPSSTSFSMALKELNGLVGGIIMPKKNKDSNIGIESTIIEFDSKDNVIILRPGAITKKMIEKVLGSRYKVNYAKETKIDLKKMFSYRLRIPVHTFKRGDNIRKYLKTNTKV	9.09091
RBB01730	NC000957	BB_T07	143	22	MENIFEYLKLNAVEICVLKDIKKVIYKFYESILDIENDAETINILSPXKSQNILNEFFFNLGPKKSKELINLFRKIKVKLGDNVFENKVFIFYLCLDDVDFFKLLYVLDKSNFDDYLILIYEKFLAIRKDLKLILNNYGSNNL	15.3846
RBB01011	NC001849	BBD01	157	9	MSRQTNIQFSNEIQALKDTRSTIITNQNDNINSTINYPPYIQTILKIEKQVDGNIIINGMTKESGTETKKLLEIPNGNISRLKDAIQYGGSFRAKDVRENQTQKENNKDSHIHVDNFKEYIHLIMPSINNNADSSSSYYYTNYIINGDNLLRIISNL	5.73248
RBB02007	NC001849	BBD02	49	5	MKKNQKNKCSEIEKTQLEIINNQSEIEKQLHQLEIEFTGVCLLYVTIHY	10.2041
RBB02008	NC001849	BBD03	34	3	MNKYLDILEKTKTIVKLSFKNQSKYMIYYKINPP	8.82353
RBB01755	NC001849	BBD04	118	14	MEKFLKEILSMNSKNRLSSHLIILIYTLNNIDLNSKNIGYYSRGFIRRAFTFNIDRYCNTSKDIEIDIDLLIKYLDFLENNLKIITNKYKVEKNIFKLYYIINYPLKICYTKIMNYYK	11.8644
RBB01015	NC001849	BBD05	51	7	MNKKLFHSANKNYAYSLIRSKFNKALAKTNQHEVDSKTLLEYLEILEKIQK	13.7255
RBB01016	NC001849	BBD06	154	8	MQKYIYRLQKEIKVTTNYYQHMGVNSGTEIYYKLNYPKKDCYHKINQHFKEKKEKRFQNRVANYFNKNSDTKMGSVQLENCNNNIKEERKINEIEKYQVIKHFNKCDFLCKEIISILLTLNIDKENMIKIIKILKITEIKSKNKNIRFTKSCIA	5.19481
RBB01017	NC001849	BBD07	38	5	MSIKYSPFLKLKEFIINIYFIPYILLNKPLIFKGFSFY	13.1579
RBB01018	NC001849	BBD08	32	4	MPIFMANYKNIAIENYKLKLYKKECLERVLMI	12.5
RBB01019	NC001849	BBD09	227	21	MKNKTFIFLIFLIKNLAIYAQNINYEFKQAKIKNLKGIFINYKVYLAENLAINNVKTLNHISTFKINLVIDKKIATSIKNEQDVIRAGNECGIFLEFQINNRIYYTKFSSIKYILQAIESFAKIKNTINNLEIKNLEGNGIFLYKNGHSYNLKTDFQETAIFVNFLGFKDNTGRPYFIFYYDNIDDKDKNLKTILISFEEFHNGIREGLFLLRNEKAILEFINFSKD	9.2511
RBB01020	NC001849	BBD10	192	11	MNSKFILKYFILAFFLVSCQTYQIAYDRFSQVLDSQYDIGVNYSRDGIFKSVISIKYDKLKNKREYFILVRVESRNSSQIKPEKIITDTRFEAKGELVSEDSKRVVYYNDFYDSYFPYDYTTVITEKNIKVEIYKFIISESEFIRFVALGNDNIAAFRIYAFRNDVIVSFNKIPFKKFLDDFNSKVKLLGGS	5.72917
RBB01021	NC001849	BBD11	317	42	MYTDPRSIINTYFVKNKKIFIINPIAFKFELNFEKIIQTNSKENIALKTFKGGIISLQLRSNELSKLPQDILKGKLEFYINYVSEEKLKIVYDMMVVKVYTIDLKAINKDEIYLIELKILGSIYRKENIENAFIPIIKNNNTYLFENKANNQKVNLLLKGIDKTIELPFLTKISYSNIKTLNTADIKTNENLNTNTKTTNRMLLNLSTKIYEELVLTNSNQIKTINNKQKILKTLRSFIENENGLGGKIKLIFLE	13.2492
RBB02009	NC001849	BBD12	43	6	MLVSRMLGYMLNTFVRVFVKSLLDYVAWADCSNLSFQKKITIM	13.9535
RBB01023	NC001849	BBD13	108	11	MLSINGVRLYSLKEFQNILEDSYNLSISKNTISKKSKILKCAIHVDNRPYLLEDFCTYFLMDFRRPKPITNSMKETIQLRIEQAKKIMSRKSTKHEIQIASKKMGHIL	10.1852
RBB01024	NC001849	BBD14	370	25	MIIKIKNNVNTNFNNLITLEEIIKYNQKNASSNLIELKRSRLKSYLTKKRAIYQRILKVCWAIDLKNKQYYKSNKLKTYSTIEIHNIVNKCLAKDNKKISIRTLEYDISFLNQILLIKTKLKHLGKDNGSFAFYIQNKNLWKHRFIIIQEAINKEIKEYLKDKKIVSDFFKEINNTINKNNIRNIKPKSSIADESIADVIPKGIKGINKIENSIEKNNGKINKISYKEYIANKLVEVHKIEKMQITKILKISNNE	6.75676
RBB01025	NC001849	BBD15	140	16	MKNKLSVYTTIMLNFKFLKCVYLCFMVFVRLILIIKFRGKKFMNRKFVISLLFIILTFLLILGCDLSINNDRNKIDGASHFKKKYMDNLNYQCLSKKESEAKNSQIKLDENNNKNHFYSSRVSNVSNYYDRTHISCKKND	11.4286
RBB01026	NC001849	BBD16	31	8	MDLNLDFYHLELQLPKGQLVSLNFRVVFLIP	25.8065
RBB01027	NC001849	BBD17	31	4	MVNTVLLNSLESCHEINRGFVSIIFDLEIVI	12.9032
RBB01028	NC001849	BBD18	220	13	MQKEITINYNEYTIGGIKGTFFGNSQYEANYRAKINGFIIDFFKIPISLKKKYELNIKALSDPNFSSTNIAMNCINTFKLIVDIVNMQTGENYDYDTFITKTDTEKMLKYGTKIIAALARHFDEQNKTNFNESYYEWEKGWIDKKWINYEPTAEEIKEIQIMNQKLNPLKLKHRKKNLNNGQIRLLQAINKIEDQSQQQATKSNSKTKKLKGNHGEKTKI	5.90909
RBB01029	NC001849	BBD19	37	2	MINEFYFYHNLNFFNKSSFFYKEHKISIIWQREGWHL	5.40541
RBB01031	NC001849	BBD21	246	32	MKKIAFHIQKGGVGKTTLSGNIASYLSKTKKVILVDCDIQQASSSTWFLNHEILKLDIKDFLLKKMDVDQVVRQIQKNFYILPCVPSGTFRRDVQHELQDFPYLIDDFCLELEKLGFEFAIFDLSPSFELWERRIILAMCEVITPLTPEFLSLEGINIFKEEFESLLKSYRKKVKHEKIICNMLNKSFKRHNLHLRQFKTFGYDLYEVGQDAKIAESQLYKKSIFDYYPESRSVLELSRLGDALCL	13.0081
RBB01032	NC001849	BBD22	89	5	MPISKEVNLEEIIKQNVSKSKFAFRDNDVISNNIPNVKPIRSKMTIKQISVGLKYEYWIEFYSILDKKGLTASGFIRTLIMEYIEASKK	5.61798
RBB01034	NC001849	BBD24	76	12	MTAIIVYSCLTMCVIYFHLQLKTFFTKLIRFCKKCFDIFLLLIEMLKLIFYLLIINNKFYIFIIISIALITINTMI	15.7895
RBB01035	NC001849	BBD25	52	10	MHVIILIFESVFKCLFNYVIFLKNFHTKNFFVSSFLLILLHLMGILFFSSRL	19.2308
RBB01036	NC001850	BBE01	33	5	MLKVFKIDNLDKRVVFEFETKDLVALVMNLKPD	15.1515
RBB01037	NC001850	BBE02	1277	127	MKTNDIVKTNNPNISLYKQLSKDFIKKENINKLKDFFILIKNKLFSIDDNSTEANIESLLKYIFEELNYSVEQQKAGQIEGVESRVDILLFENDKDKASFNNKLKEAKKNNEPIPIEDILIIAEVKRPTFSFDAKDKLKESEDQLYRYLNQYQKHYGILSNGKVWRLYDKSKVLYGEKRYIEFNFXKIEEKEEYKEQEWFVLFIYLIRKERYLKTSNVIEVEKEQIAKEKEIIQKTLKEILYERPDDSIVFKIAK	9.94518
RBB01038	NC001850	BBE03	64	6	MPKNNKEFSIYNFYEILVDMNLPINRFVLFLNILFDDINRIISSKEKTIISRPNKASGNTCLNK	9.375
RBB01039	NC001850	BBE04	46	2	MKNPKSNKSKLNIITAILASIYISCAPIGKVNTKPNSDTNPENNQN	4.34783
RBB01040	NC001850	BBE05	50	3	MGKEVPIVKIIAFKSTKGVEEKYKVKSPKLISEVLNIDFYQYKISIALIR	6
RBB01041	NC001850	BBE06	49	6	MRFLNIIKSLEFFVMSCNDIFTKKGTLSNLKLSAVERCILDDMEIVIMN	12.2449
RBB01042	NC001850	BBE07	57	2	MGLIVSGDQFIDLKYMNKIIKNFKDVIVIEMEGVVIGHVAHTFNVYFIVIGPYGYFK	3.50877
RBB02010	NC001850	BBE08	48	6	MQKNVYCFIIFVLISSCNNYANDKGLKRVKEYLEKEAKVFLCLSNFVL	12.5
RBB01044	NC001850	BBE09	287	26	MQKDIYISNIFLYIPLFYSCFLTPPKSLKINSIKTEVFDFKIIEEGDITKYNKNPIKESNNNICLTFKEPELNEIKEGEVFEILANGYVTWAKSGDLRDIKDKNNNLIEDLRELKYSYIFSPIRFKTYSLLTFSYTNYSINDNNYKIFGQEVPIAKIIAFESTEEFEKKYEIKSLKLNSEESNIDFEQNRTGFAKINLKETSREPQYIYSYNFGVFDNSLADYFKLFYKKSKCNYMPAYLTIKDKQTNKDKTYEI	9.05923
RBB01045	NC001850	BBE10	32	6	MLKKLLKIFVLISTKRKKGEDNLLWFFQYQYF	18.75
RBB01046	NC001850	BBE11	44	6	MGILMCEFFKKEKDLIGKIIEKQKNLNVSRDNLKNMHKLVSKSL	13.6364
RBB01047	NC001850	BBE12	41	3	MCFLIIINKEIFKFEIIIVTHNKNNMVRGRYIVALKKVLAI	7.31707
RBB01048	NC001850	BBE13	31	3	MSIIEGHLFYKVSEAQKSLKTSLIIKSQKAI	9.67742
RBB01049	NC001850	BBE14	71	11	MQFKKTYPLILKTENFLLYATEIKFLTTIIFIISAFFLKFLLSQKGNNKTNNLEEVANLLFKNFKIFCNAF	15.493
RBB02011	NC001850	BBE15	45	7	MISGLAEYNFLRNILVIGLDFHLRKEKFIYLCKSNLEFKMHCKKF	15.5556
RBB01051	NC001850	BBE16	206	21	MGKILFFGLLLICIFLGFFFYKQKENNVIYNKIVEKFDDNVFVDETYTYLFKDSNLKELVFIKSQLIIPELKHKKMIKATGYRADAYKALSTVYRFDFKVHDNKILGFKSVIFEGFEDAKVSKHENNLPSEKWQQLKDFNIGDPNINEKFFHLEFPFVVKNTLCVTISKGFFKKIKKLKRLKIMLISNEDREYKIDIENFLPKYNL	10.1942
RBB01052	NC001850	BBE17	169	11	MKVIILLISFLLIPSRFIFPSEISEEVVILNDSNRYDFGLILKLKTKFGSFTLRYDHDGYMDLGFNIQVINNTEIVFKKVYINGVSVIDHPINVHSRFIDRVNYFNFDMSFFDYSEKMNKIRKLAEENGIDVYVECFDEINNEKKKYSFRVSRENSSHFYSAFDMIFHK	6.50888
RBB01053	NC001850	BBE18	193	18	MSVKLKHMNIKIKDRINTGKNQKQIEINCDEDKMERFLFLKERLIINFQKEIHNKIETMKILKEIKDKEYYKLDGYQNFEMFTRNYKIAKSQAYEYLRMANAIEEGLVQEKYIIENGIQNSLFFLKDKEGGKVKKSNRNFIRPLRFQLKTEDAYIYYKSKARFTSFLLEKLLKDKEELLNEIMKEYKECKKYN	9.32642
RBB01054	NC001850	BBE19	252	33	MDRENTKIVAICSIKGGVGKSTSAIIFSTLLSKKYKVLLIDADPQASTTSYFSDLLEEQGVDVSKQNIYEVLADKKNINSSTFRLNNNLYILPSYIYLYLFYDDNIPFKETRLKDSLKLLKHKYDYIIIDTSPSLGIILTNVLVVSNYIIIPMTAQKWSVESMQLLEFALKRLKLKIPIFPMVTNFKKNNTYKHLLELISRDDNFLGVIHEREDLNKRIAENDTFDLNKDYIKEYEITLEKFFQLSKKFLIS	13.0952
RBB01055	NC001850	BBE20	187	19	MKSVLEKLKNKKKEIIKKSRKPEIFIKKEILNERAIYHTKMLMDLYKFEINRYKKNKFLILFRKLFNQGKLEGLNLFSTKENDKFIGIFYGYRKPIKNIVIKYKINGTLKSYTFSKVYYIEFKFKKGSVFCYLRSLARLIKKEKINKKYFQTFIDMLNRLEKKVYEFYCKELPDGGIINKWIEKTLK	10.1604
RBB01056	NC001850	BBE21	375	33	MLYYVRVYKKPSEVEEAEVKVNKSLQIQSKYQHKLIALIATLEYINKNKKKYNQSDILYCFNSNLRRNGQKEVSIKTLRNYFYKLEKLNITINYYRHLGINMGTEIYYALRHSKKDCYNLLNQHFRNKKTERFQRRVNVYIKINYDKKDNVKNGECLNNKYKKEERETERKKRINKLKLKKYAKKCNFDNEISSFIINLNLKKETTIKLFKFIIKEKYYFKKENKCNLQKTLQNKKRDLISILRKTQKILIKEGC	8.8
RBB01057	NC001850	BBE22	178	17	MPVSNSNEIISLINQLQNYFKNIIATKDWHCKNHVSFSNNKNGGIWPEHCVKNTWGSEFPNDLNTKRIKKVFFKGTDQYYDSYSGFYDDCIKKKQTGLQLYLKNNSINTLFITGLALDFCVKETILDAINLGFRVYLITDATRSITSTPELIIQELKKLNVLTCFSKDIFDSQSKLNI	9.55056
RBB01058	NC001850	BBE23	61	7	MFTILCGINRVKILDMLFVFSVKLIYDVPYIRRIWTLLKMFNLNWRIFIIGNINFNKKSKI	11.4754
RBB01060	NC001850	BBE25	34	1	MQTIKIQDIPTLFNKVGIIFCNINFESIIKINIY	2.94118
RBB02012	NC001850	BBE26	42	6	MYFYCLHLIVFIVICFGDFGICALGGVVFLGFIFLLYSVQCN	14.2857
RBB01062	NC001850	BBE27	47	6	MKKNTKSKRNLKKKNNQKIKKSYKDKLKCLEDGLKEERKMLERKILF	12.766
RBB01063	NC001850	BBE28	50	5	MIFKEIKMMPQKLLIIKNCYSCQKLLKKNSKICCVVYRTRNKYPKTLITS	10
RBB01065	NC001850	BBE30	48	3	MPEVNNRKMSIRILIKNKGFYEFCKEDTKRAYFIFEILFFIKKRSLII	6.25
RBB01066	NC001850	BBE31	243	33	MKYHIIVSIFIFLFLNACNPDSNTNQNNSKKGLLKIEKIPNKQIKNKLLDDLKNLIETANEDRKKYEKKLEEEPSNQYGISIFKEIYWVASYETVADNTDRSKNYRKFTYATLNPINTNKLANLSKILIQSKQKTLLFGTFCNLGRTFDTAINHLYPKKDALDKLEISNLEKLKNSFEKLLSMKSIVSDMLNQLLLDYQDDKDSIKTDIAKLESHLTELYKQIEKKSSQATKLKNNILSISNL	13.5802
RBB01068	NC001851	BBF01	332	28	MKLLKIFMCAFLLLNLVNCKFDSLNLSTKSVDDKNNSIAKLLQHLSKSEDQANKTSTSEDQKELEITENKEQEHEKLSQVAQHAPNSKIEKVKSDGKPVPGDKILSSNKDIYNSYIPEVKEEIVYEILEEVIIPETKIPEITEEVIMPIPQTIDFYIEPRPISSFLTQGTSPSITSTIKSYKELAKEKINNGLNIVQKITQNIDNITENLNSKETPKEISGKEVEEKITHPIFDHITGSGNNPGQDSISNTWGEG	8.43373
RBB01069	NC001851	BBF02	118	17	MITRAKETLHEIRYNSHSKNFFLAKTPCILNLYQKLKYIKSFAPLKLNQNNLNYYRNSSNELTSTITNLISNFFNENESCKNLYNLTLYINANLKKLGIYKNTCKLQKQIISKIFILD	14.4068
RBB01070	NC001851	BBF03	173	29	MSMEQLIAQDLSKRYYYNELTYRDLENLEKQFGIKFDNLVTKIDNVEKNLNLKIDNLDTKIDTVKSELTTKIDTVKSELTTKIDNLEKNLQKDMFNLEQRLEAKLEANNKVLLEKLESNNKVLLEKLESNNKVLLEKLSVKNRVSVVIASVVSPIVLSILSSLIMTLIGNYFK	16.763
RBB01071	NC001851	BBF04	49	5	MKKNQKNKCSEIEKTQLEIINTQSEIEKQLHQLEIEFTGVCLLYVAIHY	10.2041
RBB01072	NC001851	BBF05	99	16	MPALCGNTLLNLELNNYSQKKLLKFYNEILKKDNKNSCDLPTMSKYLDILENTKTIIKLSFKNHPKYIIYYKINYPLKVFCSTIQDYYQTIANKLKLRL	16.1616
RBB01073	NC001851	BBF06	59	9	MEKFLKEILSMNSKNRLSSHLIILIYTLNNIDLNSKNIGYKEFEELNKAHEAALSSRES	15.2542
RBB01074	NC001851	BBF07	39	7	MNYFTRELKIFILEIMELFYMCKKARLFLLKSKSFLIYK	17.9487
RBB01075	NC001851	BBF08	55	10	MLESETKVSELKKSLDFSEESLSLKSLDIEQLSIRDIRYIYIGKNKFVKLYKHLL	18.1818
RBB01076	NC001851	BBF09	51	6	MEALKKQLEDELEIKLSNQTHIKQDDSFNKQAQLQQLNPGVSQKQEIDKKT	11.7647
RBB01077	NC001851	BBF10	165	21	MQTTSDLTNLVKMAGLEAYSISHKLKDLEKGIENYEDNNNSTKDTLNQSLKDVIYEITKLSSLIEAKDKIDQRKKLGYQTEQEFDAKFINLKNIKDKLKTLCGKAKGHLGSNLSSVTIDGITKEKVAQAYLIIKLIHKTLIYMNDDSKGSLATILNDLEKDAKSI	12.7273
RBB01078	NC001851	BBF11	35	6	MVFYNRNIIFFSLCLVIPLIILIKILKLSIDHISD	17.1429
RBB01080	NC001851	BBF13	249	28	MDIKKPDIIALTSVKGGVGKSTLSILFSYLLKELGKKILLIDLDPQNSLTSYFTKYIPDAETYNVYSMLKGDFYFKKYLNKINDYMYIIPSHPMLEKFNTETDQETFLEYYLNRNIINCDFDYILLDTSPGSNLLLKSALNTSNYIIIPVQSEIWSIESFNILINIINGITKHREKKYNISIVENQFIKNRNILKEVENLIHKEYKEYIKGKIHFYNSIKVLITKRLEPSSREIYYQEIKETLKNIFSL	11.245
RBB01081	NC001851	BBF14	185	21	MNSIFRKLKQKKALMNIDENPIKNIFNKIEEKNGKKIYYTKIFYHLVNFRNNCKKQRLKLEFKKFNSKDKYSFNLFPIEGKNKFLGIRYGYDRLEKPFLHKIGKNRNYAIKKLYYIEFIFKTGSIKCYLLSLRTLLRKRQKEDTKYYKYSLKHLKKMERKVYKFYNKKLTNGGILDKWILKNQIL	11.3514
RBB01082	NC001851	BBF15	43	3	MESNETKKVNKNSSKEIRKYVKGLLNIVKNIVPVTTKRLKNYI	6.97674
RBB01083	NC001851	BBF16	61	15	MKNNGPLILWISLLYYLIREKFIYHSILSLFFPLFNILLSNLNLLDTYLYKTIEFWILYEE	24.5902
RBB01084	NC001851	BBF17	85	7	MGKVKKPLSYIKYGRDNQPNVESKDRNHIDVKEYHRDKGGFANVFDNYFIILMILAIEGNFLMNSIKNGMFLLILIKIKIQFIKI	8.23529
RBB01087	NC001851	BBF20	97	10	MNKKFSISLLSTILAFLLVLGCDLSSNNAENKMDDIFNLEKKYMDNSNYKCLSKNEAIVKNSKIKLGVNNTRSRSYSSRETNVSDSYNKTYSYCKSN	10.3093
RBB01088	NC001851	BBF21	34	6	MTFKMYARDLEIHINEYYYFLVLLLFDYTLEKGI	17.6471
RBB01089	NC001851	BBF22	75	4	MISSKKLRECKDKYRDKEGKIAEINGFLNIGSIIKNNKKNIKEDNNNTCYVDEESRLNEIKEGEVWKLFVGGYVT	5.33333
RBB01090	NC001851	BBF23	183	18	MSKKERKEIILNDRKTSINQLKNNCDKDDEIEYESYKNQIRRIATSEIDNRIELMKILYKIRTKKLYKFDGYKKFDDFLKKFVIARSQAFLYLRLYKHVLSGDLKIDEIKQLGFAETYSRIKRFNIDKGIAKEKSIRILRLQLENQESYDFYGKNAKFTGYFLDRVFIEKKDLLEKFMEEFKS	9.83607
RBB01091	NC001851	BBF24	254	24	MDRKKTEIITIASVKGGVGKSALAIIFSYILKNFNKKVLLVDLDPQNSLTSYFIRHIKSIEGINVYYMFKDYQDFDPNKYLNEINNNMYIVPSHPILCKFEQEDKRYKEQLLEYCVKKILINNNFDYILIDTPPSLGPLLYNALNITNKVIIPVQLERWSVEAFPMLMDAIEEVNLFKDKKIDISIVENQFIKNRNTFIDVEKQVLKKYSILIKGKIHSFNSVKVLINELKEPDVSAVYYKEAQEALEKIVKVR	9.44882
RBB01092	NC001851	BBF25	186	14	MESLLKRLKIKKSEIKKTRKKLIFAKVEDKNNRKIYHTRIMSDLYVFGVNKNQQNKFFVSFRGLFNKEKISEFNLFPLKENDEFLGIYYGYRRPVQNIIVKYQENNTTKSYAFSKIHYIEFRFKRGSVYCYIRGMSRFIKKEKAETQYNQFLLKLIIKLEREIYKFYNKKLPNGGFIKKWIEKKQK	7.52688
RBB01093	NC001851	BBF26	366	34	MKSIKTSTNKYQHKLIILISTLNYVNSNLEQYTQNDILYYFNNNIRRNCQKEVKLKTLQNYLYKLEKVFKVTSNYHRHLGINMGTEVHYKLKYPKKVCYHLINKHFKEIKKKKYKSRVDSYFNKNCIENSSVKNRECFYNISNNKEEKRNSRKSIEKLQIRKYIEKCNFKSNIFSLILNLGLKKDATIEVCKMIKKAENLIEKNIFEKLNVVKVIEVNKLKNKQQKLKRILKEVKIKLENENYKSEQLEIEIKDI	9.28962
RBB01094	NC001851	BBF27	56	6	MKKTQKILDKILKRIVLVKSARSTEEIKLSSSDARFVSKNPIFHRDLKILKIIIFG	10.7143
RBB01095	NC001851	BBF28	43	1	MALDQSFVEVHKSMQDKITDMCRDFSHGGVGVDYFEGPCNSQT	2.32558
RBB01097	NC001851	BBF30	82	9	MDRKRTKIITITSIKGDVGKTTLTNRKSFGFNPSHLTLYSLNRYFYYLNKHKAIDSELKIEITKLKVNCDYIVLRYSLNATH	10.9756
RBB01100	NC001852	BBG01	297	33	MRKSLFLYTLLMGGLMSCNLDSKLSSNKEQKNNNNVKEVSNSVQEDGLNDLYSNQEKQKSFTKNFGEWKYEDLINPIEPIIPSESPKNKANIPNISIVHTQKKEIKEEDLIPSTNEEKEADEAIKYLEENILQNSKFSELIREVRVLKDEYALINSDFYDVIEKIHNKKTSLMENYKNNRDKINKLTLLQNNLKINIELEQLINMIDIAENEIRSAAFFFDTAQKRLKESIIKRLESKNNRSYYALELSRQALSD	11.1111
RBB01101	NC001852	BBG02	293	24	MEINLQSKLNNKNNNKLIFFISCSLVLVSTRPFDNRFTYYSKNRGVIIRPGYKIMKHILEIQNNIALITTRLSKTDRFSHAFVTSKISELSIIPLGYVFPIYIQEDSETPERVKKENFKNKFRHFLDVKYNKKFTAEEILGYIYAILYSNIYRDRFYEHLQIDFPKIIFVDNSDIFVTLGKLGTDLINSHLVKVVPTININIGKCFSFLDETLKQNSIIEKVFYKEETNELYYNQTSRFINVSKEVYNYTIGSWQ	8.19113
RBB01103	NC001852	BBG04	35	4	MKQEAISIIFDLEIAVHIKTLDINLNLIYNINGVV	11.4286
RBB01105	NC001852	BBG06	386	44	MKKVFTFLKKLCIIYNINPIRSSTMINNSKKPNCHNKLQQKLIVLLSTLAYVNSKYNKYTQKNILYCFNENLKRNGQPTTTLRTMQNYLYKLEKVFKVTTNYYKHLGINFGTEIYYKLNYSKKECYLKINQHFREKKDYRFKARVDNYLNDKFNKNGSVDLVECLNNKNNNIKEERKIIQIEKYQVIKYFNKCNFSLLKEILPILNLDINKDELIKILKIIKRIEINLTKNKNTYLNVSYFKEKQNKLKKILSNT	11.399
RBB01106	NC001852	BBG07	190	15	MQNMAKSIQLVKPIVRCSNKKDLFIKIEKDNDKTIYHTKIMMDIYKFGLNKKKNKYRISLRGLFNQSKVEEFNLFTLRADDKFLGIYYGYKKRIKKIFVKYQVGGIEKSYSLSKTYYMEVRFKKGSIFCYFKSLPRILKKENVNTTYNKALFSMFTTLERQVYDFYDKKYPQKGPFIKWIEKSWLKNHIL	7.89474
RBB01107	NC001852	BBG08	255	27	MDRKKLAKKPHIIAIASIKGGVGKSTSSIMFSTILSKTNKVLLVDLDPQNAVTSYFITQDHPRMELINIYNSYSLIKKHKTFKDVVISISKNLDFIPSYLELAKFSKEGNQFKELMLRNAVYNYLEDYDYVIIDTPPSLSSELDNALVIADKVIIPVPLERWAVENLPLLINQIKELENNFMGKEAKIIHIFASKVEIGRVTSTEIMSLLKEKYLNKFIGEVHKSEALKKIIDYAIGPKENENYYKEYLRILEKI	10.5882
RBB01108	NC001852	BBG09	183	17	MVKNRKVIINDRIVRNATYINTEERDKKEYELLKNELKNRIEDDIRNKINTMKILLEIRNRKLYILDGYKKFEDFIFDFKIARTQAYKYIKIAKLIFEGKLEEIDIIENGIDKTLFNLMKDKKINSKANLITPLRVRLETQEACDFYKMNPKFANYILEDFYQKNKEQLIKKLEEYKNKQKYS	9.28962
RBB01109	NC001852	BBG10	1098	100	MKLDEIIIPLSMSISNNQKLDAIAETLKKIAEQKFSSLDDLKSKLEKSAKSGSNLEKALNKSSQNAIKNFKSLANSVNSVNSKAGSMKSIGKVLKSVGKGLGSVKNLANKTGEAFNQMLAAFAPIIMAVKAIQAIGSTISGIFDGAMDALDEFNEEVSTFSDMLGNEDLGKSLAESMRAFGDETLFTRDAIANATKTMLSYGATASEVEERIRMFGEAAGGSSEGLEKLAEVYSRVESSNQVNLEDLYALRDAGV	9.10747
RBB01110	NC001852	BBG11	79	13	MNFADRVNSEFIVNMKKELPWIKYNEDAILHLLNQALLSKSIGSLPNRGGLFEQNYWFVLVLNELNLYIKNLESESRSR	16.4557
RBB01111	NC001852	BBG12	142	12	MVINVNLTGRVMLPYIPDYIRNGKEKIKEEEKAYVVLKDINYGFVENLKARQIELFKKLNGENGKTNSNAMIESTSAQIQFVKKIWDENVVGFVGLENQQGEVITKEMVEGDAILFQDMLSSLAIEINFLADTLRVERVSKK	8.4507
RBB01112	NC001852	BBG13	284	24	MALITLIVVEVKMAIEKLRMPTGAVLVTVNIEKFKWNFKGSDIKNNNEPSGTDPTNLVVKDLGSNITKPTKWKSISECIFRVKKIDSKSKLTSDLDLKEGSIFYYNKDLLTKISTACDNADEIDVLLFKTYCLGYSYTISSTKATETLKTTCGSISAIGKIPEQTVEFSGYSVRETATNKEEILDTYIEKSHFITQDISKNNDQWQIGKRSLPTNYEFTVLFVDQIADQDQRTKFMVGEGQIATYNPSQDLNNQK	8.4507
RBB01113	NC001852	BBG14	147	15	MKHIEEFVINLKKNLKTYLATCKQTTTKVYYKSEMFACSNLDLPSIVFAVKSTGEILNHCKNYSMLLCPKFIIYTECSMRPTLGLEIANIIVAFLMLNYSLKYFSIDDSQVEDENSDARMVTLVDSTLGIRIDGADYINCRGGKNGN	10.2041
RBB01114	NC001852	BBG15	162	18	MFTSSQVSFQILFQINDKFFYVLHLSNFADSFTKSLVQFVYWFLGFLFFKDSQMGTAEDSIPLYAAQLLIFVRLGAGKLLLYACPESRNSERGEPTFTFKLIPKEVSSKSIFVTFDNRPGICDFKESDFCRILKPTKLFALSNIDFLIFSPISICYPFGQPI	11.1111
RBB01115	NC001852	BBG16	112	18	MSELDDLIMWINLTKIESLRIECTNEDGNISIPDQTKVQLFEVLRYAKSILALYQMGVAYNNWLVILLDVLYLEVFNIRCKGDQKECKFKYLLSQLDFLFPRIDSCPFLYIG	16.0714
RBB01116	NC001852	BBG17	277	24	MSRSIFAEASGSYSADIIQLAKGGLSELVPYKMISRNDLRQGYYIVKKATVDHNVTATFGDHSNEIGKSSIFFKEMAYKMHVFDTVQRISLKDLMYGTITEDEVKANLELGLMKDAYHSVIFGKKNINMEGIANLKGRSKVTVETLTNGYTLYEKVALAKREAEKHMEKLDEGYHLLVPHNFSHLLLELYSEPQYVTVKEALFRDHKVVTSVFKGLKNPILYQPNPEVMFVPMLSEIFFRKFASSDGDYIHASME	8.66426
RBB01117	NC001852	BBG18	169	13	MADFDFTKLCKNFVLGVEHKACVHQTETAIVDVESPIIKPGDPVYSSGSSEMGEVLVKAATATAGVGPIRGFALKKADIALLESENYSPGELIPIRRAGEITVMLDNTFATPKIGDFVFLKGGKLVKDGKGGVQVGRIKDVSLDANSKVVLLDVNIGPEFESNGNRKFA	7.69231
RBB01118	NC001852	BBG19	181	16	MQEQINEETVAISESLPKNDKELVTISSEEYERLVADAKKLPDMISREDFEKRLAEAESNFIKARKQAERQAEANAFKDSKILSNLEKACEQYEIAPPFANVLSVKDAKLAFLDAMKKKYNIKFKIDEEGDLDSQIDNISLLVQELTAYKQMVNARNRFTGQIINETKLQKYKDRFALGRA	8.83978
RBB01119	NC001852	BBG20	341	32	MFRMKFFKKPKETKLFPVSEYTPHQDQLRLAHQIAEIYAGFASSRDIEHKVDDGLSKLFDNNFRAVIKKMVYTAILSGESHFYIVVPDSDDPHKPLKKGFPCLCYNFGEVVDGGSYFLKNIHESRIITMKSSFLNFESLKKSSNIMNTLLNETVGFLRVNNFTFLKSATLPSVKDMTAYDLAEVKKNIEGVLDSNHKMMILGREDDIANVTRSVSPLKDAFEIIVSDITLHSGIPKEILYPISPSGEGSVGNYDI	9.38416
RBB01120	NC001852	BBG21	396	36	MRLRRLPVYVDAYKEKPNAEIFIYYSSRGTGKTYDIATVNLERKFSADGGDTLAIRKKKNKTTQSIHKEILELLSIYNLRKFFNISKAKIESKSLIFGKKRAFVFEGGHDTRDLKSYAHFKDLWLEEANQFSADDIEMLVPTMREQGGRIYMSSNPVPKSHWLYKRYLSNQDNPAVCIIKSTYRDNPFLNGGDVQAWLEKQRLAYHGNDIGFRIEVLGEEFDFGTARLIKKFNVCGPEILSRANGSYYTGIHVKG	9.09091
RBB01121	NC001852	BBG22	265	24	MITQQDYTEIKKKLENTKTRIQFRNGNKIDSLGYQGSLGEPILLKDKLTFSICDGKNIDNRKEYEITKNAPSLDSLIEYLEHMILFFLEKTPVGTLTAKFAMEGSILTRSKLIQAFTNTNKFCIPDGRSLPSNCYAYKVLGISSAPKLSGRFLRHYDSGGSTDSDGTRSLGHTQEDSYKNHDHDLDFSRINFKGKLVKRMTMIYRSADTWYTWYWAEEIMSPFITGYSYEEIDPEYLLPPFTSQSGSKETKPKNT	9.0566
RBB01122	NC001852	BBG23	260	19	MLSDDDFENIKKRLQADNIKIQFGVGTMEEAKNYVGKLGEPIVVKDKELFAICNGKDTTNRKYYPINKNTKPPIGENIDDYLKDLVNWCLENTYPGFLTAEFVEQGSISRSKLVQAFEDTKKFCIPDGRPLPDNCFVKEKFGISLAPKLSGRFLRHYDSGGSTDSDGTRSLGHTQEDSYKSHDHDLDLSVLDSLRGRLVTDYSSIRRDSNWSTGSTSFVTHIEYGEPIQSWRYPSYTKYSGDDETRPKNTCYISF	7.30769
RBB01123	NC001852	BBG24	896	84	MYLGVTKNTAEDKDCIKLKDQDNSSQESEALNQETEKGAETEEISNPKEDTSENCTSLGLDIVFYTDEGQIFELTPFVDTTSIVLEEKIVDPSLKTAASTFSFSVSGLSEEFLNFLFFRNEDIFVKVNDKNNPVFRGILEKFFSRDLFNSTKSVSFTVNDYSSLLKIAFENPVQFPINFLPDWLFVYNPLAKELSLVHLIIEKTKLKDLIDDDASEAILDKVPAVIIDSGEDVETILQALLYEFGYAYTFSSVGK	9.375
RBB01124	NC001852	BBG25	128	16	MKNLKTKINFLGIFWLLLLFLSCESIPSLPQKPTLTNKEDIENLMLDEAELFRYSTALNVWLLTVKSYVIKYYPNDKFPVFENFDPVFGDENGTKETNILKNRITYYNRYIEKTEPIVFGCYKKYSRR	12.5
RBB01125	NC001852	BBG26	124	16	MNAIKNINELLDAVDVKNALLKGLESSFGSEKLDIVNEGMTFTSSLLKFILYIKDKIEKNNEDQAAVEQIDKRLKDTIELSIQAYKAYKDSGGDFSEYKKLLKLRDEVTSKMLKDLQNQVQGGK	12.9032
RBB01126	NC001852	BBG27	230	23	MNNKMFLCIYNFFYKLLKDYFIKKYKSELLESAACFKNSYKETVKEVEIHRIAVPLQMQFKEQNEVISKFGCYFLCILFIGLVVKEIKNSVEKCFDCFEIDLLFKGLVSKGCLRGDNAFVNSPNAIFANLGIDEDIFFEEKHHPTSYIPSESDILIGKYKDTSSNFYHFVILNSDLKTVIWDSLGNSKTVSNGHLESLRAFKIQNKAILERVKDRLEFYSAKFRNNLEVA	10
RBB01127	NC001852	BBG28	128	12	MTRVKKQINIIGSIVAMLVISISGLGTYAFKGVMADLKTSVLKAKHEIFKELEDYYNAKIKSEFEEMKNSIKEELKEELKRTTEFINAVNKENLILEVRNIFSKDRIKIQELLKEEIEKNFRKLGESK	9.375
RBB01128	NC001852	BBG29	488	48	MNKILLNNARLSKVLLHELLTKLVALNSKKEHCPNTIKVSQVESLIKKMRSNQYDRLLKVYWVIDVKNQNYKNSCGVDRYSACDIYRLVADLLKKDGKKVVSVRTVQRDLKLLNEIGLIKTKLRKFGNKDNKGKGSIAHYIQNTELVAYHKEIIWEHLVQLLYEKLENKKIVGDFDEDIKNAVFNVSKTAKFYNANNPLKDLSDTSNGASNFSNNFSDKFSRHSERLSENIFLKSSCDTVLTNQDVDSRTTMSRH	9.83607
RBB01129	NC001852	BBG30	142	11	MALGGKMRIRMKHLVRRLYLRRDKIWHVYRSTEIQNKAKDKSITNFPKLEPEDFDYEYIYKFVDEWIQKKYNDKLGFTIQKVDGLEYICKAKRYASLKKILARIVKDYKDIFLGRLQKNVAGAQAGSGGSGGKGSKPAGTGG	7.74648
RBB01130	NC001852	BBG31	172	16	MMNIYKGCRAYKHKFCAYFINTFSKERRFIMLYPIKEGDAFLGIFYGYNKVKNNPFYRDYTSVCSFSKKIFKSFNKSYFIEFRFKKGSVFLYLHTIAYLLRDRDSYNREQKKLHMRLMELEKGVFKFYGRDLNPQGEGIITKWIDKINQKKLGKEDNPSLLRSLLRSRLRRF	9.30233
RBB01131	NC001852	BBG32	275	25	MKVASLIRSTCENENLILRSGFRDLDAIIQGFRESNFVVIGARPSVGKTAFALNIAHNICLEQNLSVGWFTYEMTSKTVTRRLLSMNSGIEHNKLLDNISSLNKSELDAYHKSVSEVSNFSFWINSVWGTDIHELEDKARQMKLNHDVKIIFIDYINLIPVSQNNIPRFEQVAFLSRNIRSLALELGIPIIVVSQVSRSAEVVEPSLATLGESAALQWHADIVIFLHQERKKRKGRNTSKGNNTTKVKVIVAKNR	9.09091
RBB01132	NC001852	BBG33	266	36	MKSSVVTTSITEEQIYKEFLRLGMEQLIAQDLSKRYYHNELTYRDLENLEKQFGIKFDNLVTKIDTVKSELTTKIDNVEKNLQKDISNLDVKIDTVKSELTTKIDNVEKNLQKDISNLDVKIDTVKSELTTKIDNVEKNLDTKIDNVEKNLDTKIDNVEKNLDTKIDNVEKNLQKDMFSLEQRLEIKLEANNKLLLEKLEANNKLLLEKLEANSKVLLEKLEANNKVSSEKLKVSNRIVIIAVVVVPTAISILTP	13.5338
RBB01133	NC001852	BBG34	254	31	MFLCNFFLKGKFAKQKKIYKINPNEFILISENLINSSSTKHHLLGIIMAAGIPLTHLKNQNIKTPYNFQSDTISYTLDSGLQIQTHSLICSNKISRCIENLDKNRLISINTTRINYVAKKIFGFDITTKQLRIVYSLIAKSKETPNEVRHNSNSQSIFLVNTPCILNLSQKLNYIKSFAPLKLNQNNLNYYKNSSNELKSTITNLISNFIAEKEPCKNLHTLTLYINANLKKLGIYKNTCKLQKRIISKIFFLD	12.2047
RBB01134	NC001853	BBH01	64	6	MNKLLIFIILLVFSCNLSNSDQNNPLNMSNKEKISEYQINESSNKYSIFKRNSSVKRYTFNHYY	9.375
RBB01135	NC001853	BBH02	155	9	MSRQTNIQFSNEIQALKDTRSTIITNQNDNINSTINYPPYIQTILKIEKQVDGNINGMTKESGTETKKLLEILNGNISRFKDAIQYGGSFRAKDVRENQTQKENNKDSHIHVDDFKEYIHLIMPSINNNADSSSSYYYTNYIINGDNLLRIISNL	5.80645
RBB01136	NC001853	BBH03	49	5	MKKNQKNKCSEIEKTQLEIINNQSEIEKQLHQLEIEFTGVCLLYVTIHY	10.2041
RBB01137	NC001853	BBH04	107	17	MPALCDNTLLNLELNNYSQKKLLKFYNEILKKDNKNSCDLPTMNKYLDILEKTKTIVKLSFKNQSKYMIYYKINYPLKVFRSTIQDYYQTITDKLKLRLELNYPTTI	15.8879
RBB01138	NC001853	BBH05	60	7	MNSKNRLSSHLIILIYTLNNIDLNSKNIGYYSRGFIRRAFTFNIDKYSSKLNYFYLFFIK	11.6667
RBB01139	NC001853	BBH06	236	19	MKKSFLSIYMLISISLLSCDVSRLNQRNINELKIFVEKAKYYSIKLDAIYNECTGAYNDIMTYSEGTFSDQSKVNQAISIFKKDNKIVNKFKELEKIIEEYKPMFLSKLIDDFAIELDQAVDNDVSNARHVADSYKKLRKSVVLAYIESFDVISSKFVDSKFVEASKKFVNKAKEFVEENDLIALECIVKTIGDMVNDREINSRSRYNNFYKKEADFLGAAVELEGAYKAIKQTLL	8.05085
RBB01141	NC001853	BBH08	46	5	MVGVFIKAKTLEIKSFTSLHKRSSGCHIGSILLTYIAKEDDLAINM	10.8696
RBB01142	NC001853	BBH09	1278	125	MVVNMNNESRFIIKTNDPNVSLYKELSKGFIKKENIVKSKNFFIFLKNKIQAIDDNSTEANIESLLKSIFEELAYSVEQQKGGQIEGVKSRVDILLFENDKDKVAFNKKLEEAKKNNESIPTEDILLIAEVKRPSFSFDAKDKVKEAEDQLYRYLNQYQKHYGILSNGKVWRLYDKSKVLYGEKRYIEFDFSKIKEKEEYKEQEWFILFSYLIRKERYLKTSNIISVEKEQISKEKEIIQKTLREILYERPDDSI	9.78091
RBB01143	NC001853	BBH10	67	8	MNKNWVIICVVFDLISSFKNFLHLCCLHDSEQDVFKEEINKRLYNCNFENEKDKNIFLFMLHKLGNV	11.9403
RBB01144	NC001853	BBH11	31	8	MPKINFLILKKRNLKVDFLYLKRELKKLQLF	25.8065
RBB01145	NC001853	BBH12	45	6	MKIKLFRYLDMEKAPKGASLSAMINPRRKNCLYPKLTIVLKYSTT	13.3333
RBB01146	NC001853	BBH13	222	28	MKAVLATTNITEDQIYREFLRLGMEQLIAQDLSKRYYHNELTYRDLENLEKQFGIRFENLISEISFLEKNLQKDIFNLDAKIDSVEKNLQKDIFNLDAKIDSVEKNLQKDIFNLDAKIDSVEKNLQKDIFNLDAKIDSVEKNLQKDIFNLDAKIDSVEKNLQKDIFNLAQALKKEVQINSQFLLEKLKVSNRIIIIITVIIVPIAISSITNIVMLLIAKFFK	12.6126
RBB01147	NC001853	BBH14	38	5	MQGYFDCLKSLPSIDIESFKRINFIRYKALRSLSAYLF	13.1579
RBB02013	NC001853	BBH15	31	1	MSQVNGNEGNKVVFVYDSGANNIMCKVILIV	3.22581
RBB01149	NC001853	BBH16	40	9	MPSLTFFVVTFFDLSLHFLQVLKRYLLAISYLFDNHLQNF	22.5
RBB01150	NC001853	BBH17	63	4	MICHHYNTCKKSSKIDHNHSSTKANISGNYKSNKMQAIFYYYKQRKVALLNFKKSFLLITKDK	6.34921
RBB01151	NC001853	BBH18	371	30	MKMKEKRVGNKIFYISVVLILIVGCDWGTIKDKSTEISKLLRTDKDKTKNQDRIELGEDNFVSKNNMSTTDTGITSLGSLNNLDLINRSQRVSEPPIISNEKAIATQAKVDLMNNINVTIINPKPAQNLGNSLNNTTTEDSVKFLSIENQEWLISKKILPSKLENLESFLKTQHEKEAFKTAKTIQSLISNSNMGKEIIKFKEEYYKLYNLFEGIQQKFHSQRNSFIKDTKFGENRQKNAVIFKSFSSIEKEIRD	8.08625
RBB01152	NC001853	BBH19	40	7	MNKEYKILDNGVLKLIDFKKRGKSLLKINLSTFSEYKYYL	17.5
RBB01154	NC001853	BBH22	35	5	MSFRWGESFSLLKIVSVNLEIVHWFLICRNFNKLE	14.2857
RBB01155	NC001853	BBH23	36	3	MSKFSSLKITKSWFSKNKGDELHLVGITSARPSNNI	8.33333
RBB02014	NC001853	BBH24	69	8	MQDQAIISRENKVELKNRAFSFLIEDTFLTNILILPLTKKSNVKVLKLYFGTYVENTKNKEEGTWVIND	11.5942
RBB01157	NC001853	BBH25	81	10	MNEANLADSLTLKIKIAIVNIMSIFLQNNYQEDFYYLECKILVFQKAFTRALLVSVSFLVNSVVKNSGQVFSKHQFTKFLR	12.3457
RBB01158	NC001853	BBH26	298	29	MKPAISNHNHQTNKNKLLGKICRLKKIISVINYLNKEFKKKYNTSINKEHFTSKKVKELRVHHQGDILRVLNSNIHRENKKETTINTLRLDLKFLVKLKALEKRILTFSNSFGEFKGKLCIYKVSPIAYKLINAYFNNTKIDLLKKVKEEKESFKPKNITENITVYNKQYINIYNKNSIENSFFKRIKSIIFNAKEPTKSLKNTLLNYKDFKNYLKYDYETKDIKEFFLSKLSLYKHKIHFMRKTAPYKTDFYTL	9.73154
RBB01159	NC001853	BBH27	188	23	MSKLLEKLKQKKTLMKIDNILIKKDIFSKIEEIDGKKVYYTKIFKHLIDFKVTNKEQRLRLVFQEFNNNNKDYYFFNLFSLGKNDKFLGIKYGWDYLEKPFFLKKEDNKIYAIKKLYYIEFRFKKGSVKSYILSLRTLLRKNEKESTEYYQFTLNHLEKMESKVYKFYNKKSPDGGILKKWILKNQIL	12.234
RBB01160	NC001853	BBH28	251	25	MDIKKSDIITMASIKGGVGKSVLSILFSYVLKELGKKVLLIDLDPQNSLTSYFNRYISNIEKYNTYSMLKGDFHFNECIKKIDDYISIIPSHPILGKFNSEAIDYKEVILEHHLNENMQNYNFDYVLLDTPPSLDFLLKNALNVADYIVIPVQVEIWSIESFTILINAVNDITKFRKKIYNISIVENQFIKNRNTIKEVEDLLYKEYREYIKGKIHFSNSIKVLINGRLEPSKKEMYYREIKDTLKNIFSL	9.96016
RBB01161	NC001853	BBH29	209	19	MKKKDNKKQVTLYKRVEISTGKELSLGNNQDKELRNYNELKEQLKLNLKSDINNKIQRMKILYEIKQKELYKYDGFKSFKQFIESYIIARSQAYMYLKIYEKVLEGIISIEKVKEMGFVATYKNILKNSLSEIYKENMVKENPEEGVGTQNKSIRILMKDEKVYDFCKKDIKRIYFILEKLIKDKKNILSDLIIEYENYKKDKKIKVSS	9.09091
RBB01163	NC001853	BBH31	36	2	MSLRMDCFYYSFVTSKISTADVILNSYIFAPCEKQM	5.55556
RBB01164	NC001853	BBH32	249	33	MKYNTIISIFVCLFLTACNPDFNTNKKRTLSKGIISNQDADSDKIIKNKLLDDLINLIEKANADREKYVKKMEEEPSDQYGMLAVFGGMYWAESPRELISDTGSERSIRYRRRVYSILLNAIETNELKKFSEIRILSIKVLEIFSLFNLFGSTLDDVVVHLYSKKDTLGKLDISNLKRLKNLFEKLLSIKTIVSKMSKRLLLDYQNNENFIKTDNAKLGSYVVALSNQIQEKYNEAERLKSEIILIYTL	13.253
RBB01165	NC001853	BBH33	91	6	MNLFKIEANYIDILNKEIYLASITIANGHIVSMTKINAILDEYILPGFIDAHIHIERSFFIPSNFTHLVVQHSTVATISDPHEIVNVFFRI	6.59341
RBB01166	NC001853	BBH34	64	9	MKLVVFHKEIIWEYLVALLKEKLSNKKIVGDFDEEIRNAVLASKYFNKLIFLNQKLIEITSYFI	14.0625
RBB01167	NC001853	BBH35	38	2	MHSAHTSSPFAIFFKSMSGPSYSVNIASLITHNPTCFL	5.26316
RBB01168	NC001853	BBH36	50	6	MKIVGGGYVIWTKPGNLSVIKDKYNNLIQDLAGLKYYLIIFYRPSISMKL	12
RBB01169	NC001853	BBH37	312	29	MIKGKESIFMKKKMFLYTLLTIGLMSCNLNSKLSGNKEEQKNNNDIKEALNGVQENAINNLYGNKKEKKDFIKNSEKLKDKGLDVTTLPLEPVVAPSVESAVSLGESNNRIGIPTISIEHNQKKEIKEEDFFPSTEEEKQADKAIKDIENLIGESGFPELIENVCSLKHEYTLIRSDFYDVITKIQNKKISLMKNSHNNRNKIRELVQLQNNLKIGDELDKIMGCIDTAEQEIRSAAFFFDEAKESLKEGIIKRL	9.29487
RBB01170	NC001853	BBH38	39	2	MKLSKKIYKYENFSSFKQFINFFLKQNSSSEIIIYSPND	5.12821
RBB01171	NC001853	BBH39	34	6	MNILDLANDYKKIKNELIKKKSLTMLNFIYILTH	17.6471
RBB01172	NC001853	BBH40	155	12	MNANKAYKCRIYPNTNQKKYFSKVFGCVRFLYNKMLSDKKDYYKNNRQNLITYPSKYXEEFPFLKEVDSLALCSAWIDLNFAYSNFFREIKKGNRVQGFPKYKSKKNRQTYRTNNQKNSIRIENGYIKLPKIGFVKEYNLLTLELFSSASRKDYY	7.74194
RBB01173	NC001853	BBH41	190	31	MKKIFTLILIFSLTMQIFALNFTSKYKIQKYAEREKEFIQNQKLEKILKDPEKTKKALLQYEKEQLIDLWIPVMLNLFLPFGVGSFVQGDYIGGGCTLGFNLLGLTLLTTGVIQMKNLKKEPASISSMILLLSGMLTFGSSYLISIYLPVLFEDRYYKNLMNRIIDELAGFEPNLDIGMNGFQLSFKKSY	16.3158
RBB01174	NC001854	BBI01	144	19	MENYQYFFNLFFIFKIIFIYLYIMYKSVKEQQEKGIDHACRILILTETIFEINLILENYSQKTLLKKYNENLKNKNLPPSNISTMKKYLKQLEKEIKIIAKFYFKNDQSLIYYKLNYTLEKIWLKLIELFYKELKQFIQKNTTT	13.1944
RBB01175	NC001854	BBI02	122	19	MDGVINDTLVARMKKQIKFNKNKLIILVKTLDHMNKELLYSANKTYNYVLIQNNFNEALAKTYQLRVNYKTLLEYLEILEKNPKVILKRPTNKENESFIGLYTLLSPLEVCCTKIYNLHPNI	15.5738
RBB02015	NC001854	BBI03	41	8	MVYVLLDFNSLYFGGLALCVWDFYYMVWISILLSEIVSSFL	19.5122
RBB02016	NC001854	BBI04	31	4	MGITIQKFLIKHLGLMRALKPIGESKYFIFY	12.9032
RBB02017	NC001854	BBI05	40	4	MPYYLNVNSSNVQKETILKALLKFFQDRKSIGNNNPKIFN	10
RBB01179	NC001854	BBI06	271	12	MKIKNIANILIFFLSIVLNSWGNESKINTPNENSQSNILIISATKAEIEEINKIIQNKKYISIEEHRRKKKIAIGKLMDHNIITIATGVGKINTALWTSYIISKYKISHIINAGVASGIYSDKNKFIKIGDVVISTETTSYDFDLHRFGYEIGHVPEHPKKFKANTALIRKTSKIKINNITSYMGLIITGDQFIDHQTFQEIPEEFENAIAIDMESAAMAQVAYGFKIPFIIIRGISDIVNNENNYDDYKKFLKK	4.42804
RBB01180	NC001854	BBI07	32	6	MQLLKGAIIKLKEDYEKIKKIQNLIKNLIKLH	18.75
RBB01181	NC001854	BBI08	59	6	MIISFFDYNPSASNIFIKITTPKCLKAKLLIPLIQKAQFNNLFSFYKNIKYSRSLNIGK	10.1695
RBB02018	NC001854	BBI09	45	3	MASEAKIDAEKSNKEVNSQKKSKNNSKNIEVKDTLGLVKAIKKSL	6.66667
RBB01183	NC001854	BBI10	134	14	MGRAMTPHQQLKVNLENGLKMINLLDELLKIAAIDGNDNNISKYNDLKKVVDNFNNQNSLIKVYLKNSSNEDKIEAKKCIKTLMHNVETYFESVCDELKDKNKNEHNSILTTLNEAIGKIKNSAIAIHVCFNID	10.4478
RBB01184	NC001854	BBI11	32	3	MSKLQGYSTVNYVFPKIQKIKLIYNVKGSVLF	9.375
RBB01185	NC001854	BBI12	72	4	MIKFPKNHISKIHIIKEYEDVTIKWDREYSLFRKLHGKNKTLEDWLEYTQKEENQKIKEFANKFIKKRKPKI	5.55556
RBB01186	NC001854	BBI13	32	3	MFIYKKPYKRKYLIWHKGLKRYLKNKEFFIRE	9.375
RBB01187	NC001854	BBI14	37	3	MKNKIILCMCVFSLLNSCNFDNDAEAATKKHADKIKN	8.10811
RBB01188	NC001854	BBI15	76	10	MEKIKNSLKQLFSIRKFFSTSIKQILLDYQKNTNSIKTEDSKLEEYLDTILNQFNEKNKEVGNLKNTILSIPIPTL	13.1579
RBB01189	NC001854	BBI16	451	49	MKYHIITTIFVFLFLACRPDFNIDQKDIKYPPTEKSRPKTESSKQKESKPKTEEELKKKQQEEELKKKQQEEELKKKQQEEELKKKQQEEELKKKQQEEELKKKQQEEELKKKQQEEELKKKQQEEELKKKQQEEELKKKQQEEELKKKQQEEELKKKQQEEELKKKQQEEELKKKQQEEELKKKQQEEELKKKQQEEELKKKQQEEELKKKQQEEELKKKQQEEELKKKQQEEELKKKQQEEEKEELRKQQLKN	10.8647
RBB01190	NC001854	BBI17	48	6	MAINYVQETLDCLETLPYDQKRYKSAAEESIYKEQINKLETYRKSSLL	12.5
RBB01191	NC001854	BBI18	50	4	MIYTTISVEKYFHINYLFIFDHFMRGKQGLYRFFGQRTYISPELLQKFFV	8
RBB01192	NC001854	BBI19	392	38	MLLFKYCAINVFIKIKITRSINMQNAFTNRKNTPCQNKLQHKLIVFISTLKYINSKYKKYTQSNILYYFNENLKRNGQPTVKLKTMQNYLYKLEKEIKVTTNYHKHLGVNFGTEIYYKLNYPKKECYLKINQHFKEKKDIRFQARVNNYLKDKFNKKGNLNLEECNNNNNNKEEEEEDIRNNKIEKCQIKKYFNKCNFLSEEAKSILELNISKNKTIEIIKIIKKIETDLTKNKNKVCFKKKQKMLKEILSKTKK	9.69388
RBB01193	NC001854	BBI20	184	10	MKSIIKSIKIEKPRIKCKNKDRFIKIEKENDKTMYHTKIMMDIYKLGIDNKRNECRISLRTLFNQMKVEEVRLYSIKEGDKFLGIYYGYRKPIKNIFVKYEINGTIKSYGLSKAHYIEFRFKKGSVFCYFKGLFRLLKKEKENTPYNMACIDMFTKLEKHVYEFYGKKYPEKGIIIRWIEKNQK	5.43478
RBB01194	NC001854	BBI21	250	22	MDRKKSKIITIASLKGGVGKSTTSIILANLLSKKHKVLLIDTDDQAATTSYYYNELETKNFDISKMNIGNVIKDGTDINKSIINVENNIALIPSYITVDELNGEYYYDNRHLPIEFSLKTKLNSIADNYDYIIIDTNPKRNFTLKLSLISSNYVISPMTAEKWAVEGFETLRRYIKEVAGIPIFIVITRFKKNVTHKQLMEIVSMKNGFLGYISEREDLNKRIGCNEKFDFSKDYIIEYKKILDVFLGKL	8.8
RBB01195	NC001854	BBI22	190	17	MNKKNINLKINKRISENNLNYILDQSNENQRKEEFERLITQLKNNIKSEIYNIIDTMKILKKINDKRLYLEGGYKSFKDFLSDFKLAKTQSYEYIKLAAAIEAGILEENFITNNGIRASIRYIKNQANGTIKKSKQNPIKPLRFQLKNQESYDFYKSNSRFVSFMMDEIFKNQKDFLNKLLKRYKESKGQ	8.94737
RBB01196	NC001854	BBI23	34	3	MVKVFEKKLNIIKEKGKLISIDNKLSVISNEECF	8.82353
RBB01197	NC001854	BBI24	35	8	MGKLETLAGVVIYKDGVLMTILYRLKGQQGLLLII	22.8571
RBB02019	NC001854	BBI25	43	9	MLLILFFTLTMNMKKFFILNKEIGIGNCNLLFYLYFLKNINKI	20.9302
RBB01199	NC001854	BBI26	392	51	MVESKHQKYYFYSLFLSELARTLPHAVLTIILINKGLSLKDIAMVQICYMVAIIIFEFPSGVISDIFDRKIVYLVSIFLLMTSYFIVFKTSSFVFICVSWFIYGMSAAISTGTIDISFTKIYQNNSKKLKAFISFVKIILSIGAILGGYIGSVLYLYIDIKIYLISLLIYLVASLITIFFIPNDKNLDYNHGKEDLSLYLIKFKRIVITLLKSKELLELFILIGSIQFFYQPFYLYWQAIFIDKTISVSIFGIIY	13.0102
RBB01200	NC001854	BBI27	59	7	MSAKEKVASGVMQLVRDYKNLKTDINKLKSYLNDLYNESEEQATKAENLEEFIVSKYKL	11.8644
RBB01201	NC001854	BBI28	190	15	MKCHIIATIFVFLFLACSTDFNTDQKGIKYPPTEKSKPKTEDSKQKELKPKTEKELKKKQQLKNKLLNDLKNSIETANKHKEKYKKRMKEEPEDQYGVQAFKGSNWGPGTEDVSANTERSIRFRRHTYTILSTLSLHELKEFSNIVTNENKLVPVVDMFNFFSSIGTALDITTDSLYPKKTIWTNQICRI	7.89474
RBB01202	NC001854	BBI29	221	23	MKNNIILCMCVFLLLNSCTANHEAEAKIKKHVDKTKNEYINEIKNLIATTKEIIEKRKLLQAKPVDQNPVDDTNNKKVFEIDKRAFDFINSFLTDDEFNKFVTIFHKPTLKSPGKVLNSIAILELNIEQVINHLDSKNETLNKASSLDLEKIKNSLEQLFSIRNFFSTIIKRVLLDHQNNENSIKPDDSKSGTYFDTIYDQFNEKNKEVRNLKKTILSLPN	10.4072
RBB01203	NC001854	BBI30	35	8	MLGLNLYYFDLFILINVNTVYLLFMMSFSRKSSNL	22.8571
RBB01204	NC001854	BBI31	170	20	MGGNINMKKILTLILIFSLTIQIFATQDKLEKSVGSIETIMKYKSEKATILAPFLLNLFLTLGIGSFVQGDYIGGGAVLGSQLLGGILCIAGNILGHTDDETRATTGHIITTIGVGTIIASHIASLIIPFTFANKHNANLKKRLGIDIAGFEPNFDIGISGFQLSFKKRY	11.7647
RBB01205	NC001854	BBI32	69	9	MSLNFRVIFLISHTQYMYSPILKSCEFINNLKTVSSRLIKNILFIWRGINENFIFGIEVIALSLIEDLY	13.0435
RBB01206	NC001854	BBI33	36	2	MWICSGCITLYDRDINATLNPKAYSYKEIKTKARIV	5.55556
RBB01207	NC001854	BBI34	263	32	MKHYIIVHIFVFLFLNACYPVASNKIELKPKTETSLNQEEVPNQEANYKEEKEAKEEGINKKTENTLLNDLRNLIETAKKDNDKYTQKLKEESSSQYGILAFKDLFWLDGTNEQLSANTERSKAYRKRAYSILNTINDASLKNFSEIVMASGQTQGIFNTLNSLGGNFEKIVNCLYPKKDNLEKLETSVLKKLKDSLENFLEIKKIASEMMHKLLLDYQNNTNRIQTDKNELKSYADTLFNQMTKKPEEALKLKN	12.1673
RBB01208	NC001854	BBI35	33	6	MHVFSVDLDCTNKKREELTSLLKNIKCNLLIFV	18.1818
RBB01209	NC001854	BBI36	278	32	MKNFKLNTIKLNVITAILTLICISCAPFGNVNPNKLKNPITSKNLKKTKRSNHSRNLKKTNSHTNSENSAENNQNLENESQNSKSSNQNPQEETAISKLEKIGKDLEAQKKEKDTQIEKISSDAQYDFLENFKLHNYDYFMHNTKMTLKKIIYSSLNYEKEKILTLKEILEKLDTEDNNRRIAGQFLETSRDIQLQQEDLILKKIQDTLQTLSKEKAEELLQHAERDLKIKQNFVKALNATIEAYNKNSDNIKTD	11.5108
RBB01210	NC001854	BBI37	33	6	MHVFSVDLDCTNKKREELTSLLKNIKCNLLIFV	18.1818
RBB01211	NC001854	BBI38	278	32	MKNFKLNTIKLNVITAILTLICISCAPFGNVNPNKLKNPITSKNLKKPKRSNHSRNLKKTNSHTNSENSAENNQNLENESQNSKSSNQNPQEETAISKLEKIGKDLEAQKKEKDTQIEKISSDAQYDFLENFKLHNYDYFMHNTKMTLKKIIYSSLNYEKEKILTLKEILEKLDTEDNNRRIAGQFLETSRDIQLQQEDLILKKIQDTLQTLSKEKAEELLQHAERDLKIKQNFVKALNATIEAYNKNSDNIKID	11.5108
RBB01212	NC001854	BBI39	288	32	MKNFKLNIIKLNVITAILTSICISCAPFGNVNPNEPKNPTTSKSLKKTKRSNNSRNLKNTSNHTNSENLTGNSTKNPSENNQNLENESQNSKSSNQNSQEETTISKLKNIGKDLEAQKKKEDTGITKMSKIDNAKYDFLETFKLKQDDVFMFHAKMKLKRIIYPSLNYDTKKILVLKEILEKLDTEDNNRRIAGQFLETSRDIQLHLEDTYLKKIQDTLQTLSEKEAEKLLQGVKLDLKKKQNFAKSLNATIDAY	11.1111
RBB01213	NC001854	BBI40	95	7	MYMYLKIYEKVLEGFISIEKVKEMGFVAAYKNILKNNSSYVYKENMIEENIAEDGDSQNMSIKILIKDKEVYDFCKKDTKRISFILGGFIKALLN	7.36842
RBB01214	NC001854	BBI41	80	7	MNANKAYKCRIYPNTNQKKYFSKVFGCIRFLYNKMLSDKKDYYKNNRQNLITYSSRHKKPLWENILLIKIQKEKFSNLIQ	8.75
RBB01215	NC001854	BBI42	184	20	MRILVGVCIIALALLGCYLPDNQEQAVQTFFENSESSDMGSDEIVTEGIFSSLKLYASEHRLLVEIKKTLISLKDPNYRGVVLPVSDYNEEYFNKFFLDLGSEQSKDLIKLFIMVKNEQNNNKFMRIVRWLYSCIEELYSPDIKYSGEEGSPEYYRNMPRPTAYQQYLKVKRYDYNRPVPILPT	10.8696
RBB02020	NC001854	BBI43	62	9	MTEYIAILVARFKKDAEICISCGVRNKQTENYNKLIVFLLCLLFGYLGVHRFYVGKIGTGLL	14.5161
RBB01269	NC001855	BBK01	297	33	MRKSLFLYALLMGGLMSCNLDSKLSSNKEQKNNNNVKEVSDSVQEDGLNDLYNNQEKQKSFTKNFGERKYEDLINPIEPIIPSESPKNKANIPNISIAHTEKKETKKENLIPSTNEEKEADAAIKYLEENILKNSKFSELIREVRVIKDEYALIKADLYDVIGKINNKKTSLMENPKNNRDKINKLTQLLQNNLKIDSELEQLINMIDMAENEISSAAFFFDNAQKRLKESIIKRLESKNNRSYALKLSRQALSD	11.1111
RBB01270	NC001855	BBK02	422	41	MKLVKPGGNLTYLTPSSLWSESGSKALRQHIFSNYKLNYIYQFENQKGFRAMTPGFKFAIFQISNSKEPTTKFRVKFVIQSSDNIMKEITSDLKEGNENAYKGIELDIAQIKRLSPIQESIIEFRDSAEFTLVNKMFSRFDTLIQEYIDFREGLNLTKYKALYKEYNNEKFIFLYSGANIHQFNSRFFEDRAAKESSKLLWIDKKDLEKVLMKDSQYQAERVFYRVIASNTNERTMISTLSPKNCYCVNSIYINY	9.71564
RBB01271	NC001855	BBK03	134	14	MIKHHIKVGNALLGYTKDEFLNILDNEFRGNCLSVVKKINEIMTILEDIHQKIKGINYTIKEDLEKSKKIYKEYQENENINNLRIIFSLIKLYSLSFDKSLNIKFSDITTVINLIGNILDSKISSEDKEKIEKN	10.4478
RBB01272	NC001855	BBK04	59	6	MTEFMVVSSIEERLKTKSPLDIKIIDNSCGSGNFLISCLDYLTEKVWYELDKFEDVKKN	10.1695
RBB01273	NC001855	BBK05	64	5	MNNQKFQKPPIVNNIKNLASLFANKTRVFFFLMTNRTNTNFRRAQTIIYTIFLMHLNSESKIKI	7.8125
RBB01274	NC001855	BBK06	36	5	MIIFNGFYKNPKIPLKKISRGLRVFFLNRKLLWDFS	13.8889
RBB01275	NC001855	BBK07	250	26	MSKLILAISILLIISCKWHVDNPIDEATAESKSALTSVDQVLDEISEATGLSSEKITKLTPEELENLAKEAQDDSEKSKKEIEDQKNTKESKNIEVKDTPRLIKLIKNSSEKIDSVFQTLINIGYNATYAAKSNLKNGLKMVKLLDELLKISVSSNGDKSTQKYNELKTVVNRFNAENSAIKVPLENGSKIEAKKCIKTLMTNVETYFKGVSTELKDKKDDKYTKILAALSEAANKIENAAMAIHLCFNN	10.4
RBB01276	NC001855	BBK08	34	4	MKKIKKFLEKLKKYLVNPKNYKKIKEGVMPLRKN	11.7647
RBB01277	NC001855	BBK09	94	8	MKFMNNKIGNYQVLKSYLKYTIQKQMEIDEIISNLREFGSPYIYESNVGKNIFFVIKQFMGLFLVIDFGTMIGILGIYFSIFAPFYLNFLDIFN	8.51064
RBB01278	NC001855	BBK10	59	10	MELVQMYNPKMILKIFLILLYLEHFKLSKAKINKMLNLNSKDEFFKEKENNFIVAGLIF	16.9492
RBB02021	NC001855	BBK11	35	3	MDYTFVPIPQTVSAGNNKLSHFYKFLSLYIWIATN	8.57143
RBB01280	NC001855	BBK12	232	24	MSKLILAISILLIISCKWYVDNTIDEATVESKSALTSIDQVLDEISEATGLSSEKITKLTPEELENLAKEAQDDSEKSKKEIEDQKNTKESKNIEVKDTPRLIKLIKNSSEKIDSVFQTLINIGYNATYAAKSNLKNGLKMVKLLDELLKISVSSNGDKSTQKYNELKTVVNKFNAENSVSVSFKEHSNSKIETKKCIQTLMKNVETYFEGVCSELKNKNDGEYEKTLTTLS	10.3448
RBB01281	NC001855	BBK13	238	26	MLLGGQSMFRGKEIYFLLFSLLLFISSIIISHGIKNIGTKNENYITVKGLSEREILSTSSSWGLRYSLTGNTINDINKANNLSLSKIKSFFLKHGFSEDHIKMGFMEFNEETYKESLYKYRAYISLTVHTKNIEKMEAAEKNIAELYNQGILISNSGGPRYYFDNINDIKPEMLADSIRNAKLAALEFAKHSSSKLGKIKNANQGYFEFLPIDRSLGDQERYPKKILRIVTTVSYYLD	10.9244
RBB01282	NC001855	BBK14	31	4	MLNINKSEYILVDHNFMTLLKTMFYKKEKPR	12.9032
RBB01283	NC001855	BBK15	208	29	MRGEKNELLSWINNFVEVNNKAIDNSFEKFKSEPSNQYNLPFKNVSWYTLRKTLADNVEESKKARGCLYAVLDYNESELKELGLILNSNLHSIKKIANKIMQNAGIEFQFRFEAIMRLLLDKKNNLMLLNIPDLKRIKICLENFLSLRTTFRELVKQLLNDYNSNKESIKSENIKLGDYLNKAFSDIVLSMDKNPINLEKEIRNIIVI	13.9423
RBB02022	NC001855	BBK16	41	5	MPVYLIATVFRKNKNRRYLLYTIKIEDNFLGKINRKNLNKK	12.1951
RBB01285	NC001855	BBK17	548	48	MDLFKIEANYIDIFNKEIYPASIAIANGHIASIEKINATLDEYVLPGFIDAHIHIESSFLVPSNFAHLVVAHGTVATISDPHEIANVNGIDGINFMINNSKKTEFKFFFGAPSCVPALSQEFETSGYVLNDKDIDELMKLDDIYYLAEVMDFKGVINKDIEIINKINSALKRNKVVDGHAPGLSPNLTLKYASSGISTDHECLTIEDARYKLSLGMKILIREGSAAKNFESLHPLISECSKKYCDSLMFCFDDAH	8.75912
RBB01286	NC001855	BBK18	30	4	MCLQTAIKNYFLLKDLMHKIFKIKNCQTHN	13.3333
RBB01287	NC001855	BBK19	211	24	MKKYIINLSLCLLLLSCNLFSKDSRSRQKYNFKVPAKSVSNPINKENIDTEKGTNTTLCIKEKDSRIIIKDCINNQELFKVKSKRRYDFKKAMLLGIQTALKVINIGNNNKKLTSIKKHNDHILLEFKDNKIYIIRLSELKKHLLKSKKKPLLGSPIPGGGDAEFVDDPDGRIEAELEAEQEQEMLDREDFGDEEDEELEEEIFGKEKPNN	11.3744
RBB02023	NC001855	BBK20	30	4	MEKKNLTIETKILHFNKIKKPLKIGASLFY	13.3333
RBB01289	NC001855	BBK21	249	25	MDQKKPIVITLASLKGGVGKSSLSILFSYVLKELGKKVLLIDLDPQNSLTSYFNKYISSIKKYNVYEFLKGNTYFDKCENKINEFISIIPSHPILEKFNTDDIDYKEIILEFRLNKSTKSFDFDYIIIDTSPSRNFLLKNALNVTDHIIIPVQVERWSIESFSILTETINNIQIIKNKRYNISIIENQFIKNRNTLKEVEEVLYEKYGKYIKGKIHFSNSIKVFINDLLEPSLKEIYYREAESALKNIL	10.0402
RBB01290	NC001855	BBK22	179	20	MSNLLEKLRNKKSDIEKRIIFNRIEEIDSRKIYCTKIFKHLVSFKITNKGKRLRLTFQEFNNNEDFLFFNLFPLRENDKFLEIKYKHDKLDRPFFLKKENNKTYAIKKLYYIEFVFKNGSIKAYVQSLRTLLRKNKETTEYYQFNLSHLKKMEKKVYEFYNKKLKDGGVINKWIKKNQL	11.1732
RBB01291	NC001855	BBK23	308	28	MKAVIPSYSHQINTNKSNKLLSKDCKLKKIISVIIYLNKEFEKKYNESIHRIHFDPEKLKEIRVHHQGDILRVLNSNIHRENKKETTINTLRIDLRFLVKLKALEKRMLTFSNNFGEFRGKLCIYKASPIAYKLIDTYFSNTKSDLIKKVKKEKDVLREKKEHCKPQNITENITVYNKQYINIYNKNSIENSFLKKIKSIVSNTKNPIKTLKNTLLNYKDFKNYLKYDYEVKDIKEFFLSKLNIYKHKIHFMRKI	9.09091
RBB01292	NC001855	BBK24	203	16	MIGKESKKKNKKEIILNDRFEDFIDKSQNLNNNQDENLIIYNDLKDQLKLNLKDDIDNKIQRMKILYEIKQKKLYKYDGFKSFEQFIKSFIIAKTQAYTYLKVYEKVLEGVISIDKIKEAGFNSIYHAIQKQGLSEINQEDINTNNKENIPIRILIKDNELYDFCRKDTKRVYFVLKEIFKNKKDILSEIIIKYDNSKKKRNK	7.88177
RBB01294	NC001855	BBK26	39	2	MEYFQMERYGAYMINLRLYGEKRYIEFDFSKIEDKKEYK	5.12821
RBB01295	NC001855	BBK27	96	15	MGSNLEYSTNFSSLIFFSSKKSILTSISSSSLILSKLSLFKYLTLSSTNNPPLNTGNFIESLPLSSKLKIVIIFYILISFLYFNHKKISKRYRRSV	15.625
RBB01296	NC001855	BBK28	39	8	MLLTYKEYEESEYIDNLRIIFSLIKLYLLSFDKSLNIEN	20.5128
RBB01297	NC001855	BBK29	30	2	MGNKPSSGDKEKMKKIRKLSSYYKIFPLWN	6.66667
RBB01298	NC001855	BBK30	33	2	MVALFKFAIFQLSNTKTCTSSFKAKFMIQGNDN	6.06061
RBB02024	NC001855	BBK31	47	5	MIIDKEYKGLITVRILRMKSAYDKMVATFKLFSILFRSYFLRSVYKI	10.6383
RBB01300	NC001855	BBK32	354	34	MKKVKSKYLALGLLFGFISCDLFIRYEMKEESPGLFDKGNSILETSEESIKKPMNKKGKGKIARKKGKSKVSRKEPYIHSLKRDSANKSNFLQKNVILEEESLKTELLKEQSETRKEKIQKQQDEYKGMTQGSLNSLSGESGELEEPIESNEIDLTIDSDLRPKSSLQGIAGSNSISYTDEIEEEDYDQYYLDEYDEEDEEEIRLSNRYQSYLEGVKYNVDSAIQTITKIYNTYTLFSTKLTQMYSTRLDNFAKA	9.60452
RBB01301	NC001855	BBK33	57	7	MIPILISFYQLKLRLESNETKKVNKNSSKEIRKYVKGLLNIVKNIVPVTTKRLKNYI	12.2807
RBB01302	NC001855	BBK34	73	19	MKNNGPLILWISLLYYLIREKFIYHSILSLFFPLFNILLSNLNLLDIYLYKTIEFWILYAERLKLVKLMKVLI	26.0274
RBB01303	NC001855	BBK35	57	3	MGKVKKPLSYIKYGRDNQLNVEGKDRNHIDVKEHHRDKGGFANVFDNYFMFSNPPSL	5.26316
RBB01304	NC001855	BBK36	34	6	MTFKMYARDLEIHINEYYYFLVLLLFDYTLEKSI	17.6471
RBB01306	NC001855	BBK38	75	14	MLLPPFVMLSSTLTLVSLATSFTSCAIFSSPSLPNALLSYLDYLPTPFSLTTARSKAGSALLVFYASAGPVPTFE	18.6667
RBB01307	NC001855	BBK39	125	13	MLTIKILEMAKESGLKHEDDDYGLRDKVNKVIEEFRRGKEGGLVAFSLKVEGAKKNGEVVKECVTGLMGKVESLFGDIKGNGDGVAQELMQEGKSEEKRFSKPLSLIREVVCDITEACKRLIYDL	10.4
RBB01308	NC001855	BBK40	184	20	MSNFACEAKPKYEYVKQVFLDKDFPEDVVDYVLLRSSNYVYENLESSMSMLEKEMNKARDEFRSGIGKLDERIGKLDEKVEKVRSELSAEIKTVRSELKGEIVKLDERIEKVRSELKGEIVKLDERIGKLDEKINTNHKELIGLFKEIRSENNSHIKSLIYPFYWILGIFIPSVVGMFLYLLQK	10.8696
RBB01309	NC001855	BBK41	188	23	MIRLKHNMRKRGEIEKKARLQKFMQTTSDLTNLVKMAGLEAYSISHKLKDLEKGIENYEDNNNSTKDTLNQSLKDVIYEITKLSSLIEAKDKIDQRKKLGYQTEQEFDAKFINLKNIKDKLKTLCGKAKGHLGSNLSSVTIDGITKEKVAQAYLIIKLIHKTLIYMNDDSKGSLATILNDLEKDAKSI	12.234
RBB01310	NC001855	BBK42	72	7	MYEINQISSEDIPNIDDKITSLEALKKQLEDKLEIKLSNQTHIKQDDSFNKQAQLQQLNPGVSQKQEIDKKT	9.72222
RBB01311	NC001855	BBK43	35	6	MSELKKSLDFSEESLSLKSLDIEQLSIRDIRYIYW	17.1429
RBB01312	NC001855	BBK44	39	7	MNYFTRELKIFILEIMELFYMCKKARLFLLKSKSFLIYK	17.9487
RBB01313	NC001855	BBK45	310	25	MITNNKCNIMILYYNNTLFLHKVSTMNLMIKVLIFSLFLSFISCKLYEAVDKSLIKDNKRSGRKARSISYKEVNNQEQNNEKNLKEAKESKKNNNLGIQKDGIVNTNPSVASDASEKHTNRQPQQVNNNSRETSEARNIIQEIYTSLEEVNKITTDLETIKSRLNNIKSKVDNASSFLNNARKSNKANPTLLPKLDQAIRKVSSSHAYANSNYSDAVSALKSSKHDFEYANRKAEDALQEALNNSNTQGYQYARY	8.06452
RBB01315	NC001855	BBK47	328	28	MRLCLIKIFIIPNLVFSSLFLFESCSGFLSKKSIEQFALALKDHQENKNTTNTSVDKNSKEIESPKDVTSSNKKTYDPILQVGSNQHMSDDPGANNKESLPNSSPAIIQNDSHAQNNVKMEENKSATPQHDPIEQSNFKNSLTTTSKTPAIPSEEEIKANLDEFAQEEYEQTSLSEIKNATQIVNHANPENKLNNTLLEFEKDYETLSNLLFSNLDASPLNRKIKTIMPKLQEMRSFMEQATNSWVSAKGMLDEA	8.53659
RBB01316	NC001855	BBK48	288	26	MNLINKLFILTILFSSVISCKLYKKITYNADQVIDKLKSNNGSFNTLKSNDDSKRSGRKPRSVDNTYMDQDTGKKPLMADMQPDMQNDNSSSNHTLQVNIQDNEASEARNIMTEIESSKEEYNRINEDLAKVKASLDKIKSLLSTAKSYLEQTRRGVGSSKANLALLPSLEEAIAKVKSNHASADTHCNDAIAALKRAKNDFEYAQRKADRALEEALSNSNASRHESYYYAGYHQFMADAKASMSSTKSLLEVAK	9.02778
RBB01317	NC001855	BBK49	331	31	MRLCLIKIFIIPNLVFSSLFLFESCSGFLSKKSIEQFALALKDHQENKNTTNTSVDKNSKEIESPKDVTSSNKKTYDPILQVGSNQHMSDDPGANNKESLPNSSPAIMQNDSHAQNNVKMEENKSATPQHDPIEQSNFKNSLTTTSKTPAIPSEEEIKAKLDEFAQEEYEQTSLSEIKNAEQFINRANSENNLNNTLLEFKEFHQKMSDLLFSNLSTSPLNRKIKSVKATLWVKLEEMRSFMEQATNSWGSAKDM	9.36556
RBB01318	NC001855	BBK50	332	30	MNLIIKVMLISSLFSSFISCKLYEKLTNKSQQALAKAFVYDKDIADNKSTNSTSKLDNSSLDSIKDNNRSGRTSRALDDAEEIGVKESNQNRNDQQQNNESKVKESEKNNSSGIQADDSVLDTAHSDASEVENKKHDTSRQPQLLNKDSSEAREASKIIQKASTSLEEAEKVNAALKETRSKLDKIKRLADSAKSYLNNARKNSRTNGSILEILPNLDKAIEKAISSYASLNVCYTDAIAALAKAKNDFEHAKRK	9.03614
RBB01319	NC001855	BBK51	32	6	MNLRINKFILILNSILELCIAESISKIFILEK	18.75
RBB01320	NC001855	BBK52	282	31	MKKNIYILNIFLYIPLFYSCFLTPPKSSKINSIKTEVLDFKIIEEGNIIKYDKKPIEERNENTCLSFKEPELNEIKEGDVLELLAGGYVTWAKSGDLRVLKDKNNNLIEDLRELRYSYIFSPIRFKTFFSYNYSINDNNYKILGKKAPIVKIIAFESTKEFEKKYEINSLKLNSEESNIDFEQNRTGLAKINLKETSKEPNYIYSYNFGVFDNSLADYFKLFYKKNNCNYMPAYLTIKDKETDKYKTYEIILNLK	10.9929
RBB01321	NC001855	BBK53	184	20	MRILVGVCIIAALALLGCYLPDNQEQAVQTFFENSESSDMGSDEIVTEGIFSSLKLYASEHRLLVEIKKTLISLKDPNYRDVVRPVSDYNEEYFNKFFLDLGSEQSKDLIKLFIMVKNEQNNNKFMRIVRWLYSCIEELYSLDIKYSGEGSHEYNRNMPRPTAYEQYLKVKRYDYNSPVSILPT	10.8696
RBB02025	NC001855	BBK54	62	9	MTKYIAILVARFKKDAEICISCGVRNKQTENYNKLIVFLLCLLFGYLGVHRFYVGKIETGLL	14.5161
RBB01217	NC001856	BBJ01	61	7	MKYHIIVSIFVFLFLNACNPDSNTNQNNSKKELKTGRIPNKQIKNALLDDLKNLIETASAG	11.4754
RBB01218	NC001856	BBJ02	94	19	MINHLLCLKKETLDTLTVSDLKKLKNSFEKLLSIKTDISKMLEQLLLDYKDYINSTKTDIAKLESHLTELYKQIVKKSFQTTELKNNILSISNL	20.2128
RBB01219	NC001856	BBJ03	50	8	MKAKKHPYYYYNFLNVSLTLGIGSFFWPRGLYWQHGELLRSQVLGEIYLR	16
RBB01220	NC001856	BBJ04	37	7	MLLLYKKTFSMIGFCFRALSENEKHFLMLLFSAGTIF	18.9189
RBB01222	NC001856	BBJ06	48	8	MIISSKSFIIFLLSYLENYCVLFPFLIYLKNYYMQSLSQAGHYKELNY	16.6667
RBB01223	NC001856	BBJ07	47	6	MEMNLLINRFIFILNIFFDDINRGVPLLYRDKAIASRPKIRFSAILI	12.766
RBB01224	NC001856	BBJ08	306	34	MFLYTLLTIGLISCNLDSKLPNKEQKNNNDIKETLGSSVQENALNNLYGNQEEKKDFKNFEELKDESLIALAKSLASTRPTTVGNIESAVLPVGHVVSLETSANKVSIPTISIKHNQKKEIKKEDLSPSTKEEKKADKAIKDIENLIRDSGFPELIESMYSLKHEYTLIRNNFYDVITKIRNKKTSLIKNGRNNRDKIKELTQLQNNLKIVDELDEIMVHIDIAEQEIRSAAFFFNEAKEILKEGIIKRLESENK	11.1111
RBB01225	NC001856	BBJ09	257	30	MKKLIKILLLSLFLLLSISCVHDKQELSSKSNLNNQKGYLDNEGANSNYESKKQSILSELNQLLKQTTNSLKEAKNTTDNLNASNEANKVVEAVINAVNLISSAADQVKSATKNMHDLAQMAEIDLEKIKNSSDKAIFASNLAKEAYSLTKAAEQNMQKLYKEQQKISESESESDYSDSAEIKQAKEAVEIAWKATVEAKDKLIDVENTVKETLDKIKTETTNNTKLADIKEAAELVLQIAKNAKEIVQEVVALL	11.6732
RBB01226	NC001856	BBJ10	68	9	MGARDEFKNGIRKLDEKIERARIELSTKITDVRSELSKQVKGLIFPFYWILGIFIPAVIGLFLYLLQK	13.2353
RBB01227	NC001856	BBJ11	61	4	MFLSFCNLCITKNIHNIGSLRRVYTNFVYDYAFWLSKIAEDYFPDAKDIVCIRGIKKKPYI	6.55738
RBB01228	NC001856	BBJ12	30	3	MVLGIWKKAENYVDKFDELIIVKNKELFVI	10
RBB01229	NC001856	BBJ13	92	7	MLHINHANEAFKEISSAKDKIDSSDIGKGIVDVQKTHNRLHDLLRDIKTEFYSQKNSFLNGVRAEKSKKKNQILFRSTSSINGKIRNANYIL	7.6087
RBB02026	NC001856	BBJ14	53	10	MLHLHDLYATNFVIFQLSIYNLFVTFFKFSSNAEPDPLLVPFDLLLFKDSSKP	18.8679
RBB01231	NC001856	BBJ15	42	5	MSISWLFIIFKFISQTIDNVQKININKTGVFVALIKLLKLNI	11.9048
RBB01232	NC001856	BBJ16	195	17	MKIKAEKDKEALFSNRFGDCNEETNLNDDQDKELANYNNLKEQLKYNLKDDINNKIQRMKILYEIKQKELYKYDGFARFNDFIKSFEVAKSQAYRYLKIYQKVLEGKVSIDKIKEVGFKAILRDIKAKDSLNEDNHSESEGANESIPIRILVKDKELYNFCKQDTKRLYFIIEKIYKEKRDVLSELIIEYEKNKK	8.71795
RBB01233	NC001856	BBJ17	245	27	MDRKKSNIITIANLKGGVGKSTLSILFSYVLKDLGKKVLLIDMDSQNALTSYFRKYVFNFDKNNIYNLLIGNVYFDQCISKINDNIFIIPSHPFLDEFNDKNLDNKENLLSFCLDKNVLGHDFDYIFLDTPPSFSFILKNALNTTNHIIIPVQPETWSIESLEILMKKITDKSYNISIVVNQFIKNRNILKEVEDALYKRYSNYIKGKIHYYNSIKVFIINRLEPDIKSKYYKEAKDVLKNILDL	11.0204
RBB01234	NC001856	BBJ18	196	21	MNDLLEKLKARKKEIISKKEAEYNNNINKGTKERTAFFRIEEIDNKKIYYTKIFKYLVKFRIANKDNKLSLTFQKLNNKKNYYLFNLFPLKEDNKFLGIKYGWDKLEKPFFLRQNNKSYVIKKLYYLEFKFSKGSIKCYVQSLRTLLRKKDKESTKYYKFNLEHIKRMENTVYKFYSKKLKNKGVIYKWIEKNQIL	10.7143
RBB01235	NC001856	BBJ19	331	33	MALNLLNHNHNKTNTNKLLSKDSRLKKIISVINYLNKSFEKKYDISIYRIHFNSEKLKELYPHHQIDILRVLNSNISKEGYKPTVIRTLREDLRFLIHIKAIEKKILTFSNNLGKFKGKLCIYKVSPIAYKLISAYFEAYKADLYRKIKKSKDGLDTQNVTKNVTVYINYHKNIYNKNSIETVFKKSYTKKKTKKKNKKEFTKNNLEKRLKLPEEITKEIISIAKKTKNPDKTYKNTLFNYKDFLNYLSYDYKKE	9.96979
RBB01236	NC001856	BBJ20	54	3	MQKAKHTDRTNLENLLNSFNKMNKNSNIHVQNKTTRNRKEIGSPNYITKTIKVY	5.55556
RBB01237	NC001856	BBJ21	48	9	MARAKIYLHISFKYVLLKPILVLIKPRKLSPMFLFILKKKQKACLYIF	18.75
RBB01238	NC001856	BBJ22	33	6	MELLKMKKVEYVLYSKDKKHTILLDANILQGKS	18.1818
RBB01239	NC001856	BBJ23	274	31	MNGVIMREISCCFLLLTFSVVCVYSFDVSSRKFYGILEGYYSGKIEELSKKNDEDVYIYRFGKFKETLSEMSSGIKSYFFNLVDYQIARLLQNKEGRRNSSKSYSVLKSTQKSLLELIASTDFKGLEKTIQSDICRILGDVNLMLLRYAGGAALSKLANEARKYFEKSLKINSKNSFANTSLASWYLYAPRIAGGDPNKTLSFAQLGFKYGQTDVEKYFANIWISQAHFLLKNEKESLKYILKAGEIFPNGAFHK	11.3139
RBB01240	NC001856	BBJ24	260	34	MLRALLIFLVNISLFSFEKEVKVYIDKIESVHTKYCSGNFEFDFFSPDKIFTNELQNIENVILMKYRRESIQYNYLNLLMSLVLCDVSYLINDPHKYNDLIQKLIRNYNCALKISLEDDNVPADYFRALGELAINLIPHNRKGLYSYFVNAKRHLETALKIDGDNVKAFIPLSILYTVRVSNRDFYKILFAKSYIDRAEDSNLNDRQKYLKELVKSSFLIRTNRRLEAIECLKKATAIFPNGNMAVLAIEKLKEG	13.0769
RBB01241	NC001856	BBJ25	350	44	MKVFMKKFLFLILPCFGVFANELNDELGDFVIRGVDFEFRLDYLSVPNNFENNFDFILNIKENDSKISPFFRLGTDYSKMFLFGTGLAYDFRKFFSKVFYEIRVPFIFDSKNIEHIGNFEVGYNFDYLRLENRFRSGLMNHLIKETEANVGGSYHNALTVENTVAILLPIYYSEFQRADIRTSFLYKYLSDNNEQFYRVHWNLKYLVSIPFGELGFKADLGVAGDFKKSSSSIFETGFDYNALNFYALTIPKMGQ	12.5714
RBB01242	NC001856	BBJ26	231	28	MGNVNLDLKLVNKKYKIGQEIIHANKDISLNLKSRDMVWISGPTGSGKTTLMNLLSGIDSLDTGEIRFNSTLLSSMNEKDRTLFRRYNVGLIFQHFELIPSLTGFDNISLPLRFSRESAKRLKSKAEELIEFFKLSKFVNKKPRYMSGGQRQRIGIARAFVYDPKLIIGDEITSHLDKETAIFVYTSIQKYLKEKNAIGIFVSHDYNLKNLANKLYRIEDGVLSLVGGECV	12.1212
RBB01243	NC001856	BBJ27	411	51	MSVFKLAFYNIFRDLRRTIILSLLLASSVVFLLVFVGYMNFSREGMEKSFVSSSGHIQIAKENYFNPKFSNLKNGLLLEEKDINLIRNEIDSYDELQSTNLIVNFDGLLGNSSTSNPVFAFAYEDPDIITSSLSLLEGEPIFHDSNAGEFLLGSNLASSFGIEKITETNSDLTLMTNLLGRGLNFQNIKVAGIIKFPFSTADNIFAITTIKTLKDLFAFEGGAHVIQVFLKDSSTLETFKKKLDNFKKNKGISFD	12.4088
RBB01244	NC001856	BBJ28	242	25	MMLKIFVIVFNFCVLNLLNAGDGKSLIKEFENLYYPQLKNGIYAFKMNFKINVKNNLEESVGLRIINVDNKDVRLIYMSGSKTDFAFLSIRNKGHFMLGRQAKIPIKVSSSYKVKGASELKDILGLSFNTDFVLLKSEDNRVEFQSKEKSIYPFVDLLKINKNDFKTLHKDKKLKILKEVIYRKGNIKGIDAFVYFEIEDKAFNDSSTKIYVENIISTNLNNSIFSLKGFNRIFDLYSRYIN	10.3306
RBB01245	NC001856	BBJ29	345	51	MVFFKKFCLILFLALPGFLFAESSLFLKEHLGFKTKFSLLLPDEDKKDFFGTGALQFDNEAYLGFLLNYKILEFGIAPSFIVQNNDQYFSFNKLFFNLSFNDFIFKLGRQNYYLGNGLIENIVLKRTTIEPEWFFEFYYFISNYSVSLGSMLDKESLDKFSSPKYLSPWLYFQASFNEVDLLAMVEFPFSIENKTFDITVIFDFLFEIYSGIFFYSTLRQDLLWSKNYKFDDDDNRFLLGLRYYISFENDVFNDL	14.7826
RBB01246	NC001856	BBJ30	34	2	MVYYIFSCYIQDECIMKLGADKIIRQKDRYCLKT	5.88235
RBB01247	NC001856	BBJ31	240	23	MEKGGGHSNPKVVGVKGMFESALEIKALSKEDNPKDMVEKASISAKESKDKVLSSKKGNASIALGEVPSLVRDIRESAKKIDESLKLLIASGYDASYPLSDNMKIGIGRICLLDKILEAVMPKINDSDNDNFDDNSCEKIKKVVDEFNKNEKDEYSCSIMSLNSYPKTKGKDLVKKCINELMKDVEKYLGDVKGNGNGVCGELLQGAKSASGQFGESLKLLSEAASSIAEACKRLAYDIL	9.58333
RBB01248	NC001856	BBJ32	43	8	MLNSNSLKADINIIVRRESTILILLKGLDYSISALFVLKRFMV	18.6047
RBB01249	NC001856	BBJ33	37	6	MLLCVNVILNNFSLVILKEQLFNKKSNVNVYSESSGC	16.2162
RBB01250	NC001856	BBJ34	356	20	MIKGNTFILILVTTMFVSCKFYGSDDTNKKNTSLNGDTREIDNIGSVILEQDGNKKGDTTASKVALDQVTEHANSELMLNDDPDSSISKYNQENTTGKLTEEDMDKLKAFFVKTITYQGILNSIYNKYTRSYNTIATYSGCANYNSIGCFSEGPSARRSQALNDLEKNKLDEEYTKLNQMLKETTQDYCPKALDNAIEEYKRAITIAKEAEDKIKKITSFTIDEGNNNEERKENVDNLKKVNNILSISEKTIETA	5.61798
RBB01251	NC001856	BBJ35	34	1	MKVCERREEFYKINVLFKDSSIIDKENYIEYYRT	2.94118
RBB01252	NC001856	BBJ36	352	21	MKRKSNICISLLVTILFVSCKFFGNKSASKEKEETSFSDTASKISKSGTAASSDKQEKNTSDVTGDAKKHTSSPYMLADALIVSDTTNRDRDKQENKDKLNEEDKKKLNAFFSTTKTYQSSLDSIYNKYTGYYNTIDTYGSCDTYRIECFSVGPSEKRKQALADLEKLKLDEKYTQLSTMLKSAVPSYYKKNLDDSIAQYKEAIKQAIEAESKIETVKDYATAQSAADDEKKRNIDNLKIVRDVLLIIKKTIEKA	5.96591
RBB01253	NC001856	BBJ37	54	13	MILLLLLPVYLVVNLGKLLKILVFAAKEYANGKGKIMILMLLGAISSMAYNEFE	24.0741
RBB01254	NC001856	BBJ38	32	3	MALLVNFSKMLKDDVPGYKDNQQYFRECNCKV	9.375
RBB01255	NC001856	BBJ39	45	4	MKISGIVVLGMITFSVISEIISPRQFYSLQEFCSQLYNIIKKLKK	8.88889
RBB01256	NC001856	BBJ40	31	7	MYEHKKEKLILLFLKYKVQHIIFLFRLISLV	22.5806
RBB01257	NC001856	BBJ41	288	33	MKNLKLNIIKLNVITAILTSICISCAPFGNVNPNEPKNPTTSKSLKKTKRSNNSRNLKNTSNHTNSENLTGNSTKNPSENNQNLENESQNSKSSNQNSQEETTISKLKNIGKDLEAQKKKEDTGITKMSKIDNAKYDFLETFKLKQDDVFMFXAKMKLKRIIYPSLNYDTKKILVLKEILEKLDTEDNNRRIAGQFLETSRDIQLHLEDTYLKKIQDTLQTLSEKEAEKLLQGVKLDLKKKQNFAKSLNATIDAY	11.4583
RBB01258	NC001856	BBJ42	63	5	MRCAKTLTANNIESYNQNFGDIKTNIKHFEDHFMKEYFDFILRIKSIKSIQIVVLDFLKREEL	7.93651
RBB01259	NC001856	BBJ43	306	42	MLPDEDKKDFFGTGALQFANEAYLGFLLNYKILEFGIAPSFIVQNNDQYFSFNKLFFNLSFNDFIFKLVRQNYYLGNGLIENIVLKRTTIEPEWFFEFYYFISNYSVSLGSMLDKESLDKFLSPKYLSPWLYFQASFNEVDLLAMVEFPFSIENKTFDIAVIFDFLFEIYSGIFFYSTLRQDLLWSKNYKFDDDDNRFLLGLRYYISFENDVFNDLSIVFESYSKNNNYFLGAGIKLAWIYELLQTTVSLRTNLN	13.7255
RBB01260	NC001856	BBJ44	34	2	MAYYIFSCYIQDECIMKLGADKIIGQKDRYCLKT	5.88235
RBB01261	NC001856	BBJ45	240	23	MEKGGGHSNPKVVGVKGMFESALEIKALSKEDNPKDMVEKASISAKESKDKVLSSKKGNASIALGEVPSLVRDIRESAKKIDESLKLLIASGYDASYPLSDNMKIGIGRICLLDKILEAVMPKINDSDNDNFDDNICEKIKKVVDEFNKNEKDEYSCSIMSLNSYPKTKGKDLVKKCINELMKDVEKYLGDVKGNGNGVCGELLQGAKSASGQFGESLKLLSEAASAIAEACKRLAYGIL	9.58333
RBB01262	NC001856	BBJ46	98	11	MDKFLTSNHPPIIIFTIGALCATVLICLIIIFIIHGIINPILIKKFKSINNSLQKITKEFEEMKKRVGQLESISKKLELNNKPAKKPISLYGLKKSQI	11.2245
RBB01263	NC001856	BBJ47	228	20	MRNISNCIKYIILTMLIGLLIFCCATFVWLIGIFYSNNFKEERNYSISPIDSVIMRKCYFKEFKSGLIKSVFFKKLDVNVNSKNFKELNKVDKQNLLNSYPSYHMEFVVVDNGFLMNFKNVIFNGIDDAKLYDQRDMVYGGFRYSKEAYFQIIGNYDVKLNKMKQYTPAIVVNVFKININDALFNSLLKQKTLKVTLISHNNKEYILQTNNFLSKYNFQTPEKENSSY	8.77193
RBB01264	NC001856	BBJ48	212	30	MLYLFTTKMKIKFLTISLAILLANLIIILLNLVLFIVNTSTSSPYIVPSEKIDILHQSNTGAVKFKISLINHLGSVAIVYDYNSASERFYLDFEIVTNKKPFNLLDVSLNDVVIKPEVLLASNSKLRFEEGQYVLNFDDSIEKTGFFVDLDLRNEYLNLAEIARISGINFRVKCIERETGVLRNVLFKLSVEKGKKFFDLIERYNNNIGKVS	14.1509
RBB01265	NC001856	BBJ49	47	9	MLLILHLLLMNLFELAFIFASNKKGSEVDTMITAIDKLITIYKKVKS	19.1489
RBB00895	NC001857	BBA01	161	21	MKKIFTLILIFGLTIQIFATKDTQNRIEKGIESFNKYDKEKKNPIGPFLLNLFLPFGIGSFVQGDYIGGGSVLGFNLLGAILWGTGIILNHRETQLTGYILIGVGASMVLTSYTVSLIIPFTFANRHNENLKKRLSAELAGFEPNFDLGINGFQLSFKKSY	13.0435
RBB00896	NC001857	BBA02	39	6	MRLRFAMFSIQEAGFNDILSAFDKPTEKALVRILSLLPN	15.3846
RBB00897	NC001857	BBA03	169	22	MKKTIIVFIILAFMLNCKNKSNDAEPNNDLDEKSQAKSNLVDEDRIEFSKATPLEKLVSRLNLNNTEKETLTFLTNLLKEKLVDPNIGLHFKNSGGDESKIEESVQKFLSELKEDEIKDLLAKIKENKDKKEKDPEELNTYKSILASGFDGIFNQADSKTTLNKLKDTI	13.0178
RBB00898	NC001857	BBA04	282	21	MKRVIVSFVVLILGCNLDDNSKMERKGSNKLIRESGSDRRGQENRALGAMNFGLFSGDSGVVYDLQNYETLKALENKNKFIDYSKIEFLEGTKSINAFIWAVSVRWIKIKARDLFGECGDFIKELKGIKYSYLVSPVDGSYISYAMPIIVFETTRESDPLYSVSGFKLISKGNDINFNENKSGFWGRLPMSEKSVESGLVTAYPFGSSDAKKVIEAFASLYNNGTWSDMIAEITIKSKQYPKNEKVYRITLDSQL	7.44681
RBB00899	NC001857	BBA05	417	60	MNKIGIAFIISFLLFVNCKGKSLEEDLKSTTSNNKQNLISNEKKSLNSKNNRLKDSRLSNFESKKNDQTLKKSKDFKKDLQTLRNSKNLMPKDLDQSSNDFENLDNSESLQEASSKHNIGKSRYGKALLKNDHDEIWIPHLNLEEDKNFEFFKKSLQNDENRYALGGWLLNNDEVLVKYRYSEKDVNQFLIDIGKKRWGDLSSKMSTLVRLIGNYSDKSDREDEISLLDMNLCQQFYLTKINAGGSSADILVALE	14.3885
RBB00900	NC001857	BBA06	39	2	MFFYLKKQFIKAAASLIPFIVRNSAIHTFSVCKVSYIFI	5.12821
RBB00901	NC001857	BBA07	162	19	MCGRRMKNILLFVILLFFSCKEFNYSDLRRRPSKVLNASNGASNKELKISFVDSLNDDQKEALFFLEQVVLDSNPDKFNQIFNLNEEKVKEMLVTVVKCLKAKRKAKMALESSNVANVANAKQQLLQVEKTYIDNLRQSFMTTKNIEEACNLVKNYDASASF	11.7284
RBB00902	NC001857	BBA08	111	14	MEIKIDEKFNIVFNNDLKLIENIEEQKQRLFFYLKTPKGSLKENPNYGLDYSFYFKLCKANKLESIKNFFLNLSKELKIDLINVRPSIKNKTITINFFFLGKDNLKMDFKI	12.6126
RBB00903	NC001857	BBA09	290	23	MSIIFDKNLGILEKTIEEIQNEKKHILRTKYGINIKDNSIYDIINFPSSSIDKQISEVLKELFSKIKENGSYFNALKEDLSTPKSSTYEAIRKALLNVEGVKHINILSGPGTINLYLILQDDCFQDQEKKQIKIETKQNIWQAIYYTAPSGTVFKGDIEIEFLNKHNQKKTYKFSLGKKKYAYLKVVYKTEAKDAIYKEIDTQIRDIYNKILTDKYIEMGTSLRYQDFLAPVSIIRGIKELKIGICIKNDETKKI	7.93103
RBB00904	NC001857	BBA10	208	19	MNKEIPKFLENTQIEKFICNELDYKKEILRELKELLENFNTINVKNSINSKYIALLMLSIFNAFHFKKELNKNLVNSLDAIIFAIKSIGTDESFIVLFKAFLHANVEVSSNEDAPGEIIIKLLGNIKSPIEFNIAAKNQNKLKKITAKHAGFKKALTSNYMPKDYKNSVYEFIKILIPIGRIVKIIDKKQIEIKGTRTKKFSTADHFF	9.13462
RBB00905	NC001857	BBA11	344	29	MNTNEPQESVQIKDLNRKTKVNQSDLIPIDDIVEDTCAITYKHLLEQIQNDTFYNNEFGCFKKAIKDVISKELLENKEYIKNIYIKVISKLLKLSTPLENIDFDTVFRKVKSTLIESLKHTNTKPSSNKISIYNSETKDIELIQFEILIESLKEFLAEKSEINELKSDLTGCVQINDFTDKFKNSFKLIPKHTLDTKTEQLVSCYKNGIPQIVEIPIWWQGKPYDFGGLHTIVDDARIIEFQYKNKATTVALKNR	8.43023
RBB00906	NC001857	BBA12	59	11	MDTILIFLSTIDNTKLIILGGFIVLVIMPMILAIKPQFRENLILLIQKLLKNINKKEKK	18.6441
RBB00907	NC001857	BBA13	141	15	MNNKMNINSGIDALNNLYDFLKSSDSPTEVKVEKGIYLGLNLYNLIMSIYKDKITTLEKEESLKILNEIKNVNNKITQLISSINDERDASIIEHLREERNELMSIKTQALQEQIKEFPENTSTANSKAQNLKENKGDKIAN	10.6383
RBB00908	NC001857	BBA14	121	15	MQIKNFPFLFLLNSLIIFSCSTIASLPEEPSSPQESTLKALSLYEAHLSSYIMYLQTFLVKTKQKVNNKNYPEFTLFDTSKLKKDQTLKSIKTNIAALKNHIDKIKPIAMQIYKKYSKNIP	12.3967
RBB00909	NC001857	BBA15	273	28	MKKYLLGIGLILALIACKQNVSSLDEKNSVSVDLPGEMKVLVSKEKNKDGKYDLIATVDKLELKGTSDKNNGSGVLEGVKADKSKVKLTISDDLGQTTLEVFKEDGKTLVSKKVTSKDKSSTEEKFNEKGEVSEKIITRADGTRLEYTGIKSDGSGKAKEVLKGYVLEGTLTAEKTTLVVKEGTVTLSKNISKSGEVSVELNDTDSSAATKKTAAWNSGTSTLTITVNSKKTKDLVFTKENTITVQQYDSNGTKL	10.2564
RBB00910	NC001857	BBA16	296	31	MRLLIGFALALALIGCAQKGAESIGSQKENDLNLEDSSKKSHQNAKQDLPAVTEDSVSLFNGNKIFVSKEKNSSGKYDLRATIDQVELKGTSDKNNGSGTLEGSKPDKSKVKLTVSADLNTVTLEAFDASNQKISSKVTKKQGSITXETLKANKLDSKKLTRSNGTTLEYSQITDADNATKAVETLKNSIKLEGSLVGGKTTVEIKEGTVTLKREIEKDGKVKVFLNDTAGSNKKTGKWEDSTSTLTISADSKKT	10.473
RBB00911	NC001857	BBA17	30	5	MGLGEGIIPINFIKFYAFSVLALFILILKT	16.6667
RBB00912	NC001857	BBA18	398	38	MKTLKKKSPNTTKRVKKTTMNFQHNLIVLISTLNFINLNFKKYTQKNILYLLNKNLERNKQKLIKLKTLQNYLYILEKKFKVTLNYCKHLGKNSGSETYYKLKYEKEKCYLIINTYFKEKIINKINEFTQRIKKFNQINSSVKWECINNTNNIYKYKEYRNIHKNSKKTTNNEIIKKYLSKCNFKTEIPALIMNLKTTNSTKIYHLRNLKHIENDLKEIDPKKIEKHISNVIKENINNPGYLCKFFRNSGYKRII	9.54774
RBB00913	NC001857	BBA19	194	19	MTALLERLKQKQKELKLDADNKPKAKKGKKATVFSKIEEVKGRKIYHTKIFNDFYTFGISKNEPTKFFISLRGIFNIEDISMFHLFSVREDDEFMGIYYGIRKLDKAFIVKNFNKKETYTLRKCEYIEFRFKKGSVFCYLNGLHILLKKDRVNSPYYNTLLNIILELETELYAFYSKKLSKGGIIPEWIKKRQK	9.79381
RBB00914	NC001857	BBA20	250	36	MDKKETKVITIASIKGGVGKSTTSLIFATLLSIKCKVLLIDIDTQASTTSYFFNKIKDNNIDLINRNIYEVLISNLHIDNALITINKNLDLIPSYLTLHKFNSESIPYKEFKLKEQLKLLSNHYDYIILDTNPSLDFTLTNALVCSNYIIIPITAEKWAVESLDLFTFFMNKLLLTLPMYLINTKFKRNNTHRELLKVLEKNNNFLGTISEREDLNKRIAKNDRFDLTKDYIIEYQNTLTAFLNKSSYVH	14.4
RBB00915	NC001857	BBA21	181	20	MEIKINKRNLSESVREEEQALVHYNKLKEKLNINFQKEIYCKIEAMKVLKEIKDKEYYKLDNYSSFDDFAKDYRLARTQTYKYLKIATAIEEGLIEEKYVVKNGINDTICLLKTKESPSLKKSNQNPIKPLRFQLKKEEAYSFYKKNPKLTSFLLEKIFFKEKDFLLKIIKEFETLRNKRK	11.0497
RBB00916	NC001857	BBA22	52	11	MKRLNKIKRKEYYKLLIETFAIKTMVLSGLVLTILKILKPKCFLIKLLDSKV	21.1538
RBB00917	NC001857	BBA23	147	17	MYLKMFIEKILQSNAELFKDVQKSGCYFLSLHYWIFVLTGFDFTAKDVNLNYQRFLELGYIRKDCYILNPCKILSCYKIFSKVRYESPLYLPKAGREFEITEIKVKDQVFVHFLVMDNNKVLYDSLDLKSKGKKFQITSKRIFNYFV	11.5646
RBB00918	NC001857	BBA24	191	17	MIKCNNKTFNNLLKLTILVNLLISCGLTGATKIRLERSAKDITDEIDAIKKDAALKGVNFDAFKDKKTGSGVSENPFILEAKVRATTVAEKFVIAIEEEATKLKETGSSGEFSAMYDLMFEVSKPLQKLGIQEMTKTVSDAAEENPPTTAQGVLEIAKKMREKLQRVHTKNYCTLKKKENSTFTDEKCKNN	8.90052
RBB00919	NC001857	BBA25	187	24	MKIGKLNSIVIALFFKLLVACSIGLVERTNAALESSSKDLKNKILKIKKEATGKGVLFEAFTGLKTGSKVTSGGLALREAKVQAIVETGKFLKIIEEEALKLKETGNSGQFLAMFDLMLEVVESLEDVGIIGLKARVLEESKNNPINTAERLLAAKAQIENQLKVVKEKQNIENGGEKKNNKSKKKK	12.8342
RBB00920	NC001857	BBA26	43	5	MNLFYANIAVTLFGITSLLCNLACDFKTCFQFAKIFQIGYFAN	11.6279
RBB00921	NC001857	BBA27	39	5	MLPQFIGFSFKYFDYFDIALFFLIRSIRIGRLKRHKNTL	12.8205
RBB02027	NC001857	BBA28	50	5	MPAITLLCNMYSEVFTQEQETKIKKIVVNEQNERLKRLIKAYGKIHLVKV	10
RBB02028	NC001857	BBA29	41	4	MFFTVSNLIKEIYFLNIIKLIKISGKRRREYLKQNIFCCQQ	9.7561
RBB00924	NC001857	BBA30	197	25	MIFKNRKEEYIFLFKKGLKDLDIAQILGVSESFVAKARNKYFKSGDSVCKKNSFSSDLAEESTTKVSFNEDNFNNLVLLATKKACELENAKNEAERLFYEIVCSFIDSHHRCKNLSLAAIKKEVLILDLKISKLQSEISANKKRGLKSQESLERELADRIKKREEIEKKLITICMREDFDTLVKLKSVLSSKNLKLE	12.6904
RBB00925	NC001857	BBA31	450	44	MKFLRSLAFLNLQKKFKNKFNINILDYIKPKPTKICFKDFENKYLTAKQKEVLFDIESNNYSKVIFSGGIASGKTFLASYLLVKKLIENKSFYEQDTNNFIIGNSIGLLMTNTVKQIEKICSLLGIDYEKKKSGQSFCKIAGLKLNIYGGKNRDAFSKIRGGNSAIIYVNEATVIHRETLLEVIKRLRKGKEIIIFDTNPESPAHYFKTDYIENTDVFKTYNFTTYDNPLNSADFIQTQEKLYRRFPAYRARVLY	9.77778
RBB00926	NC001857	BBA32	64	10	MRITGLLFFLICLLSCSSFNKSSNKSLLAKNKQKASDYNREYYQKNREKLKLRARERYRRNRKL	15.625
RBB00927	NC001857	BBA33	179	25	MKRYIYVYIISVAVISCYLNDFSGMKENNCNKYDLSFFELSLAERENAILKIQRKFKSLTDKISSRISNYSEIKVGNFFSESSEQKINLLNKILEILKIQHGLVEKSSNTLSKLKMLSVGNYDVLDPQPELKLLNQKYSDIDEKLREICSCILSNSIDFNKVLNDLIYLKESALALIQK	13.9665
RBB00928	NC001857	BBA34	529	51	MIIKKRGLLILGIATVISCSAMSKPKDDIVFGVGIGNEPTSLDPQFCSDRLGNLIINELFVGLLRGDPKTGGYRPGLAKNWDISYDNTCYTFHLRDDIYWSDGIKITASTIRDSYIMALENELDVPHINLLTSKIKNAQEFYETKLNADEVGVKVINEQTLEITLSRPARYFLDMLTHPIFIPIPTHIVKKFGNKWTSSENMVTSGPFKLKRRILNEEISLEKNEKFYDAKNVAINELIFVTINDTRRIYSMYEH	9.64083
RBB00929	NC001857	BBA35	36	6	MRLFKPFALNLLLMKNNKPFGIPSSRNKILYKNIAI	16.6667
RBB00930	NC001857	BBA36	213	19	MMQRISILLMLLAVFSCKQFGDVKSLTEIDSGNGIPLVVSDVVKDLIPKEISLTPEEAEKLESLKVFLKDAMSVNGREEALKAEYEKSYKEFFDWLSKDVNRQKEFISSFDNISSIVSKAVDASKKRRPTEQQSLGFKEYVCYKIKNSKGEALSLFFQKVVDAFGADPYKKDNDESVQKPVKCNEEIFKVIKKVLTESESNNELKNLKNYGNV	8.92019
RBB00931	NC001857	BBA37	201	26	MSEVNNAKSNLQDFKFNNVKFAKELSTQVINSALEVETNLNKVLNANNLNDAHLKVQKSKSKLVSTINLAKKLNNHLLLEFDKISDFDIPITFRIVDKILKVFYWTIVNFDSHTVSEIDSVGLKEIDFLHKDEEGIKSAEEEINSIENLKTREFLLGLLLVIKSTFQADRALIKAIRASLLATSFIAQRGIEGKKTLFFYF	12.9353
RBB00932	NC001857	BBA38	413	54	MIFKKMINEFKMEIKNNKSKINPIDVYRYSIFFRNYIESTAEDALKNGINLSLLEKSCLKESSKSLLGLKVQLKEALLEAMISYRFNGAGYILVKPKSEDEDLSKKVNSELPTGFKYLDFQKIINKRDSSYVEYLSNSKDPDDFERARVVKIDKSRVIIYENYDYVLGEQEPAYTQSLLLNICLLEQIYLEIEKRIRNYNFLFYKDEHLVGLVESLEIAKEEINVLANSKGKIFSTFFKAQEPNKSFQALSSVSD	13.0751
RBB00933	NC001857	BBA39	195	19	MEKMASGTDKNQEDLKESKSKNNEVLSDSLVREFLEYKNLKSASNNLTVNYSHNDLRESVEINKLANDNLSFEYNTENLLAKGYSFKEVVKGQAEELIRKYVKSAQIFAVAGTYNLEEIDPSSRAILIRLAKTNIDQNKNSENSYKVINFQRIKSDQKNNLRDRNAFFNTYHDLRKAMLNQWEEIKNEFYCNKLA	9.74359
RBB00934	NC001857	BBA40	202	20	MSDSIDFQKEIEKLKASKVELESQLESLKKNQAQKIVLDKLQSVNASSYPVFESHKFQDEGLYFAQKGGLKSSSADKFENYQALDFCYKCGVKLIVNGSNLQIAKGGGSDLYGVCVDFDDFSRTGTVVPITCSFECVLITKDKTIKAEDKLIINSEGVLEKSSKNASVIHALALGPALEFKDRRDVYGVRVLFLVKQIKDSI	9.90099
RBB00935	NC001857	BBA41	305	39	MDESILNNDEYVNTVRDVLVKECPIPEYYHFLDSQQIQSSNISLGSDRIIKWYSNLTDIPTLKVNDFNTVSTIKFQRQIVKINYLPFQYAFTYYAPDGKVSVEANTNINMREGLLGAIIEIQKLMSAHYLRGGLTLSRGSKRTLLVDESNNETMYGLLNLPNQIDKTVKQTNILDQIKSINDDLSKINLEDERRVPFKILTTSKIKGRLLERLPNNNYSYKDMLFDFISAINNDADIELETTNLLDDEILIYPRS	12.7869
RBB00936	NC001857	BBA42	150	28	MNDSKLDTNQALSANLKTLKSENLESLQRVYEQILKLLMLDFKDLSIKEFFLYLNLLENILILKRIRIESLNDSTMFVLIYYFIGCELKRRNRLKGFNLNNIKSEKFKEISLEYFPTNLDSSSCGGDFCKCLDDLIKDLRAKGSLIGVVK	18.6667
RBB00937	NC001857	BBA43	124	12	MKSLEMINISLSNIISIYSQELFFCKFRVIKDPINASYETRFKSSDTVVFKGMFLLINPEEVVEIEGVNIFDQNSYAKVYTLENLEFEYGDLVKIFDDVYSILGVQKSYKEGLNYNTLVLRSSC	9.67742
RBB00938	NC001857	BBA44	106	6	MLSVKIKFKDISFNAENSINIKSEEIKKELNFKLAKAFYKEFYSNIFSNKEIKTAFRKSIQKGLIEIKDQFRVFCKNYSLIMQKDLSPKRAFKAKEANKSIEKPRI	5.66038
RBB00939	NC001857	BBA45	179	28	MIIGLNESVQFLIKILTNFKKYLYLKEIELEILNTYNHPYLEKFATNTSNLLVLKSESFEGLTPRNLRGRNSCKEFNEFRLRFSLYFLSFVLFKAYKDSYENICKVYEHFLEFLHENRFKFEFTKELEGDSYLLLTYYLCSISNLNNDGLLGVSNMHANMCFSFNQIFVANIQVLKQER	15.6425
RBB00940	NC001857	BBA46	356	44	MPKDTISVSFVQNRLAFNNVNYYNPLLIYKSNVLASKHLALSVTNLQDLLEKLEMQKAQESDSSKKKIAEEQLSALKKSMSDFFGQDGLKSVDFYVYNQIKEIKDFLKSNLHPFVVFVNQAEDVISSDFEEIRKICNFIVISTKDANLPDFLKGKDKSELKNIIAVYAGKQNLHLKFTAAYLHQASIFHAVNPYGMILNAVPVYDDSLIDSLRKTNINFYSLLNETGNDGILAFKEGVSLSGDPIDETFTLFYIK	12.3596
RBB00941	NC001857	BBA47	140	12	MREYYSLDLIFFSFNDNLIDTGTLEYSTEPNVMAKASTEDRNFPIPSFRDPRTVVHIFDLEVSKGSLDYKLLTKLSNEQFYENVPKSKKLKRLVFNDQMGLKIISNSAFFAEIPTRKYSADNDTVKFTIHAINCDVEKAS	8.57143
RBB00942	NC001857	BBA48	162	21	MRYKLKILTRAKTHTYVLKDIPMYDWDSVLGFDVERDELISKLNDLRTLKEITKLMISRGFLDEFYEILNKERRYSELYKYALPTILFSVQYSLFETIEGFKKPGLVYIESFQDKNGDYIKYDYINERWSYDLITNSKPSDLNSEDSLEPGFESLLQEGSNE	12.963
RBB00943	NC001857	BBA49	72	5	MNKQEIATSYFKYIDYLTRETNKYYFPVVMGICTYKDVKKMGYKELVEVNRVANLKLNKEIYERFLSFSSVF	6.94444
RBB00944	NC001857	BBA50	465	68	MYEENNNENKFTITLEGVLDRNATKSNLKKEFLSLKRENFFSQGFGGLGGKGSKDFLSLSLEKLESLKRPKSDNSKKSASFKSLNVLGKIDSFKDFLGPDFQKNNPKSVLKDLDLDLDLKDKIALPDGHLNKNKSSLSSYLKPEVDKLDLGSQEHSYFKTENIKNTFKQNFVNNSGEAQTNLPKDFRLDSNFNKTFPFGDLQEPLGLKNANSQIVWKNLMSFRDLFKDSSLVDFFNIKNGFNDLNLPLEEFKNLK	14.6237
RBB00945	NC001857	BBA51	187	19	MIKEQASKLIKEIVNQISSLASISNFVLLFPRLDFKGLGYIPQLFFIFVKHDLIEENLSSVSSARAVIDFTNTKSEYVNFNITPRPEIVTINKGILSSIYDQTLIRALRETPFMNSALEFNSNFIKMQFRQRFNLGVYYSMYSPSVGFHEVVSISSLKLKDTVYLEEVEISLQVKICKTFNILTYKG	10.1604
RBB00946	NC001857	BBA52	281	29	MIKFKLILIFFLFIVSTTYASVARPFDFRKWNFKKDIDLAYVLMHDLDNGILIKSQDKAGSIKSQEVLTKLNALNAYCNNLQRIIKAKLVRGRFQKEVELPLLKIIRKYKYLTRNYKNKSLIENPEYTKLIAERIIKKALFLENYFQSNRLKNVKSGENIKKRISDNQSKLKSLRSKPNKSVGSKFSKNSRPSKSPQGVKKCNKRRILDKYDLNGAESEFLDDPSQESDELEREYQDDELESEDPDDGEREYQDD	10.3203
RBB00947	NC001857	BBA53	91	11	MRQLILISFLFLSFNLYSYDLQDDEEIAVKFLYEEVKISGNLNEDHSVSSAEGLIQNVINKIGPENILNIEHSITFNGLSVMVIYKAKKQR	12.0879
RBB00948	NC001857	BBA54	92	10	MVAFVRKVCTIFILFFCLSFNLHSYAVENGVVIKVKIFNFKLNQQRSFEELERDLRLFIQKIGSKNVLDINHKILFTGLEVVVMVIYKSNKE	10.8696
RBB00949	NC001857	BBA55	309	28	MLIFQYDFKIEFYNTVNSKNSIGGRLSGLRPRVVITTQNGAPDLNIFIQNTYSENNLITSKKAKLQIFNVPLDFSDFKTADIVKIYYKKFSDQQDYQFIMAGYLGAPVERIGGAENFSFECELYLLSRATFLERKFEYKNFKGSTIADAINYAFKDKAIFFMNELEKTKVIKESFACNSPKGLIEYLRRQGYVDAVIVDIGNPGQDVDLKFIFMNFEQFGAAEYKRLEDYGLLFVPQKDALGFKSGLSLYQAQVM	9.06149
RBB00950	NC001857	BBA56	189	15	MQNNDFRTGSGSLKGSSTGVLKQFLFENVFICRIGVIKSFDFETQKGVVTIKEYEGLEISTCSISNFNFDLTAEDEVILLQSNFNIFQESDNNHFDKNYFYILSVLNPKKIGIRLDQFELSVQELGAQSENIKFKAKKLIIDVDNIEIKGNLKINGTKFENHMHSSGTLTYVNSSGVPTTTTGKTGPIA	7.93651
RBB00951	NC001857	BBA57	414	44	MNGKLRKALKIAIFTTLLLVISCNANMDTNDKNKALNEYKLKNISEVIKNSLQLESDPKLKKEPESNINQSTPPILEIEKIEPGKQEMSLKSEFGSESLMPLEEPEEANMAKSEEEIAKIQEKLLLIGASDEITDQELGENMQKFLNPTTVEFKISTTTNETILTTIEEEEINNNKDKIFDHKEENVTLGNNSLENATLNKNTITLAQNQKYTTHLKNDDKFITKEYLKQVRDSLDKALNAIKNLETSKEFRELE	10.628
RBB00952	NC001857	BBA58	67	12	MVLFLNFLNFSKTLSTILLFYIDTKDLLCTKCTAYLEFFRFINKGEHRMKIDVPLNILRYLNVGVRF	17.9104
RBB00953	NC001857	BBA59	79	3	MVKKIIFISFSIFIVSCSAIGRGILIDSILNNVHKELEQEKKDEKKKNPQSKASIEENADNNPEEEDDDDQNEESEQSN	3.79747
RBB00954	NC001857	BBA60	277	30	MSKKVILILLEILILSCDLSINKEQKTKEKTSEKQESEKQNIEKQEPEKQKQNAAKIIPTVSIQTVEIRESNQIPKSIEKYYKQAYPIQTFTLDFSITREKEFLKPEDKILPTQGKVESLSILINKKLLDFKAPENPKSSTLKNFKEIKNIENFFQNQDLLFVLTLKDKNNNNTINIMLNPPNDIQKPKDYILKDLKDTIKKGTGEKYLNPIYRFQIKNKKDYHSIDYNKVTISEKTIELDLLPHEQVFQMNKNF	10.8303
RBB00955	NC001857	BBA61	207	25	MSAIKNNLIYKNEHAKPLNPILCAQFYIRTYSIDSKAAIEIKSEANYLGQYDKITLTKGKLKSISILAHKTSMDKKGLKNLLQLKNHKDFNHFYENNYIRCCLNFEDKQKKELNLMPLFHYHSLLSINKAILSNDKEGNLQFGSSFYVSTNHSWKYLNFAKFQKSLNKIKLIYSNYSNKKYYIKVSQSIYDALKILTNASRLKEFIK	12.0773
RBB00956	NC001857	BBA62	68	3	MTKLMYAIFLSAILFVACETTRISDEMENTSDEDSKVTAPMTDKDMMKSMPDKNTKSMKQPMTKSMKK	4.41176
RBB00957	NC001857	BBA63	41	4	MLQFSNTGFAFKRGERGLKTSFPFFIFNFNINLIFLNQNNK	9.7561
RBB00958	NC001857	BBA64	307	37	MKDNILKNNKLIAIFLLHVLTVLILISCSLEVKDSNESKKHKKEKRKGKVENLLVAINNLKNPTKPAAGKNKANSKASKQKNNPNANANNAPKKILDPEVAKLIQKILDRSENIIQISEMDSSRGEPNDQFGMRAEIFSKIFFNANSTVHFDSHEYTEERRMLYTSLNFNEGKIFNLGQILSKLSQDSNYRGLVKETLINRGFSIQLAMEEISAKILNVKDKLQQLNKPNLETLYNDFEKLTSLKEKWLKDTDDL	12.0521
RBB00959	NC001857	BBA65	282	36	MNKIKLSILITLGITTFFSCDLNNKDNKDKVASFTETKYNELSPQKGTKTQDQRSTKNLKVSNKGEADLIDKLFEILAREMTIIKKEKLQTEIPSQFGLKNSMFELLNVYKIDSTNGTRLQEKMNSSLAESQKMRRQFYSSLSYNTTDIFNLAEIVNKLYKDPKAHDTIKKISGGIRIQQGFEVALEDLAINMDKLKANDFNKNTLEEIYNLIVDLTLIKKEWLSTIETLIKSSNATLELQYNTEKLNDHIEQTY	12.766
RBB00960	NC001857	BBA66	411	39	MKIKPLIQLKLLGLFLFSCTIDANLNEDYKNKVKGILNKAADDQETTSADTNSNAAKNIPIADNDKVAAELKKQSQAAKTVAAAPNKGSQNQPQTTPNKGSQNQQAAPSPQLQSLSFSADLSNLPKTTAARAASLTKQRIPIQAVTTVPGNTRTFNSRNSGLPTFALNYSFSQPTRQQTNSSSAVQTTTSSGSKLQTLKNELIRAISEEKNKTQNNFGFRETYDQFKMKDSAFELLDVISSAKVYDRSYAPQLNS	9.48905
RBB00961	NC001857	BBA67	59	7	MLFFIYSTTGPIISLFLRQVLVLSQSKHEHINEHKSNVFPSLVNANLYFFKIYSPFVKM	11.8644
RBB00962	NC001857	BBA68	251	25	MKKAKLNIIKINIIAMILTLICTSCAPFSKIDPKANANTKPKKITNPGENTQNFEDKSGDLSTSDEKIMETIASELKAIGKELEDQKKEENIQIAKIAKEKFDFLSTFKVGPYDLIDEDIQMKIKRTLYSSLDYKKENIEKLKEILEILKKNSEHYNIIGRLIYHISWGIQFQIEQNLELIQNGVENLSQEESKSLLMQIKSNLEIKQRLKKTLNETLKVYNQNTQDNEKILAEHFNKYYKDFDTLKPAFY	9.96016
RBB00963	NC001857	BBA69	263	35	MKKAKLNIIKINIITMILTLICISCAPFNKINPKANENTKLKKNTRLKKPANPGENIQNFKDKSGDLGASDEKFMGTTASELKAIGKELEDRKNQYDIQIAKITNEESNLLDTYIRAYELANENEKMLLKRFLLSSLDYKKENIETLKEILEKLINNYENDPKIAANFLYRIALDIQLKLEKHLKSINEKLDTLSKENSKEDLEALLEQVKSALQLQEKFKKTLNKTLEDYRKNTNNIQENKVLAEHFNKYYKDS	13.308
RBB00964	NC001857	BBA70	212	22	MAPEVNSYTNTKEDTENLKNASGDINSLSQKSLKEVTIAKLKEFGNKLTAQKNEETTKIEKITAEKESDLLETLDSKIQPVYFTKPETTEETKNNVKMQIKRIIYSSLDYDKGEIKKLKEIIEKVKGKDGGEYMIIDLLYGKALDIQTQIDKHLESTKEDNLNTLSEENLKELLIHVEFDLILKEKFKKALKKTVGEVPQEIQKIEKETNIK	10.3774
RBB00965	NC001857	BBA71	137	17	MNKLKEILETLKGSPDYENIIIGLLYHKALGIQEQLDSHLELIQKKEELNDLLIHAEFDLMLKEKFKETLEKTVKEVYPEIQKIKEEYSVKKITEGLDTEILEKNEDAYKKYYIAYYINENYQIFDYSTYSVEFKQN	12.4088
RBB00966	NC001857	BBA72	80	7	MHKESVLTKNKLNIIATILTLIGTSCAVNPIGPKVKSRTDIKESNQKSGNPESLNQKYQEETKVSKLEAPTKKLKDQKNE	8.75
RBB00967	NC001857	BBA73	296	26	MKRNKIWKTLKLFQITLLFSCSFYSKSNNTEAISELQSSPIKLGKIKVLQKTEKIVSTQNLQNLQQSQFFKNEKEKIIKKIAQEFDENEKLINKIGPNIEMFAQTINTDIQKIEPNDQFGINKTLFTEKKDNNIDFMLKDNRLRRLFYSSLNYDENKIKKLATILAQTSSSNDYHYTLIGLIFWTGFKIQEAFESAVNILTKDEQKRLIFNFRTKTVKEIQENFEKLMQERNSWIKIVDNIIGEYDKNTGGCKAD	8.78378
RBB00968	NC001857	BBA74	257	23	MTKIFSNLIINGLLFGFVSLNVFADSNNANILKPQSNVLEHSDQKDNKKLDQKDQVNQALDTINKVTEDVSSKLEGVRESSLELVESNDAGVVKKFVGSMSLMSDVAKGTVVASQEATIVAKCSGMVAEGANKVVEMSKKAVQETQKAVSVAGEATFLIEKQIMLNKSPNNKELELTKEEFAKVEQVKETLMASERALDETVQEAQKVLNMVNGLNPSNKDQVLAKKDVAKAISNVVKVAQGARDLTKVMAISLY	8.94942
RBB00969	NC001857	BBA75	32	3	MQVNIENVNIHNENILYHKNSLNREINIDLIK	9.375
RBB00970	NC001857	BBA76	265	30	MNKEYKILDNGFLKLIDFMGDDRRIVKAARISYREESVKRKDAELIDYLIRNGHTSPLEQVVFTFHVKAPIFVARQWMRHRTARINEVSGCYSLAREEFYVPLEEDLKCQTSSNSSEKEFKSLEKLSDKIKHHQKHSYELYQDMINANIPKELSRIVLPLSLYTEWYWQIDLNNLFHFIKLRLALDSPKEIKENSPKEMREYAKALISIVREIVPIAFNSFENHFLRGKRFSHEEIIAIINALDLNKLSMDAEKL	11.3208
